# Supplementary material for: Multi-omics Data Reveal the Effect of Sodium Butyrate on Gene Expression and Protein Modification in Streptomyces
Source: Genomics Proteomics Bioinformatics. 2022 Sep 15;21(6):1149–62. doi: 10.1016/j.gpb.2022.09.002 (PMC11082262; doi:10.1016/j.gpb.2022.09.002)
Supplement: Supplementary Table S5 — Transcriptomic data of S. olivaceus FXJ 8.021 on day 5 [file mmc11.xlsx]

## Sheet: S5NavsS5 All
Table S5 Transcriptomic data of S. olivaceus FXJ 8.021 on day 5 (Figure 2A; Table S5)
Note: S5Na indicates the sample from S. olivaceus FXJ 8.021 in the presence of sodium butyrate; S5 indicates the sample from S. olivaceus FXJ 8.021 in the absence of sodium butyrate.
Gene ID	S5Na	S5	Log2 fold change	P value	Adjusted P value	Gene name	Chromosome	Position (start)	Position (end)	Strand	Gene length	Gene biotype	Gene description	TF family (Transcription factor family)
GE00001	33.2316	7.84582	2.06282	0.00185899	0.00917632	-	NC_999999999.1	41	229	+	189	protein_coding	- && -	-
GE00002	387.192	181.569	1.09188	0.011979	0.0432682	-	NC_999999999.1	424	2250	+	1827	protein_coding	- && PF13289:SIR2-like domain	-
GE00003	373.446	290.692	0.361174	0.406215	0.597409	-	NC_999999999.1	2608	4068	+	1461	protein_coding	- && -	-
GE00004	1059.6	169.347	2.64447	3.54e-09	6.09e-08	-	NC_999999999.1	4149	5216	-	1068	protein_coding	- && -	-
GE00005	89.3613	55.86	0.676166	0.176538	0.339848	-	NC_999999999.1	5377	5973	-	597	protein_coding	- && -	-
GE00006	19.4856	10.4648	0.88665	0.236007	0.419005	-	NC_999999999.1	6241	6909	+	669	protein_coding	- && -	-
GE00007	68.7422	69.8276	-0.0230361	1	1	-	NC_999999999.1	7611	9035	-	1425	protein_coding	- && PF07690:Major Facilitator Superfamily	MFS_1
GE00008	50.4142	42.7652	0.236052	0.714214	0.851041	-	NC_999999999.1	9144	9863	+	720	protein_coding	- && PF00440:Bacterial regulatory proteins, tetR family	TetR_N
GE00009	91.6523	102.128	-0.156276	0.770941	0.889905	-	NC_999999999.1	10223	10951	-	729	protein_coding	- && PF03575:Peptidase family S51	-
GE00010	120.29	121.333	-0.0127223	1	1	-	NC_999999999.1	11011	11355	-	345	protein_coding	- && PF00293:NUDIX domain	NUDIX
GE00011	13.758	10.4648	0.387944	0.616742	0.779613	-	NC_999999999.1	12216	13727	-	1512	protein_coding	- && -	-
GE00012	6.88505	5.22681	0.38401	0.797614	0.90744	-	NC_999999999.1	13724	14638	-	915	protein_coding	- && -	-
GE00013	3.44863	8.71882	-1.31425	0.323452	0.515749	-	NC_999999999.1	14675	15550	-	876	protein_coding	- && PF05118:Aspartyl/Asparaginyl beta-hydroxylase	-
GE00014	151.218	27.9245	2.43115	1.55e-06	1.68e-05	-	NC_999999999.1	15756	16886	+	1131	protein_coding	- && -	-
GE00015	626.602	487.112	0.363154	0.39168	0.586351	-	NC_999999999.1	17008	17478	-	471	protein_coding	- && -	-
GE00016	688.459	2116.96	-1.62041	0.000138104	0.000954523	-	NC_999999999.1	17572	18870	-	1299	protein_coding	- && PF14040:Deoxyribonuclease NucA/NucB	-
GE00017	66.4512	12.2108	2.43073	4.44e-05	0.000348488	-	NC_999999999.1	19356	20177	+	822	protein_coding	- && PF13411:MerR HTH family regulatory protein|PF06445:GyrI-like small molecule binding domain	AraC_E_bind
GE00018	14.9035	10.4648	0.50243	0.515477	0.696985	-	NC_999999999.1	20226	20612	-	387	protein_coding	- && PF13586:Transposase DDE domain	-
GE00019	6.88505	1.73468	1.90381	0.217138	0.39362	-	NC_999999999.1	21483	23309	-	1827	protein_coding	- && -	-
GE00021	69.8877	74.1925	-0.0865445	0.899514	0.975739	-	NC_999999999.1	24173	24538	+	366	protein_coding	- && PF14534:Domain of unknown function (DUF4440)	-
GE00022	2.3032	1.39e-17	4.28521	0.509804	0.692632	-	NC_999999999.1	24891	25442	-	552	protein_coding	- && -	-
GE00023	6.88505	8.71882	-0.339563	0.82928	0.927788	-	NC_999999999.1	25522	25818	-	297	protein_coding	- && -	-
GE00025	1.39e-17	1.73468	-3.91617	0.509804	0.692632	-	NC_999999999.1	26129	26419	-	291	protein_coding	- && -	-
GE00026	3.44863	6.09982	-0.808299	0.775535	0.892657	-	NC_999999999.1	26416	27144	-	729	protein_coding	- && -	-
GE00027	50.4142	14.8298	1.75548	0.00241222	0.0114337	-	NC_999999999.1	27373	27618	-	246	protein_coding	- && -	-
GE00028	53.8507	26.1786	1.03617	0.065001	0.163086	-	NC_999999999.1	27875	28441	-	567	protein_coding	- && -	-
GE00030	22.9221	4.3538	2.35937	0.00436855	0.018918	-	NC_999999999.1	28657	28836	-	180	protein_coding	- && -	-
GE00031	22.9221	2.60773	3.07004	0.000506526	0.0030114	-	NC_999999999.1	28846	29256	+	411	protein_coding	- && -	-
GE00032	853.411	604.091	0.498342	0.235647	0.419005	-	NC_999999999.1	30218	30493	+	276	protein_coding	- && -	-
GE00033	516.634	238.313	1.11578	0.00963894	0.0364077	-	NC_999999999.1	30903	32093	+	1191	protein_coding	- && PF13560:Helix-turn-helix domain	-
GE00034	145.491	35.7814	2.01934	4.1e-05	0.000324119	-	NC_999999999.1	32580	33272	-	693	protein_coding	- && -	-
GE00035	12.6125	2.60773	2.21388	0.0270427	0.0820307	-	NC_999999999.1	33289	33594	-	306	protein_coding	- && -	-
GE00036	8.03054	10.4648	-0.380491	0.698224	0.840528	-	NC_999999999.1	33598	33834	-	237	protein_coding	- && -	-
GE00037	24.0676	14.8298	0.692233	0.337233	0.529479	-	NC_999999999.1	33831	34175	-	345	protein_coding	- && -	-
GE00038	29.7951	13.9568	1.08565	0.114153	0.247026	-	NC_999999999.1	34180	34419	-	240	protein_coding	- && -	-
GE00039	190.165	82.9224	1.19593	0.00842797	0.0326303	-	NC_999999999.1	34655	34984	+	330	protein_coding	- && -	-
GE00040	310.443	193.791	0.679347	0.117168	0.25153	-	NC_999999999.1	35347	38712	-	3366	protein_coding	- && PF05593:RHS Repeat	-
GE00041	16.0491	11.3378	0.494315	0.536893	0.714711	-	NC_999999999.1	39443	40018	+	576	protein_coding	- && -	-
GE00042	20.6311	6.97282	1.54516	0.05801	0.149412	-	NC_999999999.1	40064	41296	+	1233	protein_coding	- && PF00589:Phage integrase family	Phage_integrase
GE00043	52.7052	13.0838	1.99844	0.00102772	0.00551886	-	NC_999999999.1	41500	43653	+	2154	protein_coding	- && PF00589:Phage integrase family	Phage_integrase
GE00044	53.8507	117.842	-1.12847	0.0196869	0.0642187	-	NC_999999999.1	43715	44332	-	618	protein_coding	- && PF07931:Chloramphenicol phosphotransferase-like protein	-
GE00045	32.0861	19.1947	0.73617	0.235985	0.419005	-	NC_999999999.1	44458	45567	+	1110	protein_coding	- && -	-
GE00046	59.5782	22.6866	1.38711	0.0109014	0.0401743	-	NC_999999999.1	45564	46385	+	822	protein_coding	- && PF01695:IstB-like ATP binding protein	-
GE00047	167.255	85.5413	0.966056	0.0345936	0.100211	-	NC_999999999.1	46529	46963	-	435	protein_coding	- && PF12681:Glyoxalase-like domain	-
GE00048	26.3586	7.84582	1.7298	0.0206238	0.0665254	-	NC_999999999.1	47664	49163	-	1500	protein_coding	- && PF13245:Part of AAA domain|PF00580:UvrD/REP helicase N-terminal domain|PF13538:UvrD-like helicase C-terminal domain	UvrD-helicase
GE00049	4.59409	3.48077	0.380155	0.746295	0.870577	-	NC_999999999.1	49160	49630	-	471	protein_coding	- && -	-
GE00050	5.73956	17.4487	-1.58737	0.0599736	0.153545	-	NC_999999999.1	49633	50436	-	804	protein_coding	- && -	-
GE00051	8.03054	20.0677	-1.31101	0.0918123	0.210988	-	NC_999999999.1	50608	50871	-	264	protein_coding	- && -	-
GE00052	35.5226	33.1624	0.0978758	0.937428	1	-	NC_999999999.1	51042	52085	+	1044	protein_coding	- && -	-
GE00053	706.787	862.493	-0.287235	0.493067	0.678261	-	NC_999999999.1	52281	52913	+	633	protein_coding	- && -	-
GE00054	60.7237	56.7329	0.0973075	0.880846	0.961598	-	NC_999999999.1	53426	53641	+	216	protein_coding	- && -	-
GE00055	36.6681	42.7652	-0.222054	0.73007	0.861938	-	NC_999999999.1	53674	54030	+	357	protein_coding	- && PF13340:Putative transposase of IS4/5 family (DUF4096)	-
GE00056	19.4856	7.84582	1.29608	0.117164	0.25153	-	NC_999999999.1	54105	54479	+	375	protein_coding	- && PF13586:Transposase DDE domain	-
GE00057	195.893	25.3056	2.9457	1.04e-08	1.66e-07	-	NC_999999999.1	54495	54920	-	426	protein_coding	- && -	-
GE00058	1124.9	312.516	1.84731	1.94e-05	0.000162747	-	NC_999999999.1	55005	61379	-	6375	protein_coding	- && PF05593:RHS Repeat	-
GE00059	466.232	228.71	1.02702	0.016944	0.05709	-	NC_999999999.1	61544	65317	-	3774	protein_coding	- && PF13385:Concanavalin A-like lectin/glucanases superfamily	-
GE00064	4.59409	1.39e-17	5.24773	0.139845	0.286757	-	NC_999999999.1	69019	70071	+	1053	protein_coding	- && -	-
GE00077	1.39e-17	1.73468	-3.91617	0.509804	0.692632	-	NC_999999999.1	84618	85262	-	645	protein_coding	- && PF09485:CRISPR-associated protein Cse2 (CRISPR_cse2)	-
GE00086	1.15779	0.861698	0.348672	1	1	-	NC_999999999.1	98043	98735	-	693	protein_coding	- && PF13340:Putative transposase of IS4/5 family (DUF4096)|PF01609:Transposase DDE domain	Transposase_11
GE00087	11.467	0.861698	3.538	0.0134121	0.0474778	-	NC_999999999.1	98799	99218	-	420	protein_coding	- && -	-
GE00088	14.9035	8.71882	0.762097	0.402639	0.594511	-	NC_999999999.1	99221	100225	-	1005	protein_coding	- && -	-
GE00091	3.44863	1.73468	0.929129	1	1	-	NC_999999999.1	102411	103265	+	855	protein_coding	- && -	-
GE00092	1.39e-17	1.73468	-3.91617	0.509804	0.692632	-	NC_999999999.1	103188	103631	-	444	protein_coding	- && PF00196:Bacterial regulatory proteins, luxR family	GerE
GE00093	1.15779	3.48077	-1.51021	0.398816	0.591915	-	NC_999999999.1	103621	104736	-	1116	protein_coding	- && -	-
GE00094	6.88505	2.60773	1.35106	0.388527	0.583071	-	NC_999999999.1	105203	106174	-	972	protein_coding	- && -	-
GE00095	105.398	171.093	-0.698537	0.13012	0.272416	-	NC_999999999.1	106413	107696	+	1284	protein_coding	- && PF01554:MatE	MatE
GE00096	152.364	49.7491	1.61194	0.000711031	0.00401821	-	NC_999999999.1	108108	108590	-	483	protein_coding	- && PF14602:Hexapeptide repeat of succinyl-transferase	-
GE00097	155.8	110.858	0.490274	0.284496	0.474608	-	NC_999999999.1	108750	109679	+	930	protein_coding	- && PF03466:LysR substrate binding domain|PF00126:Bacterial regulatory helix-turn-helix protein, lysR family	HTH_1
GE00098	104.253	64.5898	0.689251	0.147264	0.296774	-	NC_999999999.1	109583	112636	-	3054	protein_coding	- && PF00109:Beta-ketoacyl synthase, N-terminal domain|PF14765:Polyketide synthase dehydratase|PF13602:Zinc-binding dehydrogenase|PF08659:KR domain|PF00550:Phosphopantetheine attachment site	PP-binding
GE00099	103.107	42.7652	1.26666	0.00934502	0.0354818	-	NC_999999999.1	113073	113459	+	387	protein_coding	- && PF12680:SnoaL-like domain	-
GE00100	3864.94	468.779	3.04309	1.02e-11	2.45e-10	-	NC_999999999.1	114441	115265	+	825	protein_coding	- && PF00486:Transcriptional regulatory protein, C terminal|PF03704:Bacterial transcriptional activator domain	BTAD
GE00101	1765.23	241.805	2.86723	1.58e-10	3.31e-09	-	NC_999999999.1	115352	115960	+	609	protein_coding	- && PF00908:dTDP-4-dehydrorhamnose 3,5-epimerase	-
GE00102	1500.62	242.678	2.62775	3.42e-09	5.92e-08	-	NC_999999999.1	116049	117047	+	999	protein_coding	- && PF01408:Oxidoreductase family, NAD-binding Rossmann fold	GFO_IDH_MocA
GE00103	3759.55	38.4003	6.60829	9.81e-34	1.93e-31	-	NC_999999999.1	117485	118381	+	897	protein_coding	- && PF00483:Nucleotidyl transferase	-
GE00104	1379.2	13.9568	6.61297	1.18e-30	1.68e-28	-	NC_999999999.1	118368	119402	+	1035	protein_coding	- && PF16363:GDP-mannose 4,6 dehydratase	-
GE00105	2580.83	22.6866	6.82137	7.03e-34	1.42e-31	-	NC_999999999.1	119492	120811	+	1320	protein_coding	- && PF02771:Acyl-CoA dehydrogenase, N-terminal domain|PF08028:Acyl-CoA dehydrogenase, C-terminal domain|PF02770:Acyl-CoA dehydrogenase, middle domain	Acyl-CoA_dh_2
GE00106	2806.49	33.1624	6.39729	5.18e-32	8.56e-30	-	NC_999999999.1	120817	121938	+	1122	protein_coding	- && PF01041:DegT/DnrJ/EryC1/StrS aminotransferase family	-
GE00107	2877.51	31.4165	6.51104	1.62e-32	2.94e-30	-	NC_999999999.1	122012	123256	+	1245	protein_coding	- && PF13489:Methyltransferase domain|PF08421:Putative zinc binding domain|PF08484:C-methyltransferase C-terminal domain	-
GE00108	2925.62	21.8136	7.05854	1.58e-35	3.97e-33	-	NC_999999999.1	123386	123787	+	402	protein_coding	- && -	-
GE00109	9000.22	104.747	6.42315	4.45e-34	9.67e-32	-	NC_999999999.1	123896	131122	+	7227	protein_coding	- && PF02801:Beta-ketoacyl synthase, C-terminal domain|PF14765:Polyketide synthase dehydratase|PF16197:Ketoacyl-synthetase C-terminal extension|PF00550:Phosphopantetheine attachment site|PF00109:Beta-ketoacyl synthase, N-terminal domain|PF00698:Acyl transferase domain	ketoacyl-synt
GE00110	6317.46	95.1441	6.05107	2.69e-31	4.08e-29	-	NC_999999999.1	131068	142947	+	11880	protein_coding	- && PF14765:Polyketide synthase dehydratase|PF16197:Ketoacyl-synthetase C-terminal extension|PF08659:KR domain|PF00550:Phosphopantetheine attachment site|PF02801:Beta-ketoacyl synthase, C-terminal domain|PF00109:Beta-ketoacyl synthase, N-terminal domain|PF00698:Acyl transferase domain	ketoacyl-synt
GE00111	2956.55	48.8761	5.91473	2.66e-29	3.13e-27	-	NC_999999999.1	142974	151031	+	8058	protein_coding	- && PF00698:Acyl transferase domain|PF00550:Phosphopantetheine attachment site|PF16197:Ketoacyl-synthetase C-terminal extension|PF14765:Polyketide synthase dehydratase|PF00109:Beta-ketoacyl synthase, N-terminal domain|PF08659:KR domain|PF08990:Erythronolide synthase docking|PF02801:Beta-ketoacyl synthase, C-terminal domain	ketoacyl-synt
GE00112	5697.74	123.079	5.53118	8.8e-28	8.77e-26	-	NC_999999999.1	150986	159097	+	8112	protein_coding	- && PF02801:Beta-ketoacyl synthase, C-terminal domain|PF14765:Polyketide synthase dehydratase|PF16197:Ketoacyl-synthetase C-terminal extension|PF00109:Beta-ketoacyl synthase, N-terminal domain|PF00550:Phosphopantetheine attachment site|PF00698:Acyl transferase domain|PF08659:KR domain	ketoacyl-synt
GE00113	3272.71	49.7491	6.03582	3.47e-30	4.67e-28	-	NC_999999999.1	159147	164447	+	5301	protein_coding	- && PF08659:KR domain|PF02801:Beta-ketoacyl synthase, C-terminal domain|PF14765:Polyketide synthase dehydratase|PF00550:Phosphopantetheine attachment site|PF00109:Beta-ketoacyl synthase, N-terminal domain|PF00698:Acyl transferase domain	ketoacyl-synt
GE00114	321.898	7.84582	5.33445	3.85e-19	1.88e-17	-	NC_999999999.1	164474	167431	+	2958	protein_coding	- && PF00698:Acyl transferase domain|PF00109:Beta-ketoacyl synthase, N-terminal domain|PF02801:Beta-ketoacyl synthase, C-terminal domain|PF16197:Ketoacyl-synthetase C-terminal extension	ketoacyl-synt
GE00115	883.194	19.1947	5.51404	3.94e-24	2.63e-22	-	NC_999999999.1	167383	169875	+	2493	protein_coding	- && PF08659:KR domain|PF14765:Polyketide synthase dehydratase|PF00550:Phosphopantetheine attachment site	PP-binding
GE00116	2223.43	55.86	5.31143	3.16e-25	2.4e-23	-	NC_999999999.1	169903	174618	+	4716	protein_coding	- && PF08659:KR domain|PF00698:Acyl transferase domain|PF00550:Phosphopantetheine attachment site|PF16197:Ketoacyl-synthetase C-terminal extension|PF02801:Beta-ketoacyl synthase, C-terminal domain|PF00109:Beta-ketoacyl synthase, N-terminal domain	ketoacyl-synt
GE00117	1308.18	13.9568	6.53671	4.18e-30	5.53e-28	-	NC_999999999.1	174748	176226	+	1479	protein_coding	- && PF01494:FAD binding domain	FAD_binding_3
GE00118	3893.57	47.1301	6.36423	1.55e-32	2.89e-30	-	NC_999999999.1	176296	177324	+	1029	protein_coding	- && PF08541:3-Oxoacyl-[acyl-carrier-protein (ACP)] synthase III C terminal|PF08545:3-Oxoacyl-[acyl-carrier-protein (ACP)] synthase III	-
GE00119	2709.12	45.3842	5.89528	6.34e-29	7.09e-27	-	NC_999999999.1	177321	179186	+	1866	protein_coding	- && -	-
GE00120	513.197	8.71882	5.85741	4.54e-23	2.87e-21	-	NC_999999999.1	179183	179410	+	228	protein_coding	- && -	-
GE00121	3734.35	97.763	5.25348	1.5e-25	1.17e-23	-	NC_999999999.1	179407	181257	+	1851	protein_coding	- && PF00198:2-oxoacid dehydrogenases acyltransferase (catalytic domain)|PF06500:Alpha/beta hydrolase of unknown function (DUF1100)	-
GE00122	288.679	458.304	-0.666704	0.119237	0.254815	-	NC_999999999.1	181281	181916	-	636	protein_coding	- && PF00440:Bacterial regulatory proteins, tetR family	TetR_N
GE00123	2760.67	32.2895	6.41187	4.41e-32	7.45e-30	-	NC_999999999.1	181990	183192	+	1203	protein_coding	- && PF06722:Protein of unknown function (DUF1205)	-
GE00124	1579.66	28.7975	5.7709	4.82e-27	4.38e-25	-	NC_999999999.1	183236	184486	+	1251	protein_coding	- && PF00201:UDP-glucoronosyl and UDP-glucosyl transferase|PF06722:Protein of unknown function (DUF1205)	UDPGT
GE00125	9201.83	135.301	6.08626	6.8e-32	1.1e-29	-	NC_999999999.1	184556	186076	-	1521	protein_coding	- && PF01565:FAD binding domain|PF08031:Berberine and berberine like	FAD_binding_4
GE00126	1202.79	51.495	4.54217	1.04e-19	5.34e-18	-	NC_999999999.1	186165	186887	-	723	protein_coding	- && PF00975:Thioesterase domain	-
GE00127	6719.53	208.631	5.00843	2.14e-24	1.48e-22	-	NC_999999999.1	186932	188383	-	1452	protein_coding	- && PF03559:NDP-hexose 2,3-dehydratase	-
GE00128	12489.4	112.604	6.7916	7.53e-37	2.61e-34	-	NC_999999999.1	188647	195267	+	6621	protein_coding	- && PF13602:Zinc-binding dehydrogenase|PF08659:KR domain|PF08990:Erythronolide synthase docking|PF00698:Acyl transferase domain|PF14765:Polyketide synthase dehydratase|PF00109:Beta-ketoacyl synthase, N-terminal domain|PF16197:Ketoacyl-synthetase C-terminal extension|PF02801:Beta-ketoacyl synthase, C-terminal domain	Acyl_transf_1
GE00129	5594.64	58.4789	6.5767	2.24e-34	5.25e-32	-	NC_999999999.1	195254	200452	+	5199	protein_coding	- && PF00698:Acyl transferase domain|PF14765:Polyketide synthase dehydratase|PF00109:Beta-ketoacyl synthase, N-terminal domain|PF02801:Beta-ketoacyl synthase, C-terminal domain|PF00550:Phosphopantetheine attachment site|PF08659:KR domain|PF16197:Ketoacyl-synthetase C-terminal extension	Acyl_transf_1
GE00130	5265.89	76.8115	6.09672	2.48e-31	3.83e-29	-	NC_999999999.1	200767	201942	-	1176	protein_coding	- && PF06722:Protein of unknown function (DUF1205)	-
GE00131	5065.42	65.4627	6.27093	2.53e-32	4.38e-30	-	NC_999999999.1	201989	202789	-	801	protein_coding	- && PF13847:Methyltransferase domain	-
GE00132	2485.75	28.7975	6.42493	9.5e-32	1.5e-29	-	NC_999999999.1	202987	204141	+	1155	protein_coding	- && PF01041:DegT/DnrJ/EryC1/StrS aminotransferase family	-
GE00133	10182.4	82.9224	6.93777	1.3e-37	4.97e-35	-	NC_999999999.1	204249	205067	-	819	protein_coding	- && PF05711:Macrocin-O-methyltransferase (TylF)	-
GE00134	2986.34	101.255	4.88045	5.26e-23	3.27e-21	-	NC_999999999.1	205210	206190	-	981	protein_coding	- && PF00248:Aldo/keto reductase family	Aldo_ket_red
GE00135	2360.89	54.114	5.44367	3.79e-26	3.13e-24	-	NC_999999999.1	206366	207544	-	1179	protein_coding	- && PF00067:Cytochrome P450	p450
GE00136	364.282	44.5112	3.0289	4.2e-10	8.18e-09	-	NC_999999999.1	207750	209243	+	1494	protein_coding	- && PF07690:Major Facilitator Superfamily	MFS_1
GE00137	201.621	155.38	0.375395	0.403307	0.594511	-	NC_999999999.1	209269	209856	-	588	protein_coding	- && PF00440:Bacterial regulatory proteins, tetR family	TetR_N
GE00138	483.414	215.615	1.16423	0.00701469	0.0280549	-	NC_999999999.1	210115	210897	-	783	protein_coding	- && PF05050:Methyltransferase FkbM domain	-
GE00139	278.369	147.523	0.915324	0.037471	0.10676	-	NC_999999999.1	211016	212197	+	1182	protein_coding	- && PF00201:UDP-glucoronosyl and UDP-glucosyl transferase	UDPGT
GE00140	161.528	27.9245	2.52624	5.95e-07	7.12e-06	-	NC_999999999.1	212953	215649	+	2697	protein_coding	- && PF00196:Bacterial regulatory proteins, luxR family	GerE
GE00141	58.4327	5.22681	3.44876	7.74e-07	8.99e-06	-	NC_999999999.1	215986	218220	-	2235	protein_coding	- && PF13535:ATP-grasp domain|PF00291:Pyridoxal-phosphate dependent enzyme	PALP
GE00142	38.9591	10.4648	1.88208	0.00360547	0.0161028	-	NC_999999999.1	218246	218461	-	216	protein_coding	- && -	-
GE00143	24.0676	13.9568	0.77895	0.270484	0.4594	-	NC_999999999.1	218716	219342	+	627	protein_coding	- && -	-
GE00144	870.594	253.153	1.78141	3.89e-05	0.00031009	-	NC_999999999.1	219500	222241	+	2742	protein_coding	- && PF13191:AAA ATPase domain|PF00196:Bacterial regulatory proteins, luxR family	GerE
GE00145	56.1417	36.6544	0.612667	0.238828	0.422352	-	NC_999999999.1	222524	223630	-	1107	protein_coding	- && -	-
GE00146	121.435	144.031	-0.246211	0.60986	0.773878	-	NC_999999999.1	223662	225137	+	1476	protein_coding	- && -	-
GE00147	6.88505	4.3538	0.640394	0.588481	0.755847	-	NC_999999999.1	225077	225271	+	195	protein_coding	- && -	-
GE00148	316.171	54.114	2.54356	7.04e-08	9.83e-07	-	NC_999999999.1	225539	225910	+	372	protein_coding	- && PF12680:SnoaL-like domain	-
GE00149	162.673	26.1786	2.62911	2.05e-07	2.64e-06	-	NC_999999999.1	226053	227495	+	1443	protein_coding	- && PF04820:Tryptophan halogenase	-
GE00150	9.17604	2.60773	1.7597	0.0947168	0.215686	-	NC_999999999.1	227514	228431	-	918	protein_coding	- && -	-
GE00151	8.03054	5.22681	0.602749	0.62414	0.785385	-	NC_999999999.1	228428	229915	-	1488	protein_coding	- && PF00206:Lyase	-
GE00152	8.03054	1.73468	2.12255	0.143685	0.29207	-	NC_999999999.1	229906	230805	-	900	protein_coding	- && PF00550:Phosphopantetheine attachment site|PF00668:Condensation domain	PP-binding
GE00153	5.73956	2.60773	1.09313	0.54333	0.720734	-	NC_999999999.1	230766	231539	-	774	protein_coding	- && PF00668:Condensation domain	-
GE00154	1.15779	0.861698	0.348672	1	1	-	NC_999999999.1	231536	232225	-	690	protein_coding	- && PF02668:Taurine catabolism dioxygenase TauD, TfdA family	-
GE00155	33.2316	7.84582	2.06282	0.00185899	0.00917632	-	NC_999999999.1	232312	234771	-	2460	protein_coding	- && PF00550:Phosphopantetheine attachment site|PF13193:AMP-binding enzyme C-terminal domain|PF00501:AMP-binding enzyme	AMP-binding
GE00156	22.9221	1.73468	3.62279	0.000109596	0.000778954	-	NC_999999999.1	234821	235969	-	1149	protein_coding	- && -	-
GE00157	11.467	2.60773	2.07778	0.041032	0.114924	-	NC_999999999.1	236028	237332	-	1305	protein_coding	- && PF00155:Aminotransferase class I and II	Aminotran_1_2
GE00158	63.0147	26.1786	1.26246	0.0215532	0.0686054	-	NC_999999999.1	237329	238708	-	1380	protein_coding	- && PF00378:Enoyl-CoA hydratase/isomerase	ECH
GE00159	22.9221	11.3378	1.00557	0.142547	0.290407	-	NC_999999999.1	238705	239421	-	717	protein_coding	- && PF00378:Enoyl-CoA hydratase/isomerase	ECH
GE00160	38.9591	2.60773	3.83238	2.15e-06	2.27e-05	-	NC_999999999.1	239442	240563	-	1122	protein_coding	- && PF02797:Chalcone and stilbene synthases, C-terminal domain|PF00195:Chalcone and stilbene synthases, N-terminal domain	Chal_sti_synt_C
GE00161	48.1232	0.861698	5.59658	1.68e-09	3.05e-08	-	NC_999999999.1	240618	241523	-	906	protein_coding	- && PF02668:Taurine catabolism dioxygenase TauD, TfdA family	-
GE00162	63.0147	7.84582	2.98366	2.06e-06	2.2e-05	-	NC_999999999.1	241591	242505	-	915	protein_coding	- && PF00685:Sulfotransferase domain	Sulfotransfer_1
GE00163	24.0676	5.22681	2.17301	0.00528628	0.0221978	-	NC_999999999.1	242604	243821	-	1218	protein_coding	- && PF00067:Cytochrome P450	p450
GE00164	207.348	38.4003	2.42859	7.46e-07	8.69e-06	-	NC_999999999.1	243861	259715	-	15855	protein_coding	- && PF00975:Thioesterase domain|PF00501:AMP-binding enzyme|PF13193:AMP-binding enzyme C-terminal domain|PF00550:Phosphopantetheine attachment site|PF00668:Condensation domain|PF13745:HxxPF-repeated domain	AMP-binding
GE00165	49.2687	3.48077	3.77156	5.57e-07	6.7e-06	-	NC_999999999.1	260668	262590	-	1923	protein_coding	- && PF13745:HxxPF-repeated domain|PF00668:Condensation domain|PF00501:AMP-binding enzyme	AMP-binding
GE00166	97.3798	46.2572	1.07141	0.0300482	0.0895413	-	NC_999999999.1	262893	263960	+	1068	protein_coding	- && PF16864:Dimerisation domain|PF00891:O-methyltransferase	-
GE00167	26.3586	21.8136	0.270268	0.758366	0.880421	-	NC_999999999.1	264021	267212	-	3192	protein_coding	- && PF08659:KR domain|PF00550:Phosphopantetheine attachment site|PF00698:Acyl transferase domain	Acyl_transf_1
GE00168	26.3586	22.6866	0.213998	0.839999	0.934334	-	NC_999999999.1	267209	270820	-	3612	protein_coding	- && PF02801:Beta-ketoacyl synthase, C-terminal domain|PF08659:KR domain|PF00109:Beta-ketoacyl synthase, N-terminal domain|PF13602:Zinc-binding dehydrogenase|PF00550:Phosphopantetheine attachment site	ketoacyl-synt
GE00169	30.9406	16.5757	0.893953	0.139805	0.286757	-	NC_999999999.1	270814	275211	-	4398	protein_coding	- && PF00109:Beta-ketoacyl synthase, N-terminal domain|PF02801:Beta-ketoacyl synthase, C-terminal domain|PF08990:Erythronolide synthase docking|PF16197:Ketoacyl-synthetase C-terminal extension|PF14765:Polyketide synthase dehydratase|PF00698:Acyl transferase domain	ketoacyl-synt
GE00170	53.8507	26.1786	1.03617	0.065001	0.163086	-	NC_999999999.1	275297	282796	-	7500	protein_coding	- && PF08659:KR domain|PF02801:Beta-ketoacyl synthase, C-terminal domain|PF00698:Acyl transferase domain|PF14765:Polyketide synthase dehydratase|PF00109:Beta-ketoacyl synthase, N-terminal domain|PF13602:Zinc-binding dehydrogenase|PF08240:Alcohol dehydrogenase GroES-like domain|PF16197:Ketoacyl-synthetase C-terminal extension|PF00550:Phosphopantetheine attachment site	ketoacyl-synt
GE00171	40.1046	30.5435	0.390574	0.488704	0.674308	-	NC_999999999.1	282775	290088	-	7314	protein_coding	- && PF00109:Beta-ketoacyl synthase, N-terminal domain|PF16197:Ketoacyl-synthetase C-terminal extension|PF08659:KR domain|PF02801:Beta-ketoacyl synthase, C-terminal domain|PF14765:Polyketide synthase dehydratase|PF00550:Phosphopantetheine attachment site|PF00698:Acyl transferase domain	ketoacyl-synt
GE00172	11.467	6.09982	0.8931	0.403427	0.594511	-	NC_999999999.1	290144	293047	-	2904	protein_coding	- && PF16197:Ketoacyl-synthetase C-terminal extension|PF02801:Beta-ketoacyl synthase, C-terminal domain|PF00109:Beta-ketoacyl synthase, N-terminal domain|PF00698:Acyl transferase domain|PF00550:Phosphopantetheine attachment site	ketoacyl-synt
GE00173	25.2131	2.60773	3.20684	0.000167283	0.00112103	-	NC_999999999.1	293044	294864	-	1821	protein_coding	- && PF00109:Beta-ketoacyl synthase, N-terminal domain|PF16197:Ketoacyl-synthetase C-terminal extension|PF02801:Beta-ketoacyl synthase, C-terminal domain	ketoacyl-synt
GE00174	33.2316	1.73468	4.15643	2.59e-06	2.68e-05	-	NC_999999999.1	295173	296324	-	1152	protein_coding	- && -	-
GE00175	320.753	48.0031	2.73672	1.06e-08	1.69e-07	-	NC_999999999.1	296753	297958	+	1206	protein_coding	- && PF00067:Cytochrome P450	p450
GE00176	54.9962	7.84582	2.78768	1.17e-05	0.000103327	-	NC_999999999.1	297955	298188	+	234	protein_coding	- && -	-
GE00177	303.57	288.073	0.075455	0.864057	0.949744	-	NC_999999999.1	298304	299341	+	1038	protein_coding	- && PF00296:Luciferase-like monooxygenase	-
GE00178	12.6125	16.5757	-0.393157	0.666783	0.819742	-	NC_999999999.1	299521	299808	+	288	protein_coding	- && -	-
GE00179	59.5782	15.7027	1.91414	0.000784949	0.00438017	-	NC_999999999.1	300033	300608	+	576	protein_coding	- && PF02031:Streptomyces extracellular neutral proteinase (M7) family	-
GE00180	52.7052	50.6221	0.0574035	0.955676	1	-	NC_999999999.1	300794	301693	+	900	protein_coding	- && -	-
GE00181	2592.28	495.842	2.38594	4.48e-08	6.47e-07	-	NC_999999999.1	301872	303011	+	1140	protein_coding	- && PF01494:FAD binding domain	FAD_binding_3
GE00182	792.7	186.807	2.08439	2.19e-06	2.31e-05	-	NC_999999999.1	303066	303914	+	849	protein_coding	- && PF09339:IclR helix-turn-helix domain|PF01614:Bacterial transcriptional regulator	IclR
GE00183	75.6152	86.4143	-0.192707	0.732463	0.862328	-	NC_999999999.1	304149	305021	+	873	protein_coding	- && -	-
GE00184	13.758	11.3378	0.273764	0.745626	0.870577	-	NC_999999999.1	305401	306456	+	1056	protein_coding	- && PF09084:NMT1/THI5 like	-
GE00185	5.73956	1.73468	1.64588	0.325869	0.516996	-	NC_999999999.1	306607	307350	+	744	protein_coding	- && PF00528:Binding-protein-dependent transport system inner membrane component	BPD_transp_1
GE00186	6.88505	4.3538	0.640394	0.588481	0.755847	-	NC_999999999.1	307347	308177	+	831	protein_coding	- && PF00005:ABC transporter	ABC_tran
GE00187	66.4512	8.71882	2.91038	2.77e-06	2.85e-05	-	NC_999999999.1	308242	309147	+	906	protein_coding	- && -	-
GE00188	17.1946	20.0677	-0.223221	0.804319	0.912703	-	NC_999999999.1	309247	310449	+	1203	protein_coding	- && PF07690:Major Facilitator Superfamily	MFS_1
GE00189	36.6681	103.001	-1.48755	0.00307781	0.0139955	-	NC_999999999.1	310421	311434	-	1014	protein_coding	- && PF01497:Periplasmic binding protein	Peripla_BP_2
GE00190	16.0491	32.2895	-1.00456	0.10085	0.225871	-	NC_999999999.1	311475	312248	-	774	protein_coding	- && PF00005:ABC transporter	ABC_tran
GE00191	81.3428	123.952	-0.607285	0.205363	0.379466	-	NC_999999999.1	312248	313351	-	1104	protein_coding	- && PF01032:FecCD transport family	-
GE00192	19.4856	31.4165	-0.68703	0.285117	0.474608	-	NC_999999999.1	313644	314276	-	633	protein_coding	- && PF13977:Bacterial transcriptional repressor|PF00440:Bacterial regulatory proteins, tetR family	TetR_N
GE00193	100.816	85.5413	0.236366	0.614028	0.778075	-	NC_999999999.1	314307	314858	+	552	protein_coding	- && PF13302:Acetyltransferase (GNAT) domain	-
GE00194	1356.29	364.895	1.8937	1.14e-05	0.000101267	-	NC_999999999.1	314917	315849	-	933	protein_coding	- && PF00248:Aldo/keto reductase family	Aldo_ket_red
GE00195	898.086	350.054	1.3589	0.00144572	0.00744464	-	NC_999999999.1	315942	316799	-	858	protein_coding	- && PF00248:Aldo/keto reductase family	Aldo_ket_red
GE00196	501.742	129.19	1.95627	1.06e-05	9.57e-05	-	NC_999999999.1	317206	320493	+	3288	protein_coding	- && PF02836:Glycosyl hydrolases family 2, TIM barrel domain|PF07691:PA14 domain|PF13385:Concanavalin A-like lectin/glucanases superfamily|PF00703:Glycosyl hydrolases family 2|PF02837:Glycosyl hydrolases family 2, sugar binding domain	-
GE00197	51.5597	21.8136	1.23526	0.0252954	0.0781654	-	NC_999999999.1	320549	322048	-	1500	protein_coding	- && PF04616:Glycosyl hydrolases family 43|PF06439:Domain of Unknown Function (DUF1080)	-
GE00198	14.9035	8.71882	0.762097	0.402639	0.594511	-	NC_999999999.1	322186	323220	-	1035	protein_coding	- && PF02653:Branched-chain amino acid transport system / permease component	BPD_transp_2
GE00199	11.467	3.48077	1.67912	0.0923262	0.211501	-	NC_999999999.1	323217	324179	-	963	protein_coding	- && PF02653:Branched-chain amino acid transport system / permease component	BPD_transp_2
GE00200	18.3401	18.3217	-0.000354799	1	1	-	NC_999999999.1	324172	325731	-	1560	protein_coding	- && PF00005:ABC transporter	ABC_tran
GE00201	45.8322	18.3217	1.31575	0.0258645	0.0794847	-	NC_999999999.1	325802	326899	-	1098	protein_coding	- && PF13407:Periplasmic binding protein domain	-
GE00202	66.4512	89.9062	-0.435858	0.388791	0.583346	-	NC_999999999.1	327224	328243	-	1020	protein_coding	- && PF13377:Periplasmic binding protein-like domain|PF00356:Bacterial regulatory proteins, lacI family	LacI
GE00203	114.562	30.5435	1.90226	0.000173782	0.00115712	-	NC_999999999.1	328657	330276	+	1620	protein_coding	- && PF00135:Carboxylesterase family	COesterase
GE00204	168.401	122.206	0.461949	0.310803	0.503644	-	NC_999999999.1	330395	330652	-	258	protein_coding	- && -	-
GE00205	32.0861	24.4326	0.390229	0.522002	0.702215	-	NC_999999999.1	330712	331695	-	984	protein_coding	- && PF00106:short chain dehydrogenase	adh_short
GE00206	11.467	21.8136	-0.922617	0.232453	0.415274	-	NC_999999999.1	331849	332838	-	990	protein_coding	- && PF12695:Alpha/beta hydrolase family	-
GE00207	33.2316	48.0031	-0.529766	0.336731	0.529034	-	NC_999999999.1	333055	333645	+	591	protein_coding	- && PF00440:Bacterial regulatory proteins, tetR family	TetR_N
GE00208	4.59409	16.5757	-1.82822	0.045436	0.123359	-	NC_999999999.1	333749	334336	+	588	protein_coding	- && PF11814:Peptidase_C39 like family	-
GE00209	24.0676	16.5757	0.533026	0.410356	0.60131	-	NC_999999999.1	334480	334779	-	300	protein_coding	- && PF03992:Antibiotic biosynthesis monooxygenase	ABM
GE00210	16.0491	13.9568	0.197678	0.886005	0.96497	-	NC_999999999.1	335094	336536	+	1443	protein_coding	- && PF00027:Cyclic nucleotide-binding domain	cNMP_binding
GE00211	11.467	6.09982	0.8931	0.403427	0.594511	-	NC_999999999.1	336556	337614	+	1059	protein_coding	- && PF03936:Terpene synthase family, metal binding domain	-
GE00212	5.73956	6.09982	-0.0915497	1	1	-	NC_999999999.1	337680	338555	+	876	protein_coding	- && PF08241:Methyltransferase domain	Methyltransf_11
GE00213	541.835	147.523	1.8759	2.25e-05	0.000186011	-	NC_999999999.1	338731	339702	+	972	protein_coding	- && PF00106:short chain dehydrogenase	adh_short
GE00214	73.3242	16.5757	2.13574	0.00012861	0.000897996	-	NC_999999999.1	339737	340108	-	372	protein_coding	- && PF12681:Glyoxalase-like domain	-
GE00215	52.7052	59.3519	-0.171561	0.793942	0.906382	-	NC_999999999.1	340191	340652	+	462	protein_coding	- && PF12802:MarR family	-
GE00216	38.9591	77.6845	-0.994028	0.0510754	0.135191	-	NC_999999999.1	340758	341423	+	666	protein_coding	- && PF11716:Mycothiol maleylpyruvate isomerase N-terminal domain	-
GE00217	337.935	513.301	-0.60296	0.155941	0.309709	-	NC_999999999.1	341494	342156	-	663	protein_coding	- && PF00300:Histidine phosphatase superfamily (branch 1)	-
GE00218	143.2	48.8761	1.54799	0.00123612	0.0064941	-	NC_999999999.1	342264	343505	-	1242	protein_coding	- && PF13378:Enolase C-terminal domain-like|PF02746:Mandelate racemase / muconate lactonizing enzyme, N-terminal domain	MR_MLE_N
GE00219	301.279	48.8761	2.62047	4e-08	5.82e-07	-	NC_999999999.1	343671	345194	-	1524	protein_coding	- && PF00754:F5/8 type C domain	F5_F8_type_C
GE00220	122.581	76.8115	0.673129	0.160099	0.315554	-	NC_999999999.1	345485	346066	-	582	protein_coding	- && -	-
GE00221	177.565	57.6059	1.6216	0.000565527	0.00330012	-	NC_999999999.1	346612	346920	+	309	protein_coding	- && -	-
GE00222	662.112	92.5251	2.83731	7.76e-10	1.46e-08	-	NC_999999999.1	346941	347618	+	678	protein_coding	- && -	-
GE00223	95.0888	19.1947	2.30017	2.63e-05	0.00021499	-	NC_999999999.1	347720	348490	-	771	protein_coding	- && PF13419:Haloacid dehalogenase-like hydrolase	-
GE00224	1781.27	340.451	2.3869	5.25e-08	7.45e-07	-	NC_999999999.1	348964	349593	+	630	protein_coding	- && PF00440:Bacterial regulatory proteins, tetR family	TetR_N
GE00225	56.1417	21.8136	1.35783	0.0123461	0.044418	-	NC_999999999.1	350025	351323	+	1299	protein_coding	- && PF03600:Citrate transporter	-
GE00226	25.2131	6.09982	2.02216	0.00813533	0.0317276	-	NC_999999999.1	351361	352854	-	1494	protein_coding	- && PF13193:AMP-binding enzyme C-terminal domain|PF00501:AMP-binding enzyme	AMP-binding
GE00227	18.3401	6.09982	1.56537	0.0599736	0.153545	-	NC_999999999.1	352956	354341	-	1386	protein_coding	- && PF00083:Sugar (and other) transporter	Sugar_tr
GE00228	50.4142	42.7652	0.236052	0.714214	0.851041	-	NC_999999999.1	354535	356376	+	1842	protein_coding	- && PF13556:PucR C-terminal helix-turn-helix domain|PF13185:GAF domain	-
GE00229	5.73956	26.1786	-2.16894	0.00462106	0.0198815	-	NC_999999999.1	356373	356606	-	234	protein_coding	- && -	-
GE00230	28.6496	89.9062	-1.64644	0.00155129	0.0079265	-	NC_999999999.1	356873	357805	-	933	protein_coding	- && PF00296:Luciferase-like monooxygenase	-
GE00231	91.6523	4731.54	-5.68828	2.2e-28	2.25e-26	-	NC_999999999.1	358175	360016	+	1842	protein_coding	- && PF13537:Glutamine amidotransferase domain|PF00733:Asparagine synthase	-
GE00232	184.438	334.341	-0.857889	0.0496085	0.132057	-	NC_999999999.1	360059	360721	-	663	protein_coding	- && PF13305:WHG domain|PF00440:Bacterial regulatory proteins, tetR family	TetR_N
GE00233	12.6125	337.832	-4.73122	2.02e-16	7.9e-15	-	NC_999999999.1	360890	362392	+	1503	protein_coding	- && PF03055:Retinal pigment epithelial membrane protein	RPE65
GE00234	81.3428	48.8761	0.732897	0.149555	0.300225	-	NC_999999999.1	362558	363217	+	660	protein_coding	- && PF04264:YceI-like domain	-
GE00235	1226.84	127.444	3.26562	1.58e-12	4.17e-11	-	NC_999999999.1	363344	363883	-	540	protein_coding	- && PF13499:EF-hand domain pair	-
GE00236	12.6125	10.4648	0.263584	0.731776	0.861938	-	NC_999999999.1	364080	365339	-	1260	protein_coding	- && PF05977:Transmembrane secretion effector	-
GE00237	150.073	17.4487	3.09445	1.05e-08	1.67e-07	-	NC_999999999.1	365417	366310	-	894	protein_coding	- && PF00005:ABC transporter	ABC_tran
GE00238	108.835	15.7027	2.78221	4.33e-07	5.32e-06	-	NC_999999999.1	366307	367359	-	1053	protein_coding	- && PF01032:FecCD transport family	-
GE00239	205.057	47.1301	2.11797	8.62e-06	7.96e-05	-	NC_999999999.1	367356	368399	-	1044	protein_coding	- && PF01032:FecCD transport family	-
GE00240	727.406	61.9708	3.55019	1.23e-13	3.74e-12	-	NC_999999999.1	368396	369445	-	1050	protein_coding	- && PF01497:Periplasmic binding protein	Peripla_BP_2
GE00241	105.398	75.9385	0.471922	0.333043	0.524601	-	NC_999999999.1	369666	370436	-	771	protein_coding	- && PF12833:Helix-turn-helix domain	-
GE00242	280.66	98.636	1.50725	0.000813287	0.00452788	-	NC_999999999.1	370509	371249	-	741	protein_coding	- && PF08241:Methyltransferase domain	Methyltransf_11
GE00243	27.5041	87.2873	-1.66249	0.00163503	0.00826275	-	NC_999999999.1	371337	372266	-	930	protein_coding	- && PF03466:LysR substrate binding domain|PF00126:Bacterial regulatory helix-turn-helix protein, lysR family	LysR_substrate
GE00244	9.17604	10.4648	-0.190591	1	1	-	NC_999999999.1	372390	373571	+	1182	protein_coding	- && PF02515:CoA-transferase family III	CoA_transf_3
GE00245	26.3586	28.7975	-0.128295	0.853182	0.942493	-	NC_999999999.1	373586	374971	+	1386	protein_coding	- && PF07158:Dicarboxylate carrier protein MatC N-terminus	-
GE00246	301.279	316.881	-0.0729173	0.869513	0.953641	-	NC_999999999.1	375019	375831	-	813	protein_coding	- && PF04672:S-adenosyl methyltransferase	-
GE00247	69.8877	28.7975	1.27467	0.0150409	0.0519044	-	NC_999999999.1	375893	376579	-	687	protein_coding	- && PF00033:Cytochrome b/b6/petB	-
GE00248	128.308	77.6845	0.722676	0.119295	0.254815	-	NC_999999999.1	376563	377252	-	690	protein_coding	- && PF00174:Oxidoreductase molybdopterin binding domain	-
GE00249	453.631	358.784	0.338218	0.432724	0.624149	-	NC_999999999.1	377389	378591	+	1203	protein_coding	- && PF00067:Cytochrome P450	p450
GE00250	163.819	185.934	-0.182748	0.692707	0.837899	-	NC_999999999.1	378635	379153	-	519	protein_coding	- && -	-
GE00251	29.7951	12.2108	1.27649	0.0598915	0.153497	-	NC_999999999.1	379180	379899	-	720	protein_coding	- && PF06912:Protein of unknown function (DUF1275)	-
GE00252	28.6496	75.0655	-1.3866	0.00852412	0.032915	-	NC_999999999.1	380219	381262	+	1044	protein_coding	- && PF13404:AsnC-type helix-turn-helix domain|PF01037:AsnC family	AsnC_trans_reg
GE00253	3.44863	11.3378	-1.6881	0.123085	0.260766	-	NC_999999999.1	381363	382292	+	930	protein_coding	- && PF01522:Polysaccharide deacetylase	Polysacc_deac_1
GE00254	1.39e-17	2.60773	-4.46892	0.264706	0.452047	-	NC_999999999.1	382312	383640	+	1329	protein_coding	- && PF07690:Major Facilitator Superfamily	MFS_1
GE00255	2.3032	4.3538	-0.894376	0.704873	0.842811	-	NC_999999999.1	383637	384446	+	810	protein_coding	- && PF00106:short chain dehydrogenase	adh_short
GE00256	138.618	73.3196	0.91736	0.0504041	0.133804	-	NC_999999999.1	384443	386665	+	2223	protein_coding	- && PF07687:Peptidase dimerisation domain|PF08546:Ketopantoate reductase PanE/ApbA C terminal|PF02558:Ketopantoate reductase PanE/ApbA|PF01546:Peptidase family M20/M25/M40	Peptidase_M20
GE00257	603.692	552.585	0.12753	0.765839	0.886126	-	NC_999999999.1	386678	387493	-	816	protein_coding	- && PF04672:S-adenosyl methyltransferase	-
GE00258	95.0888	135.301	-0.508567	0.266332	0.454152	-	NC_999999999.1	387490	387771	-	282	protein_coding	- && -	-
GE00259	392.919	364.895	0.106631	0.808154	0.915564	-	NC_999999999.1	387768	388640	-	873	protein_coding	- && PF13560:Helix-turn-helix domain	-
GE00260	550.999	721.944	-0.389813	0.354627	0.549524	-	NC_999999999.1	388931	389380	+	450	protein_coding	- && PF13581:Histidine kinase-like ATPase domain	-
GE00261	1258.92	1883.01	-0.580828	0.162174	0.318349	-	NC_999999999.1	389610	390854	+	1245	protein_coding	- && PF00195:Chalcone and stilbene synthases, N-terminal domain	Chal_sti_synt_N
GE00262	232.549	417.274	-0.843231	0.0507549	0.1345	-	NC_999999999.1	390889	393054	-	2166	protein_coding	- && PF07228:Stage II sporulation protein E (SpoIIE)|PF13581:Histidine kinase-like ATPase domain	SpoIIE
GE00263	17.1946	60.2249	-1.80228	0.00206432	0.0100032	-	NC_999999999.1	393225	393938	-	714	protein_coding	- && PF00106:short chain dehydrogenase	adh_short
GE00264	71.0332	130.936	-0.881512	0.0610651	0.155682	-	NC_999999999.1	394081	394707	+	627	protein_coding	- && PF00440:Bacterial regulatory proteins, tetR family	TetR_N
GE00265	720.533	954.156	-0.405141	0.33464	0.52641	-	NC_999999999.1	394839	395231	-	393	protein_coding	- && PF00313:'Cold-shock' DNA-binding domain	CSD
GE00266	50.4142	75.9385	-0.590362	0.256949	0.44451	-	NC_999999999.1	395317	396156	-	840	protein_coding	- && PF03372:Endonuclease/Exonuclease/phosphatase family	Exo_endo_phos
GE00267	9.17604	23.5596	-1.35112	0.0541358	0.141641	-	NC_999999999.1	396282	396650	-	369	protein_coding	- && -	-
GE00268	26.3586	22.6866	0.213998	0.839999	0.934334	-	NC_999999999.1	396701	397474	-	774	protein_coding	- && PF00106:short chain dehydrogenase	adh_short
GE00269	33.2316	49.7491	-0.581166	0.28113	0.470664	-	NC_999999999.1	397525	398166	+	642	protein_coding	- && PF00440:Bacterial regulatory proteins, tetR family	TetR_N
GE00270	21.7766	45.3842	-1.0563	0.0657831	0.164438	-	NC_999999999.1	398106	398768	-	663	protein_coding	- && PF00440:Bacterial regulatory proteins, tetR family	TetR_N
GE00271	64.1602	35.7814	0.839562	0.116155	0.25024	-	NC_999999999.1	398922	399551	+	630	protein_coding	- && PF01243:Pyridoxamine 5'-phosphate oxidase	Pyridox_oxidase
GE00272	186.729	332.595	-0.832539	0.0563149	0.146029	-	NC_999999999.1	399587	400555	+	969	protein_coding	- && PF00111:2Fe-2S iron-sulfur cluster binding domain	Fer2
GE00273	3231.47	5227.39	-0.693886	0.0933549	0.213382	-	NC_999999999.1	400560	401306	-	747	protein_coding	- && PF08894:Protein of unknown function (DUF1838)	-
GE00274	69338.4	87355.6	-0.333245	0.417068	0.608814	-	NC_999999999.1	401409	401885	-	477	protein_coding	- && -	-
GE00275	1.15779	12.2108	-3.28182	0.00839028	0.0325191	-	NC_999999999.1	402035	402799	-	765	protein_coding	- && PF00106:short chain dehydrogenase	adh_short
GE00276	50.4142	53.241	-0.0791562	0.910769	0.983135	-	NC_999999999.1	402900	403763	+	864	protein_coding	- && PF13560:Helix-turn-helix domain	-
GE00278	3.44863	4.3538	-0.334291	1	1	-	NC_999999999.1	404649	405044	-	396	protein_coding	- && -	-
GE00279	64.1602	18.3217	1.80007	0.00151258	0.00777098	-	NC_999999999.1	405144	406238	+	1095	protein_coding	- && PF13228:Domain of unknown function (DUF4037)	-
GE00280	36.6681	8.71882	2.05457	0.00172833	0.00861321	-	NC_999999999.1	406249	407085	-	837	protein_coding	- && PF12706:Beta-lactamase superfamily domain	-
GE00281	16.0491	25.3056	-0.654607	0.354836	0.549524	-	NC_999999999.1	407426	408328	+	903	protein_coding	- && PF03466:LysR substrate binding domain|PF00126:Bacterial regulatory helix-turn-helix protein, lysR family	LysR_substrate
GE00282	122.581	138.793	-0.179285	0.711856	0.848926	-	NC_999999999.1	408333	408920	-	588	protein_coding	- && PF00440:Bacterial regulatory proteins, tetR family	TetR_N
GE00283	20.6311	19.1947	0.10182	0.906762	0.980673	-	NC_999999999.1	409076	410527	+	1452	protein_coding	- && PF01425:Amidase	Amidase
GE00284	22.9221	28.7975	-0.328917	0.628894	0.788531	-	NC_999999999.1	410419	411738	-	1320	protein_coding	- && PF07690:Major Facilitator Superfamily	MFS_1
GE00285	20.6311	48.8761	-1.24048	0.033664	0.098026	-	NC_999999999.1	411874	412809	+	936	protein_coding	- && PF00126:Bacterial regulatory helix-turn-helix protein, lysR family|PF03466:LysR substrate binding domain	HTH_1
GE00286	201.621	102.128	0.980165	0.0308893	0.0915225	-	NC_999999999.1	412911	413150	+	240	protein_coding	- && -	-
GE00287	167.255	178.95	-0.0976254	0.834352	0.930884	-	NC_999999999.1	413150	413533	+	384	protein_coding	- && -	-
GE00288	38.9591	43.6382	-0.16394	0.788811	0.903504	-	NC_999999999.1	413573	414181	-	609	protein_coding	- && PF06197:Protein of unknown function (DUF998)	-
GE00289	255.459	236.567	0.110655	0.816785	0.920038	-	NC_999999999.1	414246	415169	-	924	protein_coding	- && PF00583:Acetyltransferase (GNAT) family	Acetyltransf_1
GE00290	45.8322	22.6866	1.00949	0.0753393	0.18187	-	NC_999999999.1	415400	416914	+	1515	protein_coding	- && PF14200:Ricin-type beta-trefoil lectin domain-like	-
GE00291	44.6867	36.6544	0.284174	0.635664	0.792917	-	NC_999999999.1	416937	417401	+	465	protein_coding	- && PF13673:Acetyltransferase (GNAT) domain	-
GE00292	120.29	162.364	-0.432568	0.346801	0.540881	-	NC_999999999.1	417464	418018	-	555	protein_coding	- && PF12802:MarR family	-
GE00293	12.6125	35.7814	-1.49703	0.0219911	0.0694601	-	NC_999999999.1	418050	419252	+	1203	protein_coding	- && PF00892:EamA-like transporter family	DUF6
GE00294	54.9962	85.5413	-0.636628	0.19453	0.363792	-	NC_999999999.1	419151	420161	-	1011	protein_coding	- && PF01380:SIS domain|PF01418:Helix-turn-helix domain, rpiR family	SIS
GE00295	30.9406	142.285	-2.19737	1.91e-05	0.000160632	-	NC_999999999.1	420333	421907	+	1575	protein_coding	- && PF00474:Sodium:solute symporter family	-
GE00296	37.8136	77.6845	-1.03696	0.0434095	0.119829	-	NC_999999999.1	421943	423124	+	1182	protein_coding	- && PF03702:Uncharacterised protein family (UPF0075)	-
GE00297	21.7766	17.4487	0.315948	0.632833	0.791014	-	NC_999999999.1	423130	423363	-	234	protein_coding	- && -	-
GE00298	63.0147	83.7953	-0.41094	0.406689	0.597851	-	NC_999999999.1	424802	425596	-	795	protein_coding	- && PF00455:DeoR C terminal sensor domain|PF08220:DeoR-like helix-turn-helix domain	DeoR
GE00299	6.88505	4.3538	0.640394	0.588481	0.755847	-	NC_999999999.1	425682	427040	-	1359	protein_coding	- && PF02447:GntP family permease	-
GE00300	4.59409	3.48077	0.380155	0.746295	0.870577	-	NC_999999999.1	427037	428449	-	1413	protein_coding	- && -	-
GE00301	3.44863	6.97282	-0.997357	0.588481	0.755847	-	NC_999999999.1	429454	429975	+	522	protein_coding	- && PF17042:Putative nucleotide-binding of sugar-metabolising enzyme	-
GE00302	3.44863	4.3538	-0.334291	1	1	-	NC_999999999.1	429972	430616	+	645	protein_coding	- && PF00596:Class II Aldolase and Adducin N-terminal domain	Aldolase_II
GE00303	6.88505	7.84582	-0.189801	1	1	-	NC_999999999.1	430647	431012	-	366	protein_coding	- && PF17074:Darcynin, domain of unknown function	-
GE00304	19.4856	9.59181	1.01065	0.170684	0.331299	-	NC_999999999.1	431072	431974	-	903	protein_coding	- && PF13460:NAD(P)H-binding	-
GE00305	12.6125	23.5596	-0.896945	0.211032	0.386017	-	NC_999999999.1	432079	433029	+	951	protein_coding	- && PF03466:LysR substrate binding domain|PF00126:Bacterial regulatory helix-turn-helix protein, lysR family	LysR_substrate
GE00306	24.0676	22.6866	0.0833958	1	1	-	NC_999999999.1	433283	435076	+	1794	protein_coding	- && PF08530:X-Pro dipeptidyl-peptidase C-terminal non-catalytic domain|PF02129:X-Pro dipeptidyl-peptidase (S15 family)	-
GE00307	14.9035	16.5757	-0.154311	0.89093	0.968449	-	NC_999999999.1	435250	436515	+	1266	protein_coding	- && -	-
GE00308	1.15779	3.48077	-1.51021	0.398816	0.591915	-	NC_999999999.1	436574	438025	-	1452	protein_coding	- && PF07690:Major Facilitator Superfamily	MFS_1
GE00309	2.3032	3.48077	-0.582365	0.704873	0.842811	-	NC_999999999.1	438069	439322	-	1254	protein_coding	- && PF06050:2-hydroxyglutaryl-CoA dehydratase, D-component	HGD-D
GE00310	2.3032	1.73468	0.369044	1	1	-	NC_999999999.1	439319	440452	-	1134	protein_coding	- && PF06050:2-hydroxyglutaryl-CoA dehydratase, D-component	HGD-D
GE00311	14.9035	1.73468	3.00547	0.0118324	0.0428028	-	NC_999999999.1	440510	441748	-	1239	protein_coding	- && PF02515:CoA-transferase family III	CoA_transf_3
GE00312	5.73956	3.48077	0.694469	0.54333	0.720734	-	NC_999999999.1	441745	442887	-	1143	protein_coding	- && PF09587:Bacterial capsule synthesis protein PGA_cap	-
GE00313	2.3032	1.73468	0.369044	1	1	-	NC_999999999.1	442884	443729	-	846	protein_coding	- && PF00005:ABC transporter	ABC_tran
GE00314	4.59409	4.3538	0.0681447	1	1	-	NC_999999999.1	443726	444655	-	930	protein_coding	- && PF00528:Binding-protein-dependent transport system inner membrane component	BPD_transp_1
GE00315	6.88505	1.73468	1.90381	0.217138	0.39362	-	NC_999999999.1	444659	445600	-	942	protein_coding	- && PF00497:Bacterial extracellular solute-binding proteins, family 3	-
GE00316	218.803	219.98	-0.00788642	1	1	-	NC_999999999.1	445721	446728	+	1008	protein_coding	- && PF08223:PaaX-like protein C-terminal domain|PF07848:PaaX-like protein	PaaX_C
GE00317	29.7951	71.5736	-1.26166	0.0169848	0.0571744	-	NC_999999999.1	446772	447236	-	465	protein_coding	- && PF01047:MarR family	MarR
GE00318	200.475	233.075	-0.2174	0.633768	0.791911	-	NC_999999999.1	447422	448333	+	912	protein_coding	- && PF00106:short chain dehydrogenase	adh_short
GE00319	64.1602	88.1602	-0.458139	0.353661	0.54899	-	NC_999999999.1	448335	449222	+	888	protein_coding	- && PF04909:Amidohydrolase	Amidohydro_2
GE00320	84.7793	126.571	-0.5778	0.217401	0.3939	-	NC_999999999.1	449234	450817	+	1584	protein_coding	- && PF00501:AMP-binding enzyme|PF13193:AMP-binding enzyme C-terminal domain	AMP-binding
GE00321	136.327	100.382	0.440819	0.340996	0.53366	-	NC_999999999.1	450814	451272	+	459	protein_coding	- && PF01575:MaoC like domain	-
GE00322	54.9962	82.0494	-0.576596	0.249894	0.436145	-	NC_999999999.1	451286	451792	-	507	protein_coding	- && PF07883:Cupin domain	Cupin_2
GE00323	83.6338	55.86	0.580725	0.255939	0.443619	-	NC_999999999.1	451932	452384	+	453	protein_coding	- && PF02082:Transcriptional regulator	Rrf2
GE00324	218.803	132.682	0.720932	0.105302	0.233502	-	NC_999999999.1	452381	453298	+	918	protein_coding	- && PF13743:Thioredoxin	-
GE00325	4.59409	10.4648	-1.17148	0.275999	0.464965	-	NC_999999999.1	453371	453469	+	99	protein_coding	- && -	-
GE00326	88.2158	30.5435	1.52565	0.0028547	0.013162	-	NC_999999999.1	453823	455394	+	1572	protein_coding	- && PF00496:Bacterial extracellular solute-binding proteins, family 5 Middle	-
GE00327	33.2316	6.97282	2.22995	0.00185899	0.00917632	-	NC_999999999.1	455391	456443	+	1053	protein_coding	- && PF00528:Binding-protein-dependent transport system inner membrane component	BPD_transp_1
GE00328	10.3215	9.59181	0.101194	1	1	-	NC_999999999.1	456447	457334	+	888	protein_coding	- && PF00528:Binding-protein-dependent transport system inner membrane component	BPD_transp_1
GE00329	28.6496	11.3378	1.32594	0.0506208	0.134305	-	NC_999999999.1	457334	458230	+	897	protein_coding	- && PF00005:ABC transporter	ABC_tran
GE00330	4.59409	5.22681	-0.18824	1	1	-	NC_999999999.1	458319	458891	-	573	protein_coding	- && PF00005:ABC transporter	ABC_tran
GE00331	36.6681	10.4648	1.79491	0.00561466	0.0233682	-	NC_999999999.1	459195	460535	+	1341	protein_coding	- && PF00296:Luciferase-like monooxygenase	-
GE00332	25.2131	4.3538	2.49617	0.0016487	0.00831324	-	NC_999999999.1	460546	461580	+	1035	protein_coding	- && PF00296:Luciferase-like monooxygenase	-
GE00333	13.758	1.73468	2.89099	0.0178622	0.0596309	-	NC_999999999.1	461844	462353	+	510	protein_coding	- && -	-
GE00334	17.1946	9.59181	0.831292	0.264725	0.452047	-	NC_999999999.1	462431	462988	+	558	protein_coding	- && PF03358:NADPH-dependent FMN reductase	FMN_red
GE00335	37.8136	30.5435	0.305954	0.582022	0.752067	-	NC_999999999.1	463276	464196	+	921	protein_coding	- && PF01370:NAD dependent epimerase/dehydratase family	Epimerase
GE00336	214.221	96.0171	1.15647	0.0108986	0.0401743	-	NC_999999999.1	464273	465640	-	1368	protein_coding	- && PF14378:PAP2 superfamily	-
GE00337	334.499	52.368	2.67202	2.14e-08	3.23e-07	-	NC_999999999.1	465692	467296	-	1605	protein_coding	- && PF08281:Sigma-70, region 4|PF04542:Sigma-70 region 2	Sigma70_r2
GE00338	90.5068	122.206	-0.43303	0.370573	0.566058	-	NC_999999999.1	467482	468051	+	570	protein_coding	- && -	-
GE00339	227.967	639.01	-1.48661	0.000623792	0.00360826	-	NC_999999999.1	468112	469329	+	1218	protein_coding	- && PF07728:AAA domain (dynein-related subfamily)	AAA_5
GE00340	65.3057	228.71	-1.80662	0.000113733	0.00080443	-	NC_999999999.1	469401	471014	+	1614	protein_coding	- && -	-
GE00341	493.724	287.2	0.7813	0.0683288	0.169123	-	NC_999999999.1	471040	471855	-	816	protein_coding	- && PF04672:S-adenosyl methyltransferase	-
GE00342	106.544	68.0817	0.644771	0.18334	0.349427	-	NC_999999999.1	472047	472922	-	876	protein_coding	- && PF13560:Helix-turn-helix domain	-
GE00343	42.3957	13.0838	1.68515	0.00688961	0.0276393	-	NC_999999999.1	473211	473681	+	471	protein_coding	- && -	-
GE00344	16.0491	9.59181	0.732494	0.327413	0.518428	-	NC_999999999.1	473603	473929	-	327	protein_coding	- && -	-
GE00345	80.1973	23.5596	1.76102	0.00100467	0.00541107	-	NC_999999999.1	474215	475408	+	1194	protein_coding	- && PF16483:Beta-1,3-glucanase	-
GE00346	45.8322	17.4487	1.38566	0.018749	0.0621065	-	NC_999999999.1	475505	476362	+	858	protein_coding	- && PF00722:Glycosyl hydrolases family 16	-
GE00347	3.44863	1.39e-17	4.84529	0.264706	0.452047	-	NC_999999999.1	476443	476589	-	147	protein_coding	- && -	-
GE00348	96.2343	31.4165	1.61053	0.00156462	0.0079834	-	NC_999999999.1	476780	477277	+	498	protein_coding	- && PF00293:NUDIX domain	NUDIX
GE00349	28.6496	13.0838	1.12157	0.1015	0.227079	-	NC_999999999.1	477460	478656	+	1197	protein_coding	- && PF16483:Beta-1,3-glucanase	-
GE00350	106.544	37.5273	1.50178	0.00254769	0.0119656	-	NC_999999999.1	478738	479613	-	876	protein_coding	- && -	-
GE00351	9.17604	18.3217	-0.990703	0.170684	0.331299	-	NC_999999999.1	479749	480594	-	846	protein_coding	- && PF12697:Alpha/beta hydrolase family	-
GE00352	25.2131	29.6705	-0.235006	0.71113	0.848338	-	NC_999999999.1	480689	481621	+	933	protein_coding	- && PF03466:LysR substrate binding domain|PF00126:Bacterial regulatory helix-turn-helix protein, lysR family	LysR_substrate
GE00353	10.3215	3.48077	1.52883	0.133362	0.277424	-	NC_999999999.1	481751	482065	-	315	protein_coding	- && PF11512:Agrobacterium tumefaciens protein Atu4866	-
GE00354	10.3215	6.97282	0.553753	0.677528	0.826036	-	NC_999999999.1	482254	482781	-	528	protein_coding	- && PF13602:Zinc-binding dehydrogenase	-
GE00355	9.17604	6.09982	0.575025	0.653224	0.807479	-	NC_999999999.1	482748	483215	-	468	protein_coding	- && PF08240:Alcohol dehydrogenase GroES-like domain	ADH_N
GE00356	20.6311	29.6705	-0.522945	0.431625	0.623058	-	NC_999999999.1	483318	483932	+	615	protein_coding	- && PF00440:Bacterial regulatory proteins, tetR family	TetR_N
GE00357	4.59409	6.97282	-0.594922	0.797614	0.90744	-	NC_999999999.1	483988	484191	+	204	protein_coding	- && -	-
GE00358	2.3032	1.39e-17	4.28521	0.509804	0.692632	-	NC_999999999.1	484238	484960	-	723	protein_coding	- && PF01925:Sulfite exporter TauE/SafE	-
GE00362	4.59409	1.73468	1.33156	0.704873	0.842811	-	NC_999999999.1	487000	487986	-	987	protein_coding	- && PF00528:Binding-protein-dependent transport system inner membrane component|PF12911:N-terminal TM domain of oligopeptide transport permease C	BPD_transp_1
GE00363	4.59409	2.60773	0.778813	0.746295	0.870577	-	NC_999999999.1	488001	488930	-	930	protein_coding	- && PF00528:Binding-protein-dependent transport system inner membrane component	BPD_transp_1
GE00364	5.73956	1.73468	1.64588	0.325869	0.516996	-	NC_999999999.1	488932	490524	-	1593	protein_coding	- && PF00496:Bacterial extracellular solute-binding proteins, family 5 Middle	-
GE00365	9.17604	4.3538	1.04903	0.323452	0.515749	-	NC_999999999.1	490740	491729	+	990	protein_coding	- && PF00389:D-isomer specific 2-hydroxyacid dehydrogenase, catalytic domain|PF02826:D-isomer specific 2-hydroxyacid dehydrogenase, NAD binding domain	2-Hacid_dh_C
GE00366	6.88505	8.71882	-0.339563	0.82928	0.927788	-	NC_999999999.1	491798	493075	+	1278	protein_coding	- && PF13378:Enolase C-terminal domain-like	-
GE00367	8.03054	5.22681	0.602749	0.62414	0.785385	-	NC_999999999.1	493083	494096	+	1014	protein_coding	- && PF00389:D-isomer specific 2-hydroxyacid dehydrogenase, catalytic domain|PF02826:D-isomer specific 2-hydroxyacid dehydrogenase, NAD binding domain	2-Hacid_dh_C
GE00368	4.59409	6.09982	-0.405864	1	1	-	NC_999999999.1	494107	495015	+	909	protein_coding	- && PF00701:Dihydrodipicolinate synthetase family	-
GE00369	42.3957	41.0193	0.0466861	1	1	-	NC_999999999.1	495012	495974	-	963	protein_coding	- && PF03781:Sulfatase-modifying factor enzyme 1	DUF323
GE00370	28.6496	25.3056	0.177021	0.778282	0.894827	-	NC_999999999.1	496039	497610	-	1572	protein_coding	- && PF00884:Sulfatase|PF16347:Domain of unknown function (DUF4976)	Sulfatase
GE00371	9.17604	10.4648	-0.190591	1	1	-	NC_999999999.1	497607	498632	-	1026	protein_coding	- && PF09084:NMT1/THI5 like	-
GE00372	4.59409	6.09982	-0.405864	1	1	-	NC_999999999.1	498629	499444	-	816	protein_coding	- && PF00005:ABC transporter	ABC_tran
GE00373	9.17604	10.4648	-0.190591	1	1	-	NC_999999999.1	499441	500322	-	882	protein_coding	- && PF00528:Binding-protein-dependent transport system inner membrane component	BPD_transp_1
GE00374	11.467	27.0516	-1.23138	0.0890681	0.206181	-	NC_999999999.1	500309	501574	-	1266	protein_coding	- && PF13412:Winged helix-turn-helix DNA-binding|PF00480:ROK family	ROK
GE00375	53.8507	45.3842	0.245494	0.642769	0.798694	-	NC_999999999.1	501809	503170	+	1362	protein_coding	- && PF04616:Glycosyl hydrolases family 43	-
GE00376	69.8877	168.474	-1.26826	0.0064543	0.026159	-	NC_999999999.1	503277	505325	+	2049	protein_coding	- && PF13185:GAF domain|PF07228:Stage II sporulation protein E (SpoIIE)	SpoIIE
GE00377	160.382	710.595	-2.14678	1.37e-06	1.52e-05	-	NC_999999999.1	505419	506051	+	633	protein_coding	- && PF04972:BON domain|PF00571:CBS domain	CBS
GE00378	9.17604	38.4003	-2.05275	0.00289243	0.0132939	-	NC_999999999.1	506175	506399	-	225	protein_coding	- && -	-
GE00379	69.8877	118.715	-0.763715	0.10737	0.236501	-	NC_999999999.1	506477	507475	-	999	protein_coding	- && PF03466:LysR substrate binding domain|PF00126:Bacterial regulatory helix-turn-helix protein, lysR family	LysR_substrate
GE00380	194.748	82.0494	1.2455	0.00691091	0.0277008	-	NC_999999999.1	507506	508873	+	1368	protein_coding	- && PF00202:Aminotransferase class-III	Aminotran_3
GE00381	12931.6	3465.72	1.89963	7.71e-06	7.2e-05	-	NC_999999999.1	508940	511159	-	2220	protein_coding	- && PF03176:MMPL family	-
GE00382	6.88505	6.09982	0.166386	1	1	-	NC_999999999.1	511395	511958	-	564	protein_coding	- && -	-
GE00383	54.9962	48.8761	0.169163	0.781004	0.897247	-	NC_999999999.1	511955	513436	-	1482	protein_coding	- && PF00512:His Kinase A (phospho-acceptor) domain|PF00672:HAMP domain|PF02518:Histidine kinase-, DNA gyrase B-, and HSP90-like ATPase	HATPase_c
GE00384	30.9406	31.4165	-0.022986	1	1	-	NC_999999999.1	513454	514119	-	666	protein_coding	- && PF00072:Response regulator receiver domain|PF00486:Transcriptional regulatory protein, C terminal	Response_reg
GE00385	16.0491	15.7027	0.0291626	1	1	-	NC_999999999.1	514092	515660	-	1569	protein_coding	- && PF07690:Major Facilitator Superfamily	MFS_1
GE00386	40.1046	24.4326	0.711047	0.212903	0.388253	-	NC_999999999.1	515750	518062	-	2313	protein_coding	- && PF01568:Molydopterin dinucleotide binding domain|PF00384:Molybdopterin oxidoreductase	-
GE00387	20.6311	17.4487	0.238399	0.715251	0.851585	-	NC_999999999.1	518103	518621	-	519	protein_coding	- && PF03364:Polyketide cyclase / dehydrase and lipid transport	-
GE00388	5.73956	20.9407	-1.84871	0.0254753	0.0785876	-	NC_999999999.1	518817	520025	+	1209	protein_coding	- && PF07690:Major Facilitator Superfamily	MFS_1
GE00389	11.467	27.0516	-1.23138	0.0890681	0.206181	-	NC_999999999.1	520121	520702	+	582	protein_coding	- && PF12464:Maltose acetyltransferase|PF14602:Hexapeptide repeat of succinyl-transferase	-
GE00390	46.9777	44.5112	0.0768786	0.901163	0.976797	-	NC_999999999.1	520713	521270	+	558	protein_coding	- && PF00440:Bacterial regulatory proteins, tetR family	TetR_N
GE00391	40.1046	46.2572	-0.206084	0.744919	0.870577	-	NC_999999999.1	521321	522619	-	1299	protein_coding	- && PF04143:Sulphur transport	-
GE00392	288.679	214.742	0.426513	0.334529	0.52641	-	NC_999999999.1	522901	523941	-	1041	protein_coding	- && PF01510:N-acetylmuramoyl-L-alanine amidase	-
GE00393	7975	5163.66	0.627072	0.128573	0.269799	-	NC_999999999.1	524264	526165	-	1902	protein_coding	- && PF02518:Histidine kinase-, DNA gyrase B-, and HSP90-like ATPase|PF00183:Hsp90 protein	HATPase_c
GE00394	10.3215	46.2572	-2.15266	0.000931128	0.00507069	-	NC_999999999.1	526295	527068	-	774	protein_coding	- && PF16868:NMT1-like family	-
GE00395	10.3215	68.9547	-2.72726	1.11e-05	9.97e-05	-	NC_999999999.1	527148	528008	-	861	protein_coding	- && PF02518:Histidine kinase-, DNA gyrase B-, and HSP90-like ATPase|PF00512:His Kinase A (phospho-acceptor) domain	HATPase_c
GE00396	14.9035	103.001	-2.78003	1.37e-06	1.52e-05	-	NC_999999999.1	527993	528724	-	732	protein_coding	- && -	-
GE00397	99.6708	625.043	-2.64741	9.2e-09	1.49e-07	-	NC_999999999.1	528735	529394	-	660	protein_coding	- && PF00072:Response regulator receiver domain|PF00486:Transcriptional regulatory protein, C terminal	Trans_reg_C
GE00398	9.17604	13.9568	-0.601408	0.491849	0.676932	-	NC_999999999.1	529651	530676	+	1026	protein_coding	- && PF04909:Amidohydrolase	Amidohydro_2
GE00399	6.88505	4.3538	0.640394	0.588481	0.755847	-	NC_999999999.1	530678	531595	+	918	protein_coding	- && PF04909:Amidohydrolase	Amidohydro_2
GE00400	28.6496	22.6866	0.333752	0.628894	0.788531	-	NC_999999999.1	531651	533015	+	1365	protein_coding	- && PF00083:Sugar (and other) transporter	Sugar_tr
GE00401	95.0888	54.987	0.788353	0.108433	0.238192	-	NC_999999999.1	533023	533550	-	528	protein_coding	- && PF11188:Protein of unknown function (DUF2975)	-
GE00402	85.9248	197.283	-1.19823	0.00865529	0.0333683	-	NC_999999999.1	533564	534574	+	1011	protein_coding	- && PF01965:DJ-1/PfpI family|PF12833:Helix-turn-helix domain	DJ-1_PfpI
GE00403	1791.58	18324.7	-3.35441	8.93e-14	2.84e-12	-	NC_999999999.1	534727	535725	+	999	protein_coding	- && PF00044:Glyceraldehyde 3-phosphate dehydrogenase, NAD binding domain|PF02800:Glyceraldehyde 3-phosphate dehydrogenase, C-terminal domain	-
GE00404	2162.72	10134.4	-2.22829	2.18e-07	2.8e-06	-	NC_999999999.1	535775	536272	+	498	protein_coding	- && PF00160:Cyclophilin type peptidyl-prolyl cis-trans isomerase/CLD	Pro_isomerase
GE00405	76.7608	217.361	-1.50045	0.00112986	0.00600091	-	NC_999999999.1	536421	537899	+	1479	protein_coding	- && -	-
GE00406	80.1973	400.687	-2.31933	5.31e-07	6.4e-06	-	NC_999999999.1	538376	539314	+	939	protein_coding	- && PF02668:Taurine catabolism dioxygenase TauD, TfdA family	-
GE00410	45.8322	68.9547	-0.588587	0.258046	0.445323	-	NC_999999999.1	541089	541769	-	681	protein_coding	- && PF00392:Bacterial regulatory proteins, gntR family|PF07729:FCD domain	FCD
GE00411	27.5041	66.3357	-1.26721	0.0190249	0.0624516	-	NC_999999999.1	541913	542638	-	726	protein_coding	- && -	-
GE00412	46.9777	115.223	-1.29263	0.00918536	0.0349852	-	NC_999999999.1	542707	544194	-	1488	protein_coding	- && PF02133:Permease for cytosine/purines, uracil, thiamine, allantoin	-
GE00413	135.181	42.7652	1.65704	0.000662717	0.00379367	-	NC_999999999.1	544448	545947	+	1500	protein_coding	- && PF04616:Glycosyl hydrolases family 43	-
GE00414	121.435	229.583	-0.918346	0.0409592	0.114924	-	NC_999999999.1	545965	547119	-	1155	protein_coding	- && PF00356:Bacterial regulatory proteins, lacI family|PF13377:Periplasmic binding protein-like domain	LacI
GE00415	18.3401	17.4487	0.0695505	1	1	-	NC_999999999.1	547310	548686	+	1377	protein_coding	- && PF01547:Bacterial extracellular solute-binding protein	SBP_bac_1
GE00416	6.88505	10.4648	-0.59923	0.546614	0.722493	-	NC_999999999.1	548700	549641	+	942	protein_coding	- && PF00528:Binding-protein-dependent transport system inner membrane component	BPD_transp_1
GE00417	11.467	6.97282	0.704042	0.546614	0.722493	-	NC_999999999.1	549644	550543	+	900	protein_coding	- && PF00528:Binding-protein-dependent transport system inner membrane component	BPD_transp_1
GE00418	34.3771	12.2108	1.48214	0.0218722	0.0692948	-	NC_999999999.1	550596	552416	+	1821	protein_coding	- && PF02836:Glycosyl hydrolases family 2, TIM barrel domain|PF02837:Glycosyl hydrolases family 2, sugar binding domain|PF00703:Glycosyl hydrolases family 2	-
GE00420	51.5597	38.4003	0.4232	0.446545	0.635512	-	NC_999999999.1	554168	555082	-	915	protein_coding	- && PF00753:Metallo-beta-lactamase superfamily	Lactamase_B
GE00421	132.89	131.809	0.0115257	1	1	-	NC_999999999.1	555188	555595	+	408	protein_coding	- && PF01638:HxlR-like helix-turn-helix	DUF24
GE00422	9.17604	9.59181	-0.0665921	1	1	-	NC_999999999.1	555669	556409	-	741	protein_coding	- && PF00665:Integrase core domain	rve
GE00423	51.5597	59.3519	-0.203194	0.7521	0.875524	-	NC_999999999.1	556727	557521	-	795	protein_coding	- && PF12833:Helix-turn-helix domain|PF02311:AraC-like ligand binding domain	AraC_binding
GE00424	1.39e-17	1.73468	-3.91617	0.509804	0.692632	-	NC_999999999.1	558138	558449	+	312	protein_coding	- && -	-
GE00425	27.5041	59.3519	-1.10706	0.0431193	0.119164	-	NC_999999999.1	558641	559075	+	435	protein_coding	- && -	-
GE00426	44.6867	52.368	-0.228941	0.723601	0.858378	-	NC_999999999.1	559095	559511	-	417	protein_coding	- && PF04138:GtrA-like protein	-
GE00427	2804.2	2229.58	0.330789	0.423481	0.616332	-	NC_999999999.1	559752	560309	+	558	protein_coding	- && PF05099:Tellurite resistance protein TerB	-
GE00428	144.345	420.766	-1.54284	0.000487381	0.00291427	-	NC_999999999.1	560362	561840	-	1479	protein_coding	- && -	-
GE00429	485.705	1872.53	-1.94661	6.32e-06	5.96e-05	-	NC_999999999.1	562108	563214	-	1107	protein_coding	- && PF00111:2Fe-2S iron-sulfur cluster binding domain|PF00970:Oxidoreductase FAD-binding domain|PF00175:Oxidoreductase NAD-binding domain	NAD_binding_1
GE00430	200.475	553.458	-1.4646	0.000779214	0.00435151	-	NC_999999999.1	563214	563729	-	516	protein_coding	- && PF01883:Domain of unknown function DUF59	-
GE00431	585.364	1406.36	-1.26442	0.00279559	0.0129223	-	NC_999999999.1	563723	564550	-	828	protein_coding	- && PF05138:Phenylacetic acid catabolic protein	-
GE00432	260.041	833.685	-1.68038	0.00010721	0.000763489	-	NC_999999999.1	564560	564862	-	303	protein_coding	- && PF06243:Phenylacetic acid degradation B	-
GE00433	2528.14	6034.02	-1.25502	0.00266483	0.0123887	-	NC_999999999.1	564859	565845	-	987	protein_coding	- && PF05138:Phenylacetic acid catabolic protein	-
GE00434	451.34	1853.33	-2.03758	2.46e-06	2.56e-05	-	NC_999999999.1	566024	566593	+	570	protein_coding	- && PF03061:Thioesterase superfamily	4HBT
GE00435	547.562	1848.96	-1.75543	4.06e-05	0.000321879	-	NC_999999999.1	566590	567936	+	1347	protein_coding	- && PF14535:AMP-binding enzyme C-terminal domain|PF00501:AMP-binding enzyme	AMP-binding
GE00436	287.533	1105.18	-1.9421	7.94e-06	7.4e-05	-	NC_999999999.1	568046	569344	+	1299	protein_coding	- && PF00743:Flavin-binding monooxygenase-like	FMO-like
GE00437	499.451	551.712	-0.143602	0.738796	0.866977	-	NC_999999999.1	569424	570551	-	1128	protein_coding	- && PF11991:Tryptophan dimethylallyltransferase	-
GE00438	68.7422	280.216	-2.02562	1.58e-05	0.000135674	-	NC_999999999.1	570759	572105	-	1347	protein_coding	- && -	-
GE00439	28.6496	97.763	-1.76714	0.000711242	0.00401821	-	NC_999999999.1	572121	572711	-	591	protein_coding	- && PF03029:Conserved hypothetical ATP binding protein	-
GE00440	11.467	47.1301	-2.02927	0.00131742	0.00686662	-	NC_999999999.1	572686	573063	-	378	protein_coding	- && PF05331:Protein of unknown function (DUF742)	DUF742
GE00441	19.4856	81.1764	-2.05279	0.000212723	0.00139293	-	NC_999999999.1	573060	573461	-	402	protein_coding	- && PF03259:Roadblock/LC7 domain	-
GE00442	95.0888	546.475	-2.52147	4.1e-08	5.94e-07	-	NC_999999999.1	573458	574765	-	1308	protein_coding	- && PF02518:Histidine kinase-, DNA gyrase B-, and HSP90-like ATPase	HATPase_c
GE00443	92.7978	163.237	-0.814254	0.074778	0.181177	-	NC_999999999.1	574972	575724	+	753	protein_coding	- && PF01925:Sulfite exporter TauE/SafE	-
GE00444	289.824	428.622	-0.564426	0.187755	0.355604	-	NC_999999999.1	575980	577263	+	1284	protein_coding	- && PF00067:Cytochrome P450	p450
GE00445	147.782	260.137	-0.815459	0.0642554	0.161661	-	NC_999999999.1	577399	578235	+	837	protein_coding	- && PF00005:ABC transporter	ABC_tran
GE00446	45.8322	128.317	-1.48328	0.00230275	0.0110153	-	NC_999999999.1	578475	578807	-	333	protein_coding	- && PF06737:Transglycosylase-like domain	-
GE00447	59.5782	13.0838	2.17492	0.000283084	0.00179428	-	NC_999999999.1	578943	580412	-	1470	protein_coding	- && PF07690:Major Facilitator Superfamily	MFS_1
GE00448	49.2687	21.8136	1.16983	0.033664	0.098026	-	NC_999999999.1	580500	581429	-	930	protein_coding	- && PF00701:Dihydrodipicolinate synthetase family	-
GE00449	172.983	133.555	0.372673	0.404121	0.595172	-	NC_999999999.1	581582	582271	+	690	protein_coding	- && PF07729:FCD domain|PF00392:Bacterial regulatory proteins, gntR family	FCD
GE00450	19.4856	32.2895	-0.726405	0.285117	0.474608	-	NC_999999999.1	582366	582854	+	489	protein_coding	- && -	-
GE00451	36.6681	75.9385	-1.04847	0.0442297	0.121356	-	NC_999999999.1	582894	583430	-	537	protein_coding	- && PF00857:Isochorismatase family	Isochorismatase
GE00452	343.663	303.786	0.177767	0.683022	0.829783	-	NC_999999999.1	583732	584802	+	1071	protein_coding	- && PF13229:Right handed beta helix region	-
GE00453	167.255	123.952	0.431665	0.346045	0.539818	-	NC_999999999.1	584849	585877	+	1029	protein_coding	- && PF00891:O-methyltransferase	-
GE00454	10.3215	7.84582	0.386624	0.841171	0.934334	-	NC_999999999.1	585965	587125	-	1161	protein_coding	- && PF03992:Antibiotic biosynthesis monooxygenase|PF04486:SchA/CurD like domain	ABM
GE00455	1.39e-17	6.09982	-5.65359	0.0409646	0.114924	-	NC_999999999.1	587256	587930	-	675	protein_coding	- && PF04203:Sortase family	-
GE00456	10.3215	1.73468	2.48024	0.0623388	0.157877	-	NC_999999999.1	588085	588549	-	465	protein_coding	- && -	-
GE00457	17.1946	41.8923	-1.28001	0.0415351	0.115976	-	NC_999999999.1	588725	590629	-	1905	protein_coding	- && PF07228:Stage II sporulation protein E (SpoIIE)|PF01590:GAF domain|PF13426:PAS domain	SpoIIE
GE00458	30.9406	23.5596	0.390165	0.510331	0.692739	-	NC_999999999.1	590762	591304	+	543	protein_coding	- && PF13302:Acetyltransferase (GNAT) domain	-
GE00459	112.271	233.075	-1.0532	0.0193723	0.0633345	-	NC_999999999.1	591292	591765	-	474	protein_coding	- && PF13581:Histidine kinase-like ATPase domain	-
GE00460	530.38	580.521	-0.130353	0.756638	0.87952	-	NC_999999999.1	592326	593966	-	1641	protein_coding	- && PF00408:Phosphoglucomutase/phosphomannomutase, C-terminal domain|PF02878:Phosphoglucomutase/phosphomannomutase, alpha/beta/alpha domain I|PF02879:Phosphoglucomutase/phosphomannomutase, alpha/beta/alpha domain II|PF02880:Phosphoglucomutase/phosphomannomutase, alpha/beta/alpha domain III	PGM_PMM_III
GE00461	20.6311	13.9568	0.557789	0.509846	0.692632	-	NC_999999999.1	594680	595615	-	936	protein_coding	- && PF03466:LysR substrate binding domain|PF00126:Bacterial regulatory helix-turn-helix protein, lysR family	LysR_substrate
GE00462	16.0491	13.9568	0.197678	0.886005	0.96497	-	NC_999999999.1	595710	597293	+	1584	protein_coding	- && PF00205:Thiamine pyrophosphate enzyme, central domain|PF02775:Thiamine pyrophosphate enzyme, C-terminal TPP binding domain|PF02776:Thiamine pyrophosphate enzyme, N-terminal TPP binding domain	TPP_enzyme_N
GE00463	18.3401	16.5757	0.143016	1	1	-	NC_999999999.1	597373	598827	+	1455	protein_coding	- && PF00171:Aldehyde dehydrogenase family	Aldedh
GE00464	12.6125	5.22681	1.24682	0.206492	0.380295	-	NC_999999999.1	598923	600197	+	1275	protein_coding	- && PF07690:Major Facilitator Superfamily	MFS_1
GE00465	136.327	42.7652	1.66921	0.000560961	0.00328312	-	NC_999999999.1	600340	601113	-	774	protein_coding	- && PF03413:Peptidase propeptide and YPEB domain	-
GE00466	17.1946	41.0193	-1.24972	0.0485971	0.130004	-	NC_999999999.1	601212	602186	-	975	protein_coding	- && PF00126:Bacterial regulatory helix-turn-helix protein, lysR family|PF03466:LysR substrate binding domain	LysR_substrate
GE00467	3.44863	5.22681	-0.590676	1	1	-	NC_999999999.1	602415	603098	+	684	protein_coding	- && PF02031:Streptomyces extracellular neutral proteinase (M7) family	-
GE00468	1.39e-17	12.2108	-6.63919	0.00085757	0.00472736	-	NC_999999999.1	603590	603865	-	276	protein_coding	- && -	-
GE00469	19.4856	27.9245	-0.517812	0.471767	0.659976	-	NC_999999999.1	604035	604385	+	351	protein_coding	- && -	-
GE00470	5.73956	36.6544	-2.65243	0.000300744	0.00189325	-	NC_999999999.1	604438	605634	-	1197	protein_coding	- && PF00042:Globin|PF00970:Oxidoreductase FAD-binding domain|PF00175:Oxidoreductase NAD-binding domain	FAD_binding_6
GE00471	246.295	271.486	-0.14055	0.745602	0.870577	-	NC_999999999.1	605715	607388	-	1674	protein_coding	- && PF02082:Transcriptional regulator|PF00005:ABC transporter	ABC_tran
GE00472	3.44863	14.8298	-2.07145	0.0452022	0.123096	-	NC_999999999.1	607385	608467	-	1083	protein_coding	- && PF12704:MacB-like periplasmic core domain|PF02687:FtsX-like permease family	-
GE00473	17.1946	38.4003	-1.15486	0.0664041	0.165521	-	NC_999999999.1	608676	609635	+	960	protein_coding	- && PF07730:Histidine kinase	HisKA_3
GE00474	1.39e-17	5.22681	-5.43597	0.0751017	0.181417	-	NC_999999999.1	609632	609880	+	249	protein_coding	- && -	-
GE00475	5.73956	13.9568	-1.26798	0.183239	0.349418	-	NC_999999999.1	609877	610521	+	645	protein_coding	- && PF00072:Response regulator receiver domain|PF00196:Bacterial regulatory proteins, luxR family	Response_reg
GE00476	50.4142	119.588	-1.24459	0.0109677	0.040337	-	NC_999999999.1	610525	612288	-	1764	protein_coding	- && PF00582:Universal stress protein family|PF07690:Major Facilitator Superfamily	MFS_1
GE00477	26.3586	75.9385	-1.52301	0.00505591	0.0214103	-	NC_999999999.1	612285	612755	-	471	protein_coding	- && PF01047:MarR family	MarR
GE00478	140.909	212.996	-0.595834	0.182582	0.348714	-	NC_999999999.1	612873	613562	+	690	protein_coding	- && PF03861:ANTAR domain|PF13185:GAF domain	-
GE00479	18.3401	47.1301	-1.357	0.022032	0.0695289	-	NC_999999999.1	613672	614073	+	402	protein_coding	- && -	-
GE00480	16.0491	22.6866	-0.497876	0.472815	0.660742	-	NC_999999999.1	614385	615188	+	804	protein_coding	- && -	-
GE00481	17.1946	25.3056	-0.555809	0.426936	0.619241	-	NC_999999999.1	615231	616073	-	843	protein_coding	- && PF00106:short chain dehydrogenase	adh_short
GE00482	1.39e-17	3.48077	-4.86758	0.139845	0.286757	-	NC_999999999.1	616150	616278	-	129	protein_coding	- && -	-
GE00483	75.6152	61.9708	0.286089	0.597385	0.763371	-	NC_999999999.1	616275	618077	-	1803	protein_coding	- && PF00205:Thiamine pyrophosphate enzyme, central domain|PF02776:Thiamine pyrophosphate enzyme, N-terminal TPP binding domain|PF02775:Thiamine pyrophosphate enzyme, C-terminal TPP binding domain	TPP_enzyme_N
GE00484	80.1973	51.495	0.637362	0.196945	0.367365	-	NC_999999999.1	618300	619286	-	987	protein_coding	- && PF13377:Periplasmic binding protein-like domain|PF00356:Bacterial regulatory proteins, lacI family	LacI
GE00485	37.8136	14.8298	1.34162	0.0376208	0.107061	-	NC_999999999.1	619573	620499	+	927	protein_coding	- && PF00528:Binding-protein-dependent transport system inner membrane component	BPD_transp_1
GE00486	13.758	3.48077	1.93958	0.0439913	0.120976	-	NC_999999999.1	620506	621456	+	951	protein_coding	- && PF00528:Binding-protein-dependent transport system inner membrane component	BPD_transp_1
GE00487	49.2687	13.0838	1.90138	0.00180693	0.00898032	-	NC_999999999.1	621555	622895	+	1341	protein_coding	- && PF01547:Bacterial extracellular solute-binding protein	SBP_bac_1
GE00488	61.8692	8.71882	2.80748	6.24e-06	5.9e-05	-	NC_999999999.1	622923	624752	+	1830	protein_coding	- && PF02449:Beta-galactosidase|PF08532:Beta-galactosidase trimerisation domain	-
GE00489	4.59409	1.73468	1.33156	0.704873	0.842811	-	NC_999999999.1	624749	625078	+	330	protein_coding	- && PF08533:Beta-galactosidase C-terminal domain	-
GE00490	372.3	1426.44	-1.93758	7.53e-06	7.06e-05	-	NC_999999999.1	625124	625915	+	792	protein_coding	- && PF04672:S-adenosyl methyltransferase	-
GE00491	32.0861	76.8115	-1.25688	0.0189266	0.0623822	-	NC_999999999.1	625949	626125	-	177	protein_coding	- && -	-
GE00492	126.017	424.257	-1.7505	9.26e-05	0.000670975	-	NC_999999999.1	626293	627528	+	1236	protein_coding	- && -	-
GE00493	311.589	35.7814	3.11746	2.7e-10	5.39e-09	-	NC_999999999.1	627551	628621	-	1071	protein_coding	- && PF01497:Periplasmic binding protein	Peripla_BP_2
GE00494	69.8877	7.84582	3.13276	4.91e-07	5.95e-06	-	NC_999999999.1	628711	629586	-	876	protein_coding	- && PF00005:ABC transporter	ABC_tran
GE00495	61.8692	6.97282	3.12437	9.44e-07	1.08e-05	-	NC_999999999.1	629806	630699	-	894	protein_coding	- && PF01032:FecCD transport family	-
GE00496	72.1787	4.3538	4.00942	9.81e-09	1.58e-07	-	NC_999999999.1	630696	631676	-	981	protein_coding	- && PF01032:FecCD transport family	-
GE00497	447.903	82.9224	2.43138	1.15e-07	1.55e-06	-	NC_999999999.1	631923	632483	+	561	protein_coding	- && PF01243:Pyridoxamine 5'-phosphate oxidase	Pyridox_oxidase
GE00498	1192.48	454.812	1.39033	0.00106343	0.0056938	-	NC_999999999.1	632661	633455	+	795	protein_coding	- && PF00005:ABC transporter	ABC_tran
GE00499	1614.02	528.142	1.6114	0.00015393	0.00104316	-	NC_999999999.1	633452	634435	+	984	protein_coding	- && PF01497:Periplasmic binding protein	Peripla_BP_2
GE00500	1115.73	371.879	1.58471	0.000213226	0.00139296	-	NC_999999999.1	634443	636533	+	2091	protein_coding	- && PF01032:FecCD transport family	-
GE00501	24.0676	13.0838	0.871215	0.211032	0.386017	-	NC_999999999.1	636802	638136	+	1335	protein_coding	- && PF03583:Secretory lipase	-
GE00502	28.6496	7.84582	1.84955	0.0124954	0.0448441	-	NC_999999999.1	638268	639806	+	1539	protein_coding	- && PF00083:Sugar (and other) transporter	Sugar_tr
GE00503	2.3032	3.48077	-0.582365	0.704873	0.842811	-	NC_999999999.1	639868	640356	-	489	protein_coding	- && -	-
GE00504	8.03054	7.84582	0.0289386	1	1	-	NC_999999999.1	640373	641206	-	834	protein_coding	- && PF00355:Rieske [2Fe-2S] domain	-
GE00505	1.39e-17	3.48077	-4.86758	0.139845	0.286757	-	NC_999999999.1	641346	642455	-	1110	protein_coding	- && PF00494:Squalene/phytoene synthase	-
GE00506	5.73956	5.22681	0.126074	1	1	-	NC_999999999.1	642452	643969	-	1518	protein_coding	- && PF01593:Flavin containing amine oxidoreductase	Amino_oxidase
GE00507	5.73956	4.3538	0.382459	0.775535	0.892657	-	NC_999999999.1	644405	644971	+	567	protein_coding	- && PF05834:Lycopene cyclase protein	-
GE00508	2.3032	1.73468	0.369044	1	1	-	NC_999999999.1	644926	645606	+	681	protein_coding	- && PF05834:Lycopene cyclase protein	-
GE00509	3.44863	2.60773	0.376377	1	1	-	NC_999999999.1	645635	646594	+	960	protein_coding	- && PF13847:Methyltransferase domain	-
GE00510	4.59409	6.09982	-0.405864	1	1	-	NC_999999999.1	646591	648147	+	1557	protein_coding	- && PF01593:Flavin containing amine oxidoreductase	Amino_oxidase
GE00511	9.17604	14.8298	-0.688125	0.402639	0.594511	-	NC_999999999.1	648240	649118	-	879	protein_coding	- && PF00106:short chain dehydrogenase	adh_short
GE00512	27.5041	26.1786	0.0697103	1	1	-	NC_999999999.1	649261	650148	-	888	protein_coding	- && -	-
GE00513	50.4142	36.6544	0.45775	0.438001	0.628856	-	NC_999999999.1	650874	651380	-	507	protein_coding	- && PF10604:Polyketide cyclase / dehydrase and lipid transport	-
GE00514	41.2501	44.5112	-0.110221	0.845286	0.937045	-	NC_999999999.1	651625	652074	+	450	protein_coding	- && -	-
GE00515	24.0676	16.5757	0.533026	0.410356	0.60131	-	NC_999999999.1	652325	653494	+	1170	protein_coding	- && PF02983:Alpha-lytic protease prodomain	-
GE00516	115.708	143.158	-0.307084	0.516995	0.697804	-	NC_999999999.1	653635	654072	-	438	protein_coding	- && -	-
GE00517	25.2131	16.5757	0.599805	0.354836	0.549524	-	NC_999999999.1	654260	655546	-	1287	protein_coding	- && PF00999:Sodium/hydrogen exchanger family	Na_H_Exchanger
GE00518	9.17604	10.4648	-0.190591	1	1	-	NC_999999999.1	656511	657554	-	1044	protein_coding	- && PF00348:Polyprenyl synthetase	-
GE00519	18.3401	5.22681	1.783	0.0333763	0.0974225	-	NC_999999999.1	657823	658017	-	195	protein_coding	- && -	-
GE00520	59.5782	20.9407	1.50193	0.00802734	0.0313969	-	NC_999999999.1	658618	658992	+	375	protein_coding	- && -	-
GE00521	135.181	29.6705	2.18245	1.61e-05	0.000137764	-	NC_999999999.1	659057	659431	+	375	protein_coding	- && -	-
GE00522	2092.84	1169.78	0.839136	0.0439231	0.120976	-	NC_999999999.1	659486	660118	-	633	protein_coding	- && -	-
GE00523	8.03054	45.3842	-2.48294	0.000332559	0.00207201	-	NC_999999999.1	660249	660662	-	414	protein_coding	- && PF10604:Polyketide cyclase / dehydrase and lipid transport	-
GE00524	11.467	7.84582	0.536913	0.698224	0.840528	-	NC_999999999.1	660856	661158	-	303	protein_coding	- && -	-
GE00525	29.7951	18.3217	0.696356	0.255946	0.443619	-	NC_999999999.1	661292	661930	-	639	protein_coding	- && PF00583:Acetyltransferase (GNAT) family	Acetyltransf_1
GE00526	49.2687	41.0193	0.262911	0.66062	0.814682	-	NC_999999999.1	662041	664530	+	2490	protein_coding	- && PF00384:Molybdopterin oxidoreductase|PF01568:Molydopterin dinucleotide binding domain	-
GE00527	1.15779	0.861698	0.348672	1	1	-	NC_999999999.1	664527	665021	+	495	protein_coding	- && -	-
GE00528	21.7766	54.114	-1.30942	0.0190181	0.0624516	-	NC_999999999.1	665227	665760	+	534	protein_coding	- && PF07681:DoxX	-
GE00529	11.467	44.5112	-1.94703	0.00238425	0.011338	-	NC_999999999.1	665839	666402	-	564	protein_coding	- && PF01370:NAD dependent epimerase/dehydratase family	Epimerase
GE00530	13.758	32.2895	-1.22511	0.0554419	0.144383	-	NC_999999999.1	667072	668430	+	1359	protein_coding	- && PF05977:Transmembrane secretion effector	-
GE00531	9.17604	20.9407	-1.18214	0.108539	0.238209	-	NC_999999999.1	669803	670099	+	297	protein_coding	- && -	-
GE00532	5.73956	7.84582	-0.447737	0.815053	0.918871	-	NC_999999999.1	670202	670525	-	324	protein_coding	- && -	-
GE00533	80.1973	46.2572	0.791693	0.114267	0.247199	-	NC_999999999.1	670637	671536	+	900	protein_coding	- && PF03881:Fructosamine kinase	Fructosamin_kin
GE00534	65.3057	24.4326	1.41294	0.00867488	0.0334084	-	NC_999999999.1	671593	673251	-	1659	protein_coding	- && PF06628:Catalase-related immune-responsive|PF00199:Catalase	Catalase
GE00535	216.512	611.948	-1.49853	0.00056126	0.00328312	-	NC_999999999.1	673418	675235	+	1818	protein_coding	- && PF00107:Zinc-binding dehydrogenase|PF08240:Alcohol dehydrogenase GroES-like domain|PF00440:Bacterial regulatory proteins, tetR family	ADH_N
GE00536	26.3586	51.495	-0.96382	0.0894151	0.206852	-	NC_999999999.1	675377	676612	-	1236	protein_coding	- && PF13556:PucR C-terminal helix-turn-helix domain	-
GE00537	116.853	232.202	-0.990138	0.0266438	0.0811993	-	NC_999999999.1	677101	677721	+	621	protein_coding	- && PF01300:Telomere recombination	Sua5_yciO_yrdC
GE00538	138.618	261.01	-0.912574	0.040408	0.113923	-	NC_999999999.1	677838	678593	+	756	protein_coding	- && PF01738:Dienelactone hydrolase family	-
GE00539	258.896	358.784	-0.470663	0.275438	0.464965	-	NC_999999999.1	678685	680187	+	1503	protein_coding	- && PF00149:Calcineurin-like phosphoesterase	Metallophos
GE00540	336.79	322.119	0.0641314	0.885408	0.964843	-	NC_999999999.1	680233	681327	-	1095	protein_coding	- && PF02668:Taurine catabolism dioxygenase TauD, TfdA family	-
GE00541	71.0332	177.204	-1.31767	0.00500151	0.0212366	-	NC_999999999.1	681396	682226	+	831	protein_coding	- && PF00248:Aldo/keto reductase family	Aldo_ket_red
GE00542	82.4883	149.269	-0.854999	0.0658125	0.164438	-	NC_999999999.1	682276	683049	+	774	protein_coding	- && PF13298:DNA polymerase Ligase (LigD)	-
GE00543	158.091	171.966	-0.121476	0.796122	0.90744	-	NC_999999999.1	682929	685280	-	2352	protein_coding	- && PF13185:GAF domain|PF13581:Histidine kinase-like ATPase domain|PF07228:Stage II sporulation protein E (SpoIIE)|PF08448:PAS fold	SpoIIE
GE00544	36.6681	52.368	-0.513471	0.344971	0.538721	-	NC_999999999.1	685353	685820	-	468	protein_coding	- && PF00578:AhpC/TSA family	-
GE00545	52.7052	61.9708	-0.233718	0.68263	0.829635	-	NC_999999999.1	685817	686197	-	381	protein_coding	- && -	-
GE00546	1397.52	130.063	3.42421	1.51e-13	4.53e-12	-	NC_999999999.1	686770	688128	+	1359	protein_coding	- && PF00756:Putative esterase|PF11806:Domain of unknown function (DUF3327)	-
GE00547	90.5068	2.60773	5.04609	9.54e-12	2.3e-10	-	NC_999999999.1	688201	689394	+	1194	protein_coding	- && PF00425:chorismate binding enzyme	-
GE00548	167.255	17.4487	3.25073	1.72e-09	3.11e-08	-	NC_999999999.1	689391	691676	+	2286	protein_coding	- && PF00857:Isochorismatase family|PF00501:AMP-binding enzyme|PF13193:AMP-binding enzyme C-terminal domain	AMP-binding
GE00549	109.98	184.188	-0.743522	0.097966	0.220803	-	NC_999999999.1	691755	692411	-	657	protein_coding	- && PF00440:Bacterial regulatory proteins, tetR family	TetR_N
GE00550	25.2131	21.8136	0.206444	0.835033	0.93093	-	NC_999999999.1	692641	694077	+	1437	protein_coding	- && PF07690:Major Facilitator Superfamily	MFS_1
GE00551	4.59409	6.97282	-0.594922	0.797614	0.90744	-	NC_999999999.1	694193	695173	+	981	protein_coding	- && PF01068:ATP dependent DNA ligase domain|PF04679:ATP dependent DNA ligase C terminal region	DNA_ligase_A_M
GE00552	972.543	28.7975	5.07118	3.84e-22	2.23e-20	-	NC_999999999.1	695350	696126	+	777	protein_coding	- && PF05630:Necrosis inducing protein (NPP1)	-
GE00553	294.406	199.029	0.564404	0.197388	0.368097	-	NC_999999999.1	696199	697134	+	936	protein_coding	- && PF01379:Porphobilinogen deaminase, dipyromethane cofactor binding domain|PF03900:Porphobilinogen deaminase, C-terminal domain	-
GE00554	232.549	113.477	1.03412	0.0208714	0.0670596	-	NC_999999999.1	697243	697767	-	525	protein_coding	- && -	-
GE00555	25.2131	17.4487	0.526339	0.426936	0.619241	-	NC_999999999.1	698081	698872	+	792	protein_coding	- && PF04542:Sigma-70 region 2|PF04545:Sigma-70, region 4|PF04539:Sigma-70 region 3	Sigma70_r2
GE00556	58.4327	34.0354	0.7768	0.152441	0.304476	-	NC_999999999.1	698904	699224	-	321	protein_coding	- && PF03861:ANTAR domain	-
GE00557	88.2158	88.1602	0.000534534	1	1	-	NC_999999999.1	699401	700204	+	804	protein_coding	- && PF12681:Glyoxalase-like domain	-
GE00558	38.9591	70.7006	-0.858371	0.0953219	0.216531	-	NC_999999999.1	700215	702362	-	2148	protein_coding	- && PF00128:Alpha amylase, catalytic domain|PF02922:Carbohydrate-binding module 48 (Isoamylase N-terminal domain)	-
GE00559	32.0861	56.7329	-0.820638	0.124279	0.262836	-	NC_999999999.1	702359	702874	-	516	protein_coding	- && -	-
GE00560	1.15779	8.71882	-2.80217	0.0348666	0.100681	-	NC_999999999.1	703152	703424	+	273	protein_coding	- && -	-
GE00561	6.88505	0.861698	2.81128	0.0922987	0.211501	-	NC_999999999.1	703477	704739	+	1263	protein_coding	- && PF11896:Domain of unknown function (DUF3416)	-
GE00562	2.3032	5.22681	-1.15076	0.483528	0.670558	-	NC_999999999.1	704855	705481	+	627	protein_coding	- && -	-
GE00563	5.73956	0.861698	2.55335	0.150691	0.301507	-	NC_999999999.1	705478	707196	+	1719	protein_coding	- && PF00128:Alpha amylase, catalytic domain|PF16657:Maltogenic Amylase, C-terminal domain	-
GE00564	18.3401	23.5596	-0.360772	0.571136	0.745018	-	NC_999999999.1	707225	708586	+	1362	protein_coding	- && -	-
GE00565	68.7422	33.1624	1.04814	0.0480279	0.128765	-	NC_999999999.1	708590	710815	+	2226	protein_coding	- && PF00128:Alpha amylase, catalytic domain|PF02922:Carbohydrate-binding module 48 (Isoamylase N-terminal domain)|PF02806:Alpha amylase, C-terminal all-beta domain	-
GE00566	5.73956	5.22681	0.126074	1	1	-	NC_999999999.1	710825	711085	+	261	protein_coding	- && -	-
GE00567	14.9035	13.9568	0.0916131	1	1	-	NC_999999999.1	711355	711621	-	267	protein_coding	- && -	-
GE00568	744.589	246.17	1.59622	0.000216938	0.0014134	-	NC_999999999.1	711757	713667	+	1911	protein_coding	- && PF00501:AMP-binding enzyme	AMP-binding
GE00569	106.544	132.682	-0.316478	0.504	0.68909	-	NC_999999999.1	713816	714250	+	435	protein_coding	- && PF13581:Histidine kinase-like ATPase domain	-
GE00570	134.036	302.04	-1.17156	0.00850593	0.0328797	-	NC_999999999.1	714289	714744	-	456	protein_coding	- && PF13581:Histidine kinase-like ATPase domain	-
GE00571	308.152	372.752	-0.274569	0.522482	0.702574	-	NC_999999999.1	714786	715151	-	366	protein_coding	- && -	-
GE00572	593.382	893.048	-0.589721	0.161314	0.317262	-	NC_999999999.1	715453	719007	+	3555	protein_coding	- && PF00512:His Kinase A (phospho-acceptor) domain|PF13185:GAF domain|PF02518:Histidine kinase-, DNA gyrase B-, and HSP90-like ATPase|PF00672:HAMP domain	HATPase_c
GE00573	119.144	219.107	-0.87846	0.051186	0.135385	-	NC_999999999.1	719009	719446	+	438	protein_coding	- && PF00072:Response regulator receiver domain	Response_reg
GE00574	167.255	347.435	-1.05429	0.0164516	0.055845	-	NC_999999999.1	720243	722156	+	1914	protein_coding	- && PF07228:Stage II sporulation protein E (SpoIIE)|PF08447:PAS fold	SpoIIE
GE00575	178.71	274.105	-0.61691	0.16173	0.31782	-	NC_999999999.1	722276	722668	+	393	protein_coding	- && PF01740:STAS domain	STAS
GE00576	611.71	626.789	-0.0351768	0.937871	1	-	NC_999999999.1	722825	723736	+	912	protein_coding	- && PF01740:STAS domain|PF14361:RsbT co-antagonist protein rsbRD N-terminal domain	STAS
GE00577	68.7422	74.1925	-0.110349	0.86548	0.950743	-	NC_999999999.1	723787	724164	+	378	protein_coding	- && PF01740:STAS domain	STAS
GE00578	79.0518	148.396	-0.907851	0.0492386	0.131333	-	NC_999999999.1	724164	724604	+	441	protein_coding	- && PF02518:Histidine kinase-, DNA gyrase B-, and HSP90-like ATPase	HATPase_c
GE00579	79.0518	134.428	-0.765371	0.0987887	0.222366	-	NC_999999999.1	724604	725083	+	480	protein_coding	- && PF13581:Histidine kinase-like ATPase domain	-
GE00580	120.29	204.267	-0.763549	0.0905881	0.208835	-	NC_999999999.1	725080	725670	+	591	protein_coding	- && PF07228:Stage II sporulation protein E (SpoIIE)	SpoIIE
GE00581	131.745	191.172	-0.536915	0.2364	0.419439	-	NC_999999999.1	725954	727396	+	1443	protein_coding	- && PF07228:Stage II sporulation protein E (SpoIIE)	SpoIIE
GE00582	169.546	344.816	-1.02376	0.0196788	0.0642187	-	NC_999999999.1	727616	728992	+	1377	protein_coding	- && PF07992:Pyridine nucleotide-disulphide oxidoreductase	Pyr_redox_2
GE00583	170.692	637.264	-1.89986	1.78e-05	0.000150866	-	NC_999999999.1	729093	731339	+	2247	protein_coding	- && PF04632:Fusaric acid resistance protein family	-
GE00584	119.144	150.142	-0.333555	0.470028	0.658366	-	NC_999999999.1	731343	731777	-	435	protein_coding	- && -	-
GE00585	147.782	250.534	-0.761224	0.0852375	0.199344	-	NC_999999999.1	731806	732639	-	834	protein_coding	- && PF06724:Domain of Unknown Function (DUF1206)	-
GE00586	73.3242	108.239	-0.561451	0.255392	0.442871	-	NC_999999999.1	732808	733128	-	321	protein_coding	- && -	-
GE00587	147.782	384.973	-1.3807	0.00171213	0.00856182	-	NC_999999999.1	733187	734032	-	846	protein_coding	- && PF04539:Sigma-70 region 3|PF04545:Sigma-70, region 4|PF04542:Sigma-70 region 2	Sigma70_r2
GE00588	12.6125	32.2895	-1.34947	0.0392385	0.11097	-	NC_999999999.1	734220	734666	-	447	protein_coding	- && -	-
GE00589	26.3586	30.5435	-0.212831	0.718573	0.853448	-	NC_999999999.1	734786	735049	+	264	protein_coding	- && -	-
GE00590	44.6867	164.109	-1.87432	0.000112757	0.000799078	-	NC_999999999.1	735124	736602	+	1479	protein_coding	- && PF01276:Orn/Lys/Arg decarboxylase, major domain|PF03711:Orn/Lys/Arg decarboxylase, C-terminal domain	-
GE00591	12.6125	13.0838	-0.0549687	1	1	-	NC_999999999.1	736886	737341	+	456	protein_coding	- && PF00027:Cyclic nucleotide-binding domain	cNMP_binding
GE00592	106.544	256.645	-1.26757	0.0049597	0.0210889	-	NC_999999999.1	737541	739031	-	1491	protein_coding	- && PF05977:Transmembrane secretion effector	-
GE00593	1.15779	0.861698	0.348672	1	1	-	NC_999999999.1	739129	739743	-	615	protein_coding	- && PF01810:LysE type translocator	-
GE00594	46.9777	42.7652	0.134431	0.85087	0.941414	-	NC_999999999.1	739813	740736	+	924	protein_coding	- && PF00126:Bacterial regulatory helix-turn-helix protein, lysR family|PF03466:LysR substrate binding domain	LysR_substrate
GE00595	43.5412	73.3196	-0.750765	0.142846	0.290852	-	NC_999999999.1	740848	741099	+	252	protein_coding	- && -	-
GE00596	163.819	361.403	-1.14106	0.00918009	0.0349835	-	NC_999999999.1	741200	741553	+	354	protein_coding	- && PF04343:Protein of unknown function, DUF488	-
GE00597	117.999	82.0494	0.52321	0.267801	0.456441	-	NC_999999999.1	741651	743324	-	1674	protein_coding	- && PF00890:FAD binding domain	-
GE00598	28.6496	43.6382	-0.605902	0.295898	0.487089	-	NC_999999999.1	743350	743973	-	624	protein_coding	- && PF00440:Bacterial regulatory proteins, tetR family	TetR_N
GE00599	83.6338	17.4487	2.25179	4.65e-05	0.000363582	-	NC_999999999.1	744155	744784	+	630	protein_coding	- && PF13532:2OG-Fe(II) oxygenase superfamily	-
GE00600	81.3428	81.1764	0.00254466	1	1	-	NC_999999999.1	744862	745620	+	759	protein_coding	- && PF00753:Metallo-beta-lactamase superfamily	Lactamase_B
GE00601	59.5782	142.285	-1.25459	0.00835888	0.0324492	-	NC_999999999.1	745809	747041	+	1233	protein_coding	- && PF13224:Domain of unknown function (DUF4032)|PF06293:Lipopolysaccharide kinase (Kdo/WaaP) family	-
GE00602	329.917	398.941	-0.274071	0.524662	0.704737	-	NC_999999999.1	747132	748004	-	873	protein_coding	- && PF00582:Universal stress protein family	Usp
GE00603	153.509	165.855	-0.111719	0.822002	0.923625	-	NC_999999999.1	748211	749887	+	1677	protein_coding	- && PF00072:Response regulator receiver domain|PF07992:Pyridine nucleotide-disulphide oxidoreductase	Pyr_redox_2
GE00604	126.017	113.477	0.150796	0.747906	0.871833	-	NC_999999999.1	749899	751374	+	1476	protein_coding	- && PF02518:Histidine kinase-, DNA gyrase B-, and HSP90-like ATPase	HATPase_c
GE00605	43.5412	92.5251	-1.08586	0.030667	0.0910121	-	NC_999999999.1	751371	751724	+	354	protein_coding	- && PF02148:Zn-finger in ubiquitin-hydrolases and other protein	-
GE00606	542.98	419.893	0.370714	0.38298	0.577368	-	NC_999999999.1	751828	753153	+	1326	protein_coding	- && PF13191:AAA ATPase domain	-
GE00607	431.866	291.565	0.566478	0.183715	0.350051	-	NC_999999999.1	753114	754574	+	1461	protein_coding	- && -	-
GE00608	967.961	2256.64	-1.22108	0.00362916	0.0161667	-	NC_999999999.1	754868	756181	+	1314	protein_coding	- && PF00188:Cysteine-rich secretory protein family|PF02342:TerD domain	SCP
GE00609	278.369	193.791	0.522077	0.236075	0.419005	-	NC_999999999.1	756245	756922	+	678	protein_coding	- && PF01987:Mitochondrial biogenesis AIM24	-
GE00610	276.078	165.855	0.734564	0.0953557	0.216531	-	NC_999999999.1	757043	758002	+	960	protein_coding	- && PF00291:Pyridoxal-phosphate dependent enzyme	PALP
GE00611	45.8322	6.97282	2.69242	9.35e-05	0.000674944	-	NC_999999999.1	759258	759725	+	468	protein_coding	- && -	-
GE00612	105.398	85.5413	0.30042	0.530514	0.710511	-	NC_999999999.1	759785	760759	+	975	protein_coding	- && PF00296:Luciferase-like monooxygenase	-
GE00613	29.7951	57.6059	-0.949105	0.079784	0.189826	-	NC_999999999.1	760866	761294	+	429	protein_coding	- && PF04686:Streptomyces sporulation and cell division protein, SsgA	-
GE00614	50.4142	71.5736	-0.505113	0.332441	0.524106	-	NC_999999999.1	761312	761815	-	504	protein_coding	- && -	-
GE00615	34.3771	34.0354	0.0134001	1	1	-	NC_999999999.1	761987	762196	+	210	protein_coding	- && -	-
GE00616	32.0861	19.1947	0.73617	0.235985	0.419005	-	NC_999999999.1	762193	762330	+	138	protein_coding	- && -	-
GE00617	474.25	605.837	-0.353263	0.402434	0.594511	-	NC_999999999.1	762373	763356	-	984	protein_coding	- && PF00248:Aldo/keto reductase family	Aldo_ket_red
GE00618	167.255	124.825	0.421551	0.359294	0.554621	-	NC_999999999.1	763361	764575	-	1215	protein_coding	- && PF01494:FAD binding domain	FAD_binding_3
GE00619	170.692	512.428	-1.58539	0.000303583	0.00190947	-	NC_999999999.1	764671	765372	-	702	protein_coding	- && PF00075:RNase H	RnaseH
GE00620	13.758	13.0838	0.0693915	1	1	-	NC_999999999.1	765412	765894	-	483	protein_coding	- && PF06983:3-demethylubiquinone-9 3-methyltransferase	-
GE00621	32.0861	13.9568	1.19214	0.0665285	0.165604	-	NC_999999999.1	766150	766803	+	654	protein_coding	- && PF00574:Clp protease	-
GE00622	45.8322	18.3217	1.31575	0.0258645	0.0794847	-	NC_999999999.1	766805	767407	+	603	protein_coding	- && PF00574:Clp protease	-
GE00623	174.128	127.444	0.449688	0.316943	0.509053	-	NC_999999999.1	767463	767894	-	432	protein_coding	- && PF13560:Helix-turn-helix domain	-
GE00624	286.388	463.542	-0.694585	0.10571	0.233782	-	NC_999999999.1	768095	768991	+	897	protein_coding	- && PF04539:Sigma-70 region 3|PF04542:Sigma-70 region 2|PF04545:Sigma-70, region 4	Sigma70_r4
GE00625	1047	787.417	0.410971	0.324551	0.516898	-	NC_999999999.1	769056	769511	-	456	protein_coding	- && PF13581:Histidine kinase-like ATPase domain	-
GE00626	36.6681	102.128	-1.47529	0.00338351	0.0152143	-	NC_999999999.1	769657	770241	+	585	protein_coding	- && PF05239:PRC-barrel domain	PRC
GE00627	58.4327	77.6845	-0.41059	0.42737	0.619746	-	NC_999999999.1	770241	770654	+	414	protein_coding	- && -	-
GE00628	29.7951	38.4003	-0.365689	0.533837	0.712599	-	NC_999999999.1	770909	772117	+	1209	protein_coding	- && -	-
GE00629	200.475	174.585	0.199183	0.658392	0.812135	-	NC_999999999.1	772128	772538	-	411	protein_coding	- && -	-
GE00630	202.766	67.2087	1.591	0.00064559	0.00370781	-	NC_999999999.1	773085	774080	-	996	protein_coding	- && PF00248:Aldo/keto reductase family	Aldo_ket_red
GE00631	105.398	99.509	0.0825323	0.877177	0.959235	-	NC_999999999.1	774208	775092	+	885	protein_coding	- && PF03466:LysR substrate binding domain|PF00126:Bacterial regulatory helix-turn-helix protein, lysR family	LysR_substrate
GE00632	247.441	445.209	-0.847185	0.0492026	0.131298	-	NC_999999999.1	775133	775648	+	516	protein_coding	- && PF04978:Protein of unknown function (DUF664)	-
GE00633	45.8322	53.241	-0.216306	0.728067	0.861758	-	NC_999999999.1	775612	776709	-	1098	protein_coding	- && PF00962:Adenosine/AMP deaminase	-
GE00634	42.3957	23.5596	0.843175	0.138317	0.284982	-	NC_999999999.1	776792	777187	-	396	protein_coding	- && PF00903:Glyoxalase/Bleomycin resistance protein/Dioxygenase superfamily	Glyoxalase
GE00635	10.3215	0.861698	3.38771	0.0215665	0.0686054	-	NC_999999999.1	777348	778238	-	891	protein_coding	- && PF00182:Chitinase class I	-
GE00636	35.5226	60.2249	-0.760308	0.167453	0.326772	-	NC_999999999.1	778633	779688	+	1056	protein_coding	- && -	-
GE00637	486.851	274.105	0.828374	0.0538763	0.141318	-	NC_999999999.1	779937	780206	+	270	protein_coding	- && -	-
GE00638	268.06	278.47	-0.0550627	0.911609	0.983429	-	NC_999999999.1	780294	780596	+	303	protein_coding	- && -	-
GE00639	142.054	231.329	-0.703207	0.111213	0.242831	-	NC_999999999.1	780783	782417	+	1635	protein_coding	- && PF00561:alpha/beta hydrolase fold	Abhydrolase_1
GE00640	222.24	116.096	0.935856	0.0370459	0.105715	-	NC_999999999.1	782508	783524	+	1017	protein_coding	- && PF01408:Oxidoreductase family, NAD-binding Rossmann fold|PF02894:Oxidoreductase family, C-terminal alpha/beta domain	GFO_IDH_MocA
GE00641	6564.88	1470.09	2.15876	4.89e-07	5.93e-06	-	NC_999999999.1	783799	785139	+	1341	protein_coding	- && PF08447:PAS fold|PF07228:Stage II sporulation protein E (SpoIIE)	SpoIIE
GE00642	20654.6	11150.6	0.889335	0.0315574	0.0930094	-	NC_999999999.1	785164	786678	-	1515	protein_coding	- && -	-
GE00643	10952.2	5646.42	0.955787	0.0211053	0.0675722	-	NC_999999999.1	786983	788125	+	1143	protein_coding	- && PF01636:Phosphotransferase enzyme family	APH
GE00644	335.644	322.992	0.0553148	0.901691	0.977223	-	NC_999999999.1	788407	790338	+	1932	protein_coding	- && PF01510:N-acetylmuramoyl-L-alanine amidase	-
GE00645	271.496	350.927	-0.370199	0.394972	0.589701	-	NC_999999999.1	790349	790846	-	498	protein_coding	- && -	-
GE00646	379.173	374.498	0.0178079	0.971129	1	-	NC_999999999.1	790969	791871	-	903	protein_coding	- && PF00582:Universal stress protein family	Usp
GE00647	742.298	382.354	0.956797	0.0240902	0.0750472	-	NC_999999999.1	791969	792211	-	243	protein_coding	- && -	-
GE00648	130.599	147.523	-0.175872	0.710036	0.847451	-	NC_999999999.1	792329	793828	-	1500	protein_coding	- && PF13193:AMP-binding enzyme C-terminal domain|PF00501:AMP-binding enzyme	AMP-binding
GE00649	147.782	141.412	0.0632833	0.892709	0.969803	-	NC_999999999.1	794065	795771	+	1707	protein_coding	- && PF00144:Beta-lactamase|PF05547:Immune inhibitor A peptidase M6	Beta-lactamase
GE00650	52.7052	91.6522	-0.797284	0.107113	0.236078	-	NC_999999999.1	795835	796026	-	192	protein_coding	- && -	-
GE00651	34.3771	34.9084	-0.0229951	1	1	-	NC_999999999.1	796133	797020	-	888	protein_coding	- && -	-
GE00652	59.5782	84.6683	-0.506625	0.312792	0.504281	-	NC_999999999.1	797863	798561	-	699	protein_coding	- && PF00440:Bacterial regulatory proteins, tetR family	TetR_N
GE00653	12.6125	13.9568	-0.147233	1	1	-	NC_999999999.1	798695	799654	-	960	protein_coding	- && PF01370:NAD dependent epimerase/dehydratase family	Epimerase
GE00654	12.6125	13.9568	-0.147233	1	1	-	NC_999999999.1	799841	800161	-	321	protein_coding	- && -	-
GE00655	12.6125	10.4648	0.263584	0.731776	0.861938	-	NC_999999999.1	800363	800767	+	405	protein_coding	- && PF06150:ChaB|PF07498:Rho termination factor, N-terminal domain	-
GE00656	46.9777	134.428	-1.5148	0.00211028	0.0102088	-	NC_999999999.1	800831	801187	+	357	protein_coding	- && -	-
GE00657	57.2872	98.636	-0.783056	0.113828	0.24684	-	NC_999999999.1	801267	802934	+	1668	protein_coding	- && PF13631:Cytochrome b(N-terminal)/b6/petB	-
GE00658	1.15779	5.22681	-2.0786	0.245788	0.430839	-	NC_999999999.1	802850	803320	-	471	protein_coding	- && PF12270:Cytochrome c oxidase subunit IV	-
GE00659	35.5226	20.9407	0.757714	0.231666	0.414378	-	NC_999999999.1	803317	804969	-	1653	protein_coding	- && PF00115:Cytochrome C and Quinol oxidase polypeptide I	-
GE00660	177.565	68.0817	1.38107	0.00314182	0.014242	-	NC_999999999.1	805161	806198	-	1038	protein_coding	- && PF01145:SPFH domain / Band 7 family	-
GE00661	156.946	30.5435	2.35601	2.83e-06	2.91e-05	-	NC_999999999.1	806201	806632	-	432	protein_coding	- && PF01957:NfeD-like C-terminal, partner-binding	-
GE00662	5.73956	6.97282	-0.280608	1	1	-	NC_999999999.1	806670	806783	-	114	protein_coding	- && -	-
GE00663	46.9777	37.5273	0.322295	0.549995	0.725379	-	NC_999999999.1	806834	807118	+	285	protein_coding	- && -	-
GE00664	91.6523	140.539	-0.616351	0.184519	0.350939	-	NC_999999999.1	807191	807937	-	747	protein_coding	- && PF00392:Bacterial regulatory proteins, gntR family|PF07729:FCD domain	FCD
GE00665	109.98	42.7652	1.35967	0.00556235	0.0231903	-	NC_999999999.1	808869	810041	-	1173	protein_coding	- && -	-
GE00666	37.8136	15.7027	1.25982	0.0376208	0.107061	-	NC_999999999.1	810052	810294	-	243	protein_coding	- && -	-
GE00668	5.73956	12.2108	-1.07715	0.312308	0.503949	-	NC_999999999.1	810885	811952	+	1068	protein_coding	- && PF14486:Domain of unknown function (DUF4432)	-
GE00669	22.9221	42.7652	-0.897214	0.121739	0.258443	-	NC_999999999.1	811986	813167	-	1182	protein_coding	- && PF00144:Beta-lactamase	Beta-lactamase
GE00670	112.271	234.821	-1.06396	0.0186633	0.0618508	-	NC_999999999.1	813369	813944	-	576	protein_coding	- && PF00440:Bacterial regulatory proteins, tetR family	TetR_N
GE00671	45.8322	846.78	-4.20427	5.12e-17	2.13e-15	-	NC_999999999.1	814124	814885	+	762	protein_coding	- && PF00106:short chain dehydrogenase	adh_short
GE00672	29.7951	129.19	-2.11245	4.75e-05	0.00037111	-	NC_999999999.1	814990	816798	-	1809	protein_coding	- && PF13738:Pyridine nucleotide-disulphide oxidoreductase	-
GE00673	24.0676	144.031	-2.57588	1.09e-06	1.24e-05	-	NC_999999999.1	816972	817997	+	1026	protein_coding	- && PF08450:SMP-30/Gluconolaconase/LRE-like region	-
GE00674	65.3057	83.7953	-0.359509	0.460854	0.648764	-	NC_999999999.1	818011	818649	-	639	protein_coding	- && PF00440:Bacterial regulatory proteins, tetR family	TetR_N
GE00675	35.5226	36.6544	-0.046003	1	1	-	NC_999999999.1	818680	819915	-	1236	protein_coding	- && PF00480:ROK family	ROK
GE00676	13.758	34.9084	-1.33717	0.0384107	0.108925	-	NC_999999999.1	820209	821549	+	1341	protein_coding	- && PF01547:Bacterial extracellular solute-binding protein	SBP_bac_1
GE00677	3.44863	9.59181	-1.44992	0.23595	0.419005	-	NC_999999999.1	821546	822457	+	912	protein_coding	- && PF00528:Binding-protein-dependent transport system inner membrane component	BPD_transp_1
GE00678	6.88505	4.3538	0.640394	0.588481	0.755847	-	NC_999999999.1	822457	823338	+	882	protein_coding	- && PF00528:Binding-protein-dependent transport system inner membrane component	BPD_transp_1
GE00679	19.4856	32.2895	-0.726405	0.285117	0.474608	-	NC_999999999.1	823422	826448	+	3027	protein_coding	- && PF07748:Glycosyl hydrolases family 38 C-terminal domain|PF01074:Glycosyl hydrolases family 38 N-terminal domain|PF09261:Alpha mannosidase, middle domain	-
GE00680	80.1973	34.9084	1.19643	0.0208507	0.0670227	-	NC_999999999.1	826505	828358	+	1854	protein_coding	- && PF02836:Glycosyl hydrolases family 2, TIM barrel domain|PF02837:Glycosyl hydrolases family 2, sugar binding domain|PF00703:Glycosyl hydrolases family 2	-
GE00681	1592.26	307.278	2.37293	6.24e-08	8.76e-07	-	NC_999999999.1	828404	829489	-	1086	protein_coding	- && PF16113:Enoyl-CoA hydratase/isomerase	-
GE00682	1096.26	77.6845	3.81647	1.55e-15	5.64e-14	-	NC_999999999.1	829782	830486	-	705	protein_coding	- && PF10615:Protein of unknown function (DUF2470)	-
GE00683	4.59409	19.1947	-2.03827	0.0180032	0.0599913	-	NC_999999999.1	830555	831292	-	738	protein_coding	- && PF03807:NADP oxidoreductase coenzyme F420-dependent	F420_oxidored
GE00684	97.3798	298.548	-1.61527	0.000374469	0.00231528	-	NC_999999999.1	831440	832288	+	849	protein_coding	- && PF00126:Bacterial regulatory helix-turn-helix protein, lysR family|PF03466:LysR substrate binding domain	HTH_1
GE00685	241.713	367.514	-0.604364	0.161558	0.317569	-	NC_999999999.1	832436	833410	-	975	protein_coding	- && PF00248:Aldo/keto reductase family	Aldo_ket_red
GE00686	140.909	129.19	0.124907	0.792259	0.905314	-	NC_999999999.1	833958	835244	+	1287	protein_coding	- && PF07690:Major Facilitator Superfamily	MFS_1
GE00687	159.237	147.523	0.109933	0.814563	0.918871	-	NC_999999999.1	835328	837253	+	1926	protein_coding	- && -	-
GE00688	591.091	281.962	1.06747	0.0125524	0.0450265	-	NC_999999999.1	837294	838265	-	972	protein_coding	- && PF14226:non-haem dioxygenase in morphine synthesis N-terminal|PF03171:2OG-Fe(II) oxygenase superfamily	2OG-FeII_Oxy
GE00689	241.713	122.206	0.983054	0.0280191	0.084359	-	NC_999999999.1	838325	839530	-	1206	protein_coding	- && PF02709:N-terminal domain of galactosyltransferase|PF00535:Glycosyl transferase family 2	Glycos_transf_2
GE00690	169.546	93.3981	0.859089	0.0602517	0.15404	-	NC_999999999.1	839562	840668	-	1107	protein_coding	- && PF13669:Glyoxalase/Bleomycin resistance protein/Dioxygenase superfamily	-
GE00691	89.3613	38.4003	1.21528	0.0155872	0.0534346	-	NC_999999999.1	840665	841588	-	924	protein_coding	- && PF04321:RmlD substrate binding domain	-
GE00692	218.803	60.2249	1.85872	7.68e-05	0.000565557	-	NC_999999999.1	841585	842649	-	1065	protein_coding	- && PF00480:ROK family	ROK
GE00693	226.822	78.5574	1.52798	0.00085924	0.0047294	-	NC_999999999.1	842646	843764	-	1119	protein_coding	- && PF00483:Nucleotidyl transferase	-
GE00694	668.985	254.899	1.39153	0.00122365	0.00644255	-	NC_999999999.1	843765	845003	-	1239	protein_coding	- && PF01761:3-dehydroquinate synthase	-
GE00695	1099.69	453.066	1.27903	0.00254234	0.0119492	-	NC_999999999.1	845328	845654	-	327	protein_coding	- && -	-
GE00696	129.454	163.237	-0.33447	0.476459	0.664175	-	NC_999999999.1	846401	847060	+	660	protein_coding	- && PF00293:NUDIX domain	NUDIX
GE00697	438.739	289.819	0.597912	0.165229	0.323473	-	NC_999999999.1	847260	848246	+	987	protein_coding	- && PF02733:Dak1 domain	-
GE00698	237.131	130.936	0.856018	0.054991	0.143569	-	NC_999999999.1	848296	848895	+	600	protein_coding	- && PF02734:DAK2 domain	-
GE00699	151.218	78.5574	0.94341	0.0406372	0.11448	-	NC_999999999.1	848888	849298	+	411	protein_coding	- && PF03610:PTS system fructose IIA component	EIIA-man
GE00700	41.2501	24.4326	0.751565	0.188866	0.356928	-	NC_999999999.1	849367	850200	-	834	protein_coding	- && PF07335:Fungal chitosanase of glycosyl hydrolase group 75	-
GE00701	28.6496	13.9568	1.02931	0.13625	0.281473	-	NC_999999999.1	850585	851586	+	1002	protein_coding	- && PF00041:Fibronectin type III domain	fn3
GE00702	16.0491	15.7027	0.0291626	1	1	-	NC_999999999.1	851755	852318	+	564	protein_coding	- && -	-
GE00703	34.3771	76.8115	-1.15771	0.0280885	0.0845329	-	NC_999999999.1	852266	852901	-	636	protein_coding	- && PF03551:Transcriptional regulator PadR-like family|PF10400:Virulence activator alpha C-term	PadR
GE00704	68.7422	54.987	0.320923	0.532737	0.712599	-	NC_999999999.1	852949	854964	-	2016	protein_coding	- && PF07992:Pyridine nucleotide-disulphide oxidoreductase|PF00724:NADH:flavin oxidoreductase / NADH oxidase family	Oxidored_FMN
GE00705	83.6338	84.6683	-0.0181014	1	1	-	NC_999999999.1	855078	855449	-	372	protein_coding	- && -	-
GE00706	2.3032	0.861698	1.27651	1	1	-	NC_999999999.1	855619	856518	-	900	protein_coding	- && -	-
GE00707	28.6496	60.2249	-1.06945	0.047268	0.127244	-	NC_999999999.1	856733	857263	+	531	protein_coding	- && PF01047:MarR family	MarR
GE00708	121.435	255.772	-1.0741	0.0166395	0.0562202	-	NC_999999999.1	857497	858102	+	606	protein_coding	- && PF00174:Oxidoreductase molybdopterin binding domain	-
GE00709	61.8692	141.412	-1.19138	0.0116714	0.0424738	-	NC_999999999.1	858095	858871	+	777	protein_coding	- && PF00970:Oxidoreductase FAD-binding domain	FAD_binding_6
GE00710	42.3957	25.3056	0.740601	0.19968	0.371514	-	NC_999999999.1	859113	859697	+	585	protein_coding	- && -	-
GE00711	146.636	288.946	-0.978127	0.0271961	0.0824271	-	NC_999999999.1	859828	860796	+	969	protein_coding	- && PF05448:Acetyl xylan esterase (AXE1)	-
GE00712	8.03054	28.7975	-1.82915	0.00973082	0.0366215	-	NC_999999999.1	861056	861664	+	609	protein_coding	- && -	-
GE00713	16.0491	16.5757	-0.048246	1	1	-	NC_999999999.1	861642	862400	-	759	protein_coding	- && PF13649:Methyltransferase domain	-
GE00714	22.9221	26.1786	-0.192031	0.839999	0.934334	-	NC_999999999.1	862405	862995	-	591	protein_coding	- && PF10400:Virulence activator alpha C-term|PF03551:Transcriptional regulator PadR-like family	PadR
GE00715	18.3401	12.2108	0.579775	0.471995	0.659976	-	NC_999999999.1	863090	863500	+	411	protein_coding	- && PF12680:SnoaL-like domain	-
GE00716	137.472	59.3519	1.20968	0.0107685	0.0397854	-	NC_999999999.1	863967	865103	+	1137	protein_coding	- && PF07497:Rho termination factor, RNA-binding domain|PF00006:ATP synthase alpha/beta family, nucleotide-binding domain	ATP-synt_ab
GE00717	40.1046	32.2895	0.310718	0.598871	0.764457	-	NC_999999999.1	865158	866417	+	1260	protein_coding	- && PF00768:D-alanyl-D-alanine carboxypeptidase	-
GE00718	106.544	126.571	-0.248525	0.603592	0.768276	-	NC_999999999.1	866510	867607	+	1098	protein_coding	- && PF00487:Fatty acid desaturase	-
GE00719	42.3957	24.4326	0.790977	0.167328	0.326615	-	NC_999999999.1	867624	868460	-	837	protein_coding	- && PF02673:Bacitracin resistance protein BacA	-
GE00720	10.3215	19.1947	-0.889592	0.312304	0.503949	-	NC_999999999.1	868500	868874	-	375	protein_coding	- && PF02537:CrcB-like protein, Camphor Resistance (CrcB)	-
GE00721	14.9035	17.4487	-0.227777	0.89093	0.968449	-	NC_999999999.1	868871	869215	-	345	protein_coding	- && PF02641:Uncharacterized ACR, COG1993	-
GE00722	27.5041	33.1624	-0.269896	0.73234	0.862328	-	NC_999999999.1	869212	869676	-	465	protein_coding	- && PF02537:CrcB-like protein, Camphor Resistance (CrcB)	-
GE00723	169.546	121.333	0.482054	0.289558	0.4798	-	NC_999999999.1	869959	870366	+	408	protein_coding	- && PF12802:MarR family	-
GE00724	44.6867	48.8761	-0.129649	0.856059	0.944666	-	NC_999999999.1	870403	870903	-	501	protein_coding	- && PF07179:SseB protein N-terminal domain	-
GE00725	98.5253	15.7027	2.63879	2e-06	2.14e-05	-	NC_999999999.1	871015	872460	+	1446	protein_coding	- && PF00044:Glyceraldehyde 3-phosphate dehydrogenase, NAD binding domain|PF02800:Glyceraldehyde 3-phosphate dehydrogenase, C-terminal domain	-
GE00726	5.73956	6.97282	-0.280608	1	1	-	NC_999999999.1	872530	873228	-	699	protein_coding	- && PF04131:Putative N-acetylmannosamine-6-phosphate epimerase	-
GE00727	8.03054	4.3538	0.859134	0.439101	0.628856	-	NC_999999999.1	873225	874172	-	948	protein_coding	- && PF00480:ROK family	ROK
GE00728	1.39e-17	5.22681	-5.43597	0.0751017	0.181417	-	NC_999999999.1	874169	875128	-	960	protein_coding	- && PF00701:Dihydrodipicolinate synthetase family	-
GE00729	10.3215	0.861698	3.38771	0.0215665	0.0686054	-	NC_999999999.1	875427	876902	-	1476	protein_coding	- && PF13088:BNR repeat-like domain|PF10633:NPCBM-associated, NEW3 domain of alpha-galactosidase	-
GE00730	8.03054	2.60773	1.5698	0.143685	0.29207	-	NC_999999999.1	876929	877966	-	1038	protein_coding	- && PF05448:Acetyl xylan esterase (AXE1)	-
GE00731	172.983	233.948	-0.435455	0.325298	0.516996	-	NC_999999999.1	878205	878951	-	747	protein_coding	- && PF07729:FCD domain|PF00392:Bacterial regulatory proteins, gntR family	FCD
GE00732	10.3215	9.59181	0.101194	1	1	-	NC_999999999.1	879143	880696	+	1554	protein_coding	- && PF00496:Bacterial extracellular solute-binding proteins, family 5 Middle	-
GE00734	11.467	9.59181	0.251483	1	1	-	NC_999999999.1	881719	883773	+	2055	protein_coding	- && PF00005:ABC transporter|PF08352:Oligopeptide/dipeptide transporter, C-terminal region|PF00528:Binding-protein-dependent transport system inner membrane component	ABC_tran
GE00735	10.3215	3.48077	1.52883	0.133362	0.277424	-	NC_999999999.1	883770	884789	+	1020	protein_coding	- && PF08352:Oligopeptide/dipeptide transporter, C-terminal region|PF00005:ABC transporter	ABC_tran
GE00736	121.435	207.758	-0.774326	0.0865111	0.201674	-	NC_999999999.1	884881	887193	+	2313	protein_coding	- && -	-
GE00737	50.4142	23.5596	1.09248	0.0486862	0.130194	-	NC_999999999.1	887245	890640	-	3396	protein_coding	- && PF00754:F5/8 type C domain|PF12708:Pectate lyase superfamily protein|PF07705:CARDB	F5_F8_type_C
GE00738	334.499	156.253	1.09736	0.0124892	0.0448438	-	NC_999999999.1	891025	892470	-	1446	protein_coding	- && PF00764:Arginosuccinate synthase	-
GE00739	182.147	48.0031	1.92075	5.55e-05	0.00042594	-	NC_999999999.1	892611	894050	-	1440	protein_coding	- && PF00171:Aldehyde dehydrogenase family	Aldedh
GE00740	234.84	52.368	2.1619	5.37e-06	5.14e-05	-	NC_999999999.1	894151	895416	-	1266	protein_coding	- && PF00202:Aminotransferase class-III	Aminotran_3
GE00741	16.0491	23.5596	-0.552034	0.410356	0.60131	-	NC_999999999.1	895597	896121	-	525	protein_coding	- && PF07905:Purine catabolism regulatory protein-like family	PucR
GE00742	2.3032	3.48077	-0.582365	0.704873	0.842811	-	NC_999999999.1	896256	896486	-	231	protein_coding	- && -	-
GE00743	10.3215	18.3217	-0.822917	0.289176	0.479388	-	NC_999999999.1	896882	897310	+	429	protein_coding	- && PF13556:PucR C-terminal helix-turn-helix domain	-
GE00744	11.467	3.48077	1.67912	0.0923262	0.211501	-	NC_999999999.1	897342	899711	-	2370	protein_coding	- && PF14310:Fibronectin type III-like domain|PF01915:Glycosyl hydrolase family 3 C-terminal domain|PF00933:Glycosyl hydrolase family 3 N terminal domain	Glyco_hydro_3
GE00745	3.44863	1.73468	0.929129	1	1	-	NC_999999999.1	899708	900526	-	819	protein_coding	- && PF00528:Binding-protein-dependent transport system inner membrane component	BPD_transp_1
GE00746	5.73956	4.3538	0.382459	0.775535	0.892657	-	NC_999999999.1	900523	901479	-	957	protein_coding	- && PF00528:Binding-protein-dependent transport system inner membrane component	BPD_transp_1
GE00747	17.1946	18.3217	-0.0928188	1	1	-	NC_999999999.1	901490	902794	-	1305	protein_coding	- && PF01547:Bacterial extracellular solute-binding protein	SBP_bac_1
GE00748	9.17604	22.6866	-1.29696	0.0683736	0.169123	-	NC_999999999.1	902876	903955	+	1080	protein_coding	- && PF00356:Bacterial regulatory proteins, lacI family|PF13377:Periplasmic binding protein-like domain	LacI
GE00749	104.253	175.458	-0.750602	0.101639	0.227242	-	NC_999999999.1	904031	904510	-	480	protein_coding	- && PF00293:NUDIX domain	NUDIX
GE00750	227.967	465.287	-1.02901	0.0176089	0.0588664	-	NC_999999999.1	904521	906128	-	1608	protein_coding	- && PF00795:Carbon-nitrogen hydrolase	CN_hydrolase
GE00751	581.927	437.352	0.411877	0.329357	0.520712	-	NC_999999999.1	906326	906868	-	543	protein_coding	- && -	-
GE00752	203.912	492.35	-1.27134	0.00354802	0.0158657	-	NC_999999999.1	906883	907716	-	834	protein_coding	- && PF01177:Asp/Glu/Hydantoin racemase	Asp_Glu_race
GE00753	253.168	169.347	0.579601	0.186821	0.354204	-	NC_999999999.1	907771	908997	+	1227	protein_coding	- && PF13641:Glycosyltransferase like family 2	-
GE00754	77.9063	164.109	-1.07396	0.0197593	0.0643395	-	NC_999999999.1	909020	909580	-	561	protein_coding	- && -	-
GE00755	185.583	352.673	-0.925945	0.033983	0.098757	-	NC_999999999.1	909649	910395	-	747	protein_coding	- && PF02342:TerD domain	-
GE00756	790.409	478.382	0.724233	0.0858058	0.200609	-	NC_999999999.1	910667	911152	+	486	protein_coding	- && -	-
GE00757	321.898	371.879	-0.208248	0.630987	0.790491	-	NC_999999999.1	911235	911993	+	759	protein_coding	- && PF03476:MOSC N-terminal beta barrel domain|PF03473:MOSC domain	MOSC
GE00758	1174.15	3173.27	-1.43428	0.000657588	0.00377374	-	NC_999999999.1	912211	912816	+	606	protein_coding	- && -	-
GE00759	1576.22	2781.3	-0.819256	0.0487138	0.13022	-	NC_999999999.1	912926	915364	+	2439	protein_coding	- && PF00004:ATPase family associated with various cellular activities (AAA)|PF13229:Right handed beta helix region	AAA
GE00760	405.52	172.839	1.22962	0.00473894	0.0203166	-	NC_999999999.1	915387	917783	-	2397	protein_coding	- && -	-
GE00761	395.21	376.244	0.070846	0.873512	0.956622	-	NC_999999999.1	918062	918886	+	825	protein_coding	- && PF08220:DeoR-like helix-turn-helix domain|PF00455:DeoR C terminal sensor domain	DeoR
GE00762	144.345	116.096	0.313657	0.502456	0.687885	-	NC_999999999.1	919042	919515	+	474	protein_coding	- && PF10604:Polyketide cyclase / dehydrase and lipid transport	-
GE00763	143.2	230.456	-0.686177	0.125082	0.263928	-	NC_999999999.1	919536	920660	-	1125	protein_coding	- && PF00291:Pyridoxal-phosphate dependent enzyme	PALP
GE00764	540.689	66.3357	3.02432	1.19e-10	2.53e-09	-	NC_999999999.1	921002	921325	+	324	protein_coding	- && -	-
GE00765	390.628	67.2087	2.5366	4.84e-08	6.92e-07	-	NC_999999999.1	921509	922054	+	546	protein_coding	- && PF13581:Histidine kinase-like ATPase domain	-
GE00766	14.9035	17.4487	-0.227777	0.89093	0.968449	-	NC_999999999.1	922451	922735	-	285	protein_coding	- && -	-
GE00767	18.3401	40.1463	-1.12633	0.074152	0.1799	-	NC_999999999.1	922952	923353	+	402	protein_coding	- && PF12681:Glyoxalase-like domain	-
GE00768	246.295	231.329	0.0902577	0.844222	0.936505	-	NC_999999999.1	923385	924623	-	1239	protein_coding	- && PF00480:ROK family	ROK
GE00769	54.9962	60.2249	-0.131319	0.838117	0.933366	-	NC_999999999.1	924661	925311	-	651	protein_coding	- && PF13532:2OG-Fe(II) oxygenase superfamily	-
GE00770	391.774	369.26	0.0852711	0.843774	0.936368	-	NC_999999999.1	925522	926673	+	1152	protein_coding	- && PF05175:Methyltransferase small domain	-
GE00771	121.435	10.4648	3.51943	1.87e-09	3.36e-08	-	NC_999999999.1	926663	927031	-	369	protein_coding	- && PF01116:Fructose-bisphosphate aldolase class-II	F_bP_aldolase
GE00772	135.181	5.22681	4.65725	9.59e-13	2.62e-11	-	NC_999999999.1	926989	927543	-	555	protein_coding	- && PF01116:Fructose-bisphosphate aldolase class-II	F_bP_aldolase
GE00773	419.266	15.7027	4.72683	5.67e-18	2.56e-16	-	NC_999999999.1	927578	928459	-	882	protein_coding	- && PF01380:SIS domain	SIS
GE00774	38.9591	82.9224	-1.088	0.032467	0.0952655	-	NC_999999999.1	928630	929409	+	780	protein_coding	- && PF00455:DeoR C terminal sensor domain|PF08220:DeoR-like helix-turn-helix domain	DeoR
GE00775	3.44863	10.4648	-1.57392	0.17087	0.331395	-	NC_999999999.1	929399	930220	-	822	protein_coding	- && -	-
GE00776	28.6496	18.3217	0.640011	0.338487	0.530646	-	NC_999999999.1	930774	931370	+	597	protein_coding	- && PF00210:Ferritin-like domain	Ferritin
GE00777	16.0491	13.9568	0.197678	0.886005	0.96497	-	NC_999999999.1	931381	932448	+	1068	protein_coding	- && -	-
GE00778	63.0147	107.366	-0.768024	0.106574	0.235389	-	NC_999999999.1	932539	933741	+	1203	protein_coding	- && PF00266:Aminotransferase class-V	Aminotran_5
GE00779	34.3771	33.1624	0.0507372	1	1	-	NC_999999999.1	933798	936068	-	2271	protein_coding	- && PF13802:Galactose mutarotase-like|PF01055:Glycosyl hydrolases family 31	Glyco_hydro_31
GE00780	11.467	11.3378	0.0133041	1	1	-	NC_999999999.1	936355	937641	+	1287	protein_coding	- && PF13416:Bacterial extracellular solute-binding protein	-
GE00781	9.17604	7.84582	0.218838	1	1	-	NC_999999999.1	937653	938618	+	966	protein_coding	- && PF00528:Binding-protein-dependent transport system inner membrane component	BPD_transp_1
GE00782	9.17604	9.59181	-0.0665921	1	1	-	NC_999999999.1	938624	939451	+	828	protein_coding	- && PF00528:Binding-protein-dependent transport system inner membrane component	BPD_transp_1
GE00783	376.882	104.747	1.84578	3.98e-05	0.00031713	-	NC_999999999.1	939492	940871	+	1380	protein_coding	- && PF00232:Glycosyl hydrolase family 1	Glyco_hydro_1
GE00784	44.6867	209.504	-2.22639	4.39e-06	4.3e-05	-	NC_999999999.1	941020	942210	+	1191	protein_coding	- && PF07690:Major Facilitator Superfamily	MFS_1
GE00785	27.5041	27.9245	-0.0229746	1	1	-	NC_999999999.1	942318	943058	+	741	protein_coding	- && PF07398:MDMPI C-terminal domain|PF11716:Mycothiol maleylpyruvate isomerase N-terminal domain	-
GE00786	11.467	85.5413	-2.88739	1.48e-06	1.63e-05	-	NC_999999999.1	943213	943878	-	666	protein_coding	- && PF00072:Response regulator receiver domain|PF00196:Bacterial regulatory proteins, luxR family	Response_reg
GE00787	138.618	408.544	-1.55869	0.000439033	0.00264913	-	NC_999999999.1	943875	945122	-	1248	protein_coding	- && PF07730:Histidine kinase	HisKA_3
GE00788	499.451	1354.85	-1.43954	0.000710395	0.00401821	-	NC_999999999.1	945289	946587	-	1299	protein_coding	- && PF12831:FAD dependent oxidoreductase	-
GE00789	565.89	388.465	0.542522	0.199464	0.371514	-	NC_999999999.1	946737	948092	+	1356	protein_coding	- && PF01546:Peptidase family M20/M25/M40|PF07687:Peptidase dimerisation domain	Peptidase_M20
GE00790	560.163	343.07	0.707064	0.0966786	0.218715	-	NC_999999999.1	948171	949214	-	1044	protein_coding	- && PF00293:NUDIX domain	NUDIX
GE00791	140.909	22.6866	2.62745	4.55e-07	5.57e-06	-	NC_999999999.1	949373	949567	-	195	protein_coding	- && -	-
GE00792	38.9591	103.874	-1.41253	0.00582276	0.0240007	-	NC_999999999.1	949680	950633	-	954	protein_coding	- && PF00480:ROK family	ROK
GE00793	562.454	301.167	0.900811	0.0350868	0.101198	-	NC_999999999.1	950945	952096	+	1152	protein_coding	- && PF13377:Periplasmic binding protein-like domain|PF00356:Bacterial regulatory proteins, lacI family	LacI
GE00794	313.88	225.218	0.478541	0.268869	0.45791	-	NC_999999999.1	952274	953143	+	870	protein_coding	- && -	-
GE00795	105.398	195.537	-0.891052	0.0502112	0.133438	-	NC_999999999.1	953124	954422	-	1299	protein_coding	- && PF03328:HpcH/HpaI aldolase/citrate lyase family	-
GE00796	1437.62	2003.48	-0.478811	0.248429	0.433996	-	NC_999999999.1	954602	955564	-	963	protein_coding	- && PF00766:Electron transfer flavoprotein FAD-binding domain|PF01012:Electron transfer flavoprotein domain	-
GE00797	2546.46	3342.63	-0.392483	0.342004	0.534776	-	NC_999999999.1	955620	956408	-	789	protein_coding	- && PF01012:Electron transfer flavoprotein domain	-
GE00798	146.636	146.65	-0.000356895	1	1	-	NC_999999999.1	956629	957138	-	510	protein_coding	- && PF01613:Flavin reductase like domain	Flavin_Reduct
GE00799	232.549	291.565	-0.326253	0.45639	0.644852	-	NC_999999999.1	957299	957643	-	345	protein_coding	- && PF00085:Thioredoxin	-
GE00800	675.858	2018.32	-1.57822	0.000205686	0.00135099	-	NC_999999999.1	957941	958669	+	729	protein_coding	- && PF01553:Acyltransferase	Acyltransferase
GE00801	433.012	1147.08	-1.40529	0.000984047	0.00531181	-	NC_999999999.1	958737	959807	-	1071	protein_coding	- && PF01212:Beta-eliminating lyase	Beta_elim_lyase
GE00802	646.075	1168.04	-0.854227	0.0423391	0.117544	-	NC_999999999.1	959804	960550	-	747	protein_coding	- && PF00106:short chain dehydrogenase	adh_short
GE00803	961.088	2524.65	-1.39325	0.000941898	0.00511527	-	NC_999999999.1	960697	962094	-	1398	protein_coding	- && -	-
GE00804	509.761	390.211	0.385383	0.36321	0.558329	-	NC_999999999.1	962322	963005	+	684	protein_coding	- && PF03009:Glycerophosphoryl diester phosphodiesterase family	-
GE00805	193.602	157.126	0.300773	0.509526	0.692632	-	NC_999999999.1	963021	963560	-	540	protein_coding	- && PF13508:Acetyltransferase (GNAT) domain	-
GE00806	56.1417	61.0978	-0.122354	0.840438	0.934334	-	NC_999999999.1	963642	964031	+	390	protein_coding	- && PF12681:Glyoxalase-like domain	-
GE00807	19.4856	50.6221	-1.37294	0.0189536	0.0624431	-	NC_999999999.1	964386	965150	+	765	protein_coding	- && PF12681:Glyoxalase-like domain	-
GE00808	115.708	371.879	-1.68347	0.000167622	0.00112226	-	NC_999999999.1	965211	965921	-	711	protein_coding	- && PF09339:IclR helix-turn-helix domain	-
GE00809	28.6496	54.987	-0.938483	0.0923989	0.211601	-	NC_999999999.1	966078	966524	+	447	protein_coding	- && PF13577:SnoaL-like domain	-
GE00810	38.9591	51.495	-0.402104	0.454859	0.643816	-	NC_999999999.1	966615	967466	+	852	protein_coding	- && PF00106:short chain dehydrogenase	adh_short
GE00811	22.9221	17.4487	0.389541	0.557319	0.730929	-	NC_999999999.1	967459	968280	+	822	protein_coding	- && PF00106:short chain dehydrogenase	adh_short
GE00812	59.5782	41.8923	0.506176	0.359999	0.555508	-	NC_999999999.1	968280	969695	+	1416	protein_coding	- && PF00890:FAD binding domain	-
GE00813	43.5412	27.9245	0.637605	0.28511	0.474608	-	NC_999999999.1	969739	971088	+	1350	protein_coding	- && PF07690:Major Facilitator Superfamily	MFS_1
GE00814	24.0676	10.4648	1.18977	0.0813077	0.192695	-	NC_999999999.1	971135	972337	+	1203	protein_coding	- && PF04209:homogentisate 1,2-dioxygenase	-
GE00815	21.7766	13.0838	0.727602	0.29947	0.490747	-	NC_999999999.1	972334	973185	+	852	protein_coding	- && -	-
GE00816	35.5226	19.1947	0.882474	0.154502	0.307524	-	NC_999999999.1	973201	974406	+	1206	protein_coding	- && PF01557:Fumarylacetoacetate (FAA) hydrolase family|PF09298:Fumarylacetoacetase N-terminal	FAA_hydrolase
GE00817	12.6125	6.09982	1.0292	0.312308	0.503949	-	NC_999999999.1	974403	975152	+	750	protein_coding	- && PF01144:Coenzyme A transferase	-
GE00818	21.7766	3.48077	2.59779	0.00237037	0.0112942	-	NC_999999999.1	975152	975826	+	675	protein_coding	- && PF01144:Coenzyme A transferase	-
GE00819	99.6708	95.1441	0.0666346	0.89755	0.974043	-	NC_999999999.1	975830	976468	-	639	protein_coding	- && PF12802:MarR family	-
GE00820	1.15779	7.84582	-2.65241	0.0566303	0.146638	-	NC_999999999.1	976644	977072	-	429	protein_coding	- && PF13515:Fusaric acid resistance protein-like	-
GE00821	3.44863	9.59181	-1.44992	0.23595	0.419005	-	NC_999999999.1	977093	978151	-	1059	protein_coding	- && -	-
GE00822	334.499	27.0516	3.62153	1.05e-12	2.86e-11	-	NC_999999999.1	978349	978930	+	582	protein_coding	- && -	-
GE00823	11.467	14.8298	-0.37005	0.757981	0.880396	-	NC_999999999.1	979045	979974	+	930	protein_coding	- && PF01435:Peptidase family M48	Peptidase_M48
GE00824	49.2687	52.368	-0.0884499	0.909302	0.982398	-	NC_999999999.1	980009	980725	+	717	protein_coding	- && PF01569:PAP2 superfamily	-
GE00825	21.7766	56.7329	-1.37744	0.0143995	0.0501189	-	NC_999999999.1	980782	981471	+	690	protein_coding	- && PF13419:Haloacid dehalogenase-like hydrolase	-
GE00826	146.636	228.71	-0.641026	0.150165	0.301118	-	NC_999999999.1	981677	982387	+	711	protein_coding	- && PF00440:Bacterial regulatory proteins, tetR family	TetR_N
GE00827	426.139	244.424	0.801524	0.0620469	0.157467	-	NC_999999999.1	982375	983877	-	1503	protein_coding	- && -	-
GE00828	24.0676	106.493	-2.14073	6.64e-05	0.000498332	-	NC_999999999.1	984088	984744	+	657	protein_coding	- && PF03713:Domain of unknown function (DUF305)	-
GE00829	16.0491	36.6544	-1.18677	0.051728	0.13667	-	NC_999999999.1	984764	985216	-	453	protein_coding	- && -	-
GE00830	8.03054	33.1624	-2.03187	0.00281747	0.0130152	-	NC_999999999.1	985442	985681	-	240	protein_coding	- && -	-
GE00831	132.89	226.091	-0.766313	0.086433	0.201557	-	NC_999999999.1	986293	987975	+	1683	protein_coding	- && PF00441:Acyl-CoA dehydrogenase, C-terminal domain|PF02770:Acyl-CoA dehydrogenase, middle domain	-
GE00832	1011.49	197.283	2.35732	9.85e-08	1.35e-06	-	NC_999999999.1	988140	989309	+	1170	protein_coding	- && -	-
GE00833	1910.71	1351.36	0.499635	0.228567	0.410173	-	NC_999999999.1	989452	990984	+	1533	protein_coding	- && PF00496:Bacterial extracellular solute-binding proteins, family 5 Middle	-
GE00834	183.292	199.029	-0.118925	0.794958	0.906814	-	NC_999999999.1	990992	991936	+	945	protein_coding	- && PF00528:Binding-protein-dependent transport system inner membrane component	BPD_transp_1
GE00835	224.531	196.41	0.192775	0.668684	0.820954	-	NC_999999999.1	991933	992919	+	987	protein_coding	- && PF00528:Binding-protein-dependent transport system inner membrane component	BPD_transp_1
GE00836	232.549	237.44	-0.0301508	0.965944	1	-	NC_999999999.1	992907	993764	+	858	protein_coding	- && PF00005:ABC transporter	ABC_tran
GE00837	177.565	177.204	0.0027468	1	1	-	NC_999999999.1	993707	994558	+	852	protein_coding	- && PF00005:ABC transporter	ABC_tran
GE00838	650.657	384.973	0.756883	0.0749101	0.181417	-	NC_999999999.1	994555	995343	+	789	protein_coding	- && PF08242:Methyltransferase domain	Methyltransf_12
GE00839	247.441	357.911	-0.53241	0.220353	0.398454	-	NC_999999999.1	995818	998136	+	2319	protein_coding	- && PF01717:Cobalamin-independent synthase, Catalytic domain|PF08267:Cobalamin-independent synthase, N-terminal domain	-
GE00840	247.441	214.742	0.204223	0.6535	0.807682	-	NC_999999999.1	998226	998903	-	678	protein_coding	- && PF03167:Uracil DNA glycosylase superfamily	UDG
GE00841	91.6523	75.0655	0.287194	0.553615	0.728831	-	NC_999999999.1	999084	1000058	+	975	protein_coding	- && PF01869:BadF/BadG/BcrA/BcrD ATPase family	BcrAD_BadFG
GE00842	130.599	65.4627	0.994673	0.0350977	0.101198	-	NC_999999999.1	1000260	1001183	+	924	protein_coding	- && -	-
GE00843	129.454	251.407	-0.957117	0.0319656	0.0939839	-	NC_999999999.1	1001356	1002393	-	1038	protein_coding	- && PF10282:Lactonase, 7-bladed beta-propeller	-
GE00844	73.3242	419.02	-2.51292	7.16e-08	9.97e-07	-	NC_999999999.1	1002556	1004043	-	1488	protein_coding	- && PF13515:Fusaric acid resistance protein-like	-
GE00845	34.3771	61.0978	-0.828163	0.132759	0.276508	-	NC_999999999.1	1004242	1004745	+	504	protein_coding	- && PF13412:Winged helix-turn-helix DNA-binding|PF01037:AsnC family	AsnC_trans_reg
GE00846	43.5412	125.698	-1.52736	0.00197497	0.00967002	-	NC_999999999.1	1004754	1005470	+	717	protein_coding	- && PF13419:Haloacid dehalogenase-like hydrolase	-
GE00847	1077.93	74.1925	3.85838	8.42e-16	3.12e-14	-	NC_999999999.1	1005675	1006427	+	753	protein_coding	- && PF13628:Domain of unknown function (DUF4142)	-
GE00848	366.573	438.225	-0.257576	0.552037	0.727413	-	NC_999999999.1	1006529	1007323	-	795	protein_coding	- && PF03466:LysR substrate binding domain	LysR_substrate
GE00849	326.48	563.061	-0.786147	0.065958	0.164654	-	NC_999999999.1	1007380	1007787	+	408	protein_coding	- && -	-
GE00850	33.2316	79.4304	-1.25473	0.0170725	0.0573632	-	NC_999999999.1	1007809	1008300	-	492	protein_coding	- && PF07098:Protein of unknown function (DUF1360)	-
GE00851	24.0676	72.4466	-1.58582	0.00413993	0.0181334	-	NC_999999999.1	1008517	1009587	-	1071	protein_coding	- && PF06925:Monogalactosyldiacylglycerol (MGDG) synthase	-
GE00852	12.6125	17.4487	-0.466623	0.574259	0.746146	-	NC_999999999.1	1009864	1010718	+	855	protein_coding	- && PF00106:short chain dehydrogenase	adh_short
GE00853	6.88505	12.2108	-0.819212	0.436353	0.627268	-	NC_999999999.1	1010735	1011670	+	936	protein_coding	- && -	-
GE00854	3.44863	8.71882	-1.31425	0.323452	0.515749	-	NC_999999999.1	1012214	1012723	+	510	protein_coding	- && -	-
GE00855	11.467	9.59181	0.251483	1	1	-	NC_999999999.1	1012728	1012958	+	231	protein_coding	- && -	-
GE00856	270.351	118.715	1.1863	0.00755976	0.0299059	-	NC_999999999.1	1013120	1014250	-	1131	protein_coding	- && PF02625:XdhC and CoxI family|PF13478:XdhC Rossmann domain	-
GE00857	638.057	137.92	2.2087	7.33e-07	8.56e-06	-	NC_999999999.1	1014243	1016411	-	2169	protein_coding	- && PF01315:Aldehyde oxidase and xanthine dehydrogenase, a/b hammerhead domain|PF02738:Molybdopterin-binding domain of aldehyde dehydrogenase	-
GE00858	223.385	48.0031	2.21501	3.33e-06	3.35e-05	-	NC_999999999.1	1016408	1017400	-	993	protein_coding	- && PF00941:FAD binding domain in molybdopterin dehydrogenase|PF03450:CO dehydrogenase flavoprotein C-terminal domain	-
GE00859	222.24	75.0655	1.56403	0.000642264	0.00369637	-	NC_999999999.1	1017397	1017993	-	597	protein_coding	- && PF01799:[2Fe-2S] binding domain|PF00111:2Fe-2S iron-sulfur cluster binding domain	Fer2
GE00860	224.531	227.837	-0.0212243	0.976483	1	-	NC_999999999.1	1018280	1018873	+	594	protein_coding	- && PF00440:Bacterial regulatory proteins, tetR family	TetR_N
GE00861	18.3401	55.86	-1.60152	0.00646592	0.0261757	-	NC_999999999.1	1018833	1019597	-	765	protein_coding	- && PF00072:Response regulator receiver domain	Response_reg
GE00862	35.5226	71.5736	-1.00887	0.0546355	0.142752	-	NC_999999999.1	1019594	1021243	-	1650	protein_coding	- && PF14827:Sensory domain of two-component sensor kinase|PF14689:Sensor_kinase_SpoOB-type, alpha-helical domain|PF02518:Histidine kinase-, DNA gyrase B-, and HSP90-like ATPase	HATPase_c
GE00863	11.467	6.09982	0.8931	0.403427	0.594511	-	NC_999999999.1	1021653	1022639	+	987	protein_coding	- && PF03401:Tripartite tricarboxylate transporter family receptor	-
GE00864	4.59409	1.73468	1.33156	0.704873	0.842811	-	NC_999999999.1	1022636	1023256	+	621	protein_coding	- && PF07331:Tripartite tricarboxylate transporter TctB family	-
GE00865	20.6311	2.60773	2.9189	0.00108459	0.00579004	-	NC_999999999.1	1023258	1024757	+	1500	protein_coding	- && PF01970:Tripartite tricarboxylate transporter TctA family	-
GE00866	113.417	155.38	-0.453991	0.324027	0.516327	-	NC_999999999.1	1024869	1025465	-	597	protein_coding	- && PF13376:Bacteriocin-protection, YdeI or OmpD-Associated	-
GE00867	40.1046	82.9224	-1.04632	0.044946	0.122766	-	NC_999999999.1	1025501	1025923	-	423	protein_coding	- && PF01894:Uncharacterised protein family UPF0047	-
GE00868	32.0861	25.3056	0.339854	0.588469	0.755847	-	NC_999999999.1	1026008	1027087	+	1080	protein_coding	- && PF07992:Pyridine nucleotide-disulphide oxidoreductase	Pyr_redox_2
GE00869	22.9221	96.89	-2.07459	0.000131857	0.000917446	-	NC_999999999.1	1027100	1027993	-	894	protein_coding	- && PF02618:YceG-like family	-
GE00870	69.8877	149.269	-1.0938	0.0190215	0.0624516	-	NC_999999999.1	1028037	1029839	-	1803	protein_coding	- && PF00005:ABC transporter|PF00664:ABC transporter transmembrane region	ABC_membrane
GE00871	38.9591	151.015	-1.95181	9.12e-05	0.000661501	-	NC_999999999.1	1030040	1030501	+	462	protein_coding	- && PF12802:MarR family	-
GE00872	268.06	651.232	-1.28031	0.00297887	0.013648	-	NC_999999999.1	1030650	1031528	-	879	protein_coding	- && -	-
GE00873	262.332	134.428	0.96373	0.0294363	0.0880426	-	NC_999999999.1	1031590	1033620	+	2031	protein_coding	- && PF00005:ABC transporter|PF00664:ABC transporter transmembrane region	ABC_membrane
GE00874	287.533	113.477	1.34018	0.0026889	0.0124926	-	NC_999999999.1	1033617	1035398	+	1782	protein_coding	- && PF00005:ABC transporter|PF00664:ABC transporter transmembrane region	ABC_membrane
GE00875	224.531	200.775	0.161086	0.730316	0.861938	-	NC_999999999.1	1035709	1036179	+	471	protein_coding	- && -	-
GE00876	89.3613	85.5413	0.062564	0.943471	1	-	NC_999999999.1	1036240	1036512	+	273	protein_coding	- && -	-
GE00877	208.494	311.643	-0.579742	0.184336	0.350709	-	NC_999999999.1	1036566	1037360	-	795	protein_coding	- && PF04307:LexA-binding, inner membrane-associated putative hydrolase	-
GE00878	560.163	1062.41	-0.923312	0.0285279	0.085678	-	NC_999999999.1	1037506	1040019	+	2514	protein_coding	- && PF00271:Helicase conserved C-terminal domain|PF00270:DEAD/DEAH box helicase|PF12029:Domain of unknown function (DUF3516)	DEAD
GE00879	171.837	504.572	-1.55346	0.000422394	0.00255722	-	NC_999999999.1	1040048	1040914	+	867	protein_coding	- && PF13622:Thioesterase-like superfamily	-
GE00880	327.626	231.329	0.501756	0.247967	0.433301	-	NC_999999999.1	1040916	1041893	-	978	protein_coding	- && -	-
GE00881	459.359	240.059	0.935776	0.0299643	0.0893645	-	NC_999999999.1	1042032	1042445	-	414	protein_coding	- && PF03259:Roadblock/LC7 domain	-
GE00882	132.89	82.9224	0.679277	0.146003	0.294967	-	NC_999999999.1	1042553	1042981	+	429	protein_coding	- && PF01243:Pyridoxamine 5'-phosphate oxidase	Pyridox_oxidase
GE00883	51.5597	85.5413	-0.729521	0.145047	0.293863	-	NC_999999999.1	1043055	1043663	+	609	protein_coding	- && PF08241:Methyltransferase domain	Methyltransf_11
GE00884	288.679	469.652	-0.701984	0.101381	0.226953	-	NC_999999999.1	1043759	1044715	-	957	protein_coding	- && PF09995:Uncharacterized protein conserved in bacteria (DUF2236)	-
GE00885	13.758	29.6705	-1.10361	0.0954816	0.216553	-	NC_999999999.1	1044724	1044951	+	228	protein_coding	- && -	-
GE00886	627.747	943.68	-0.588063	0.160985	0.316785	-	NC_999999999.1	1045094	1046041	+	948	protein_coding	- && -	-
GE00887	2097.43	3770.39	-0.846067	0.0415195	0.115976	-	NC_999999999.1	1046093	1046275	-	183	protein_coding	- && -	-
GE00888	119.144	90.7792	0.391493	0.414675	0.60605	-	NC_999999999.1	1046765	1049452	+	2688	protein_coding	- && PF00176:SNF2 family N-terminal domain|PF00271:Helicase conserved C-terminal domain|PF12419:SNF2 Helicase protein	SNF2_N
GE00889	65.3057	38.4003	0.763508	0.140562	0.287733	-	NC_999999999.1	1049449	1050714	+	1266	protein_coding	- && -	-
GE00890	438.739	547.348	-0.31908	0.451305	0.640881	-	NC_999999999.1	1050818	1051981	-	1164	protein_coding	- && PF01261:Xylose isomerase-like TIM barrel	-
GE00891	353.972	346.562	0.0304173	0.953604	1	-	NC_999999999.1	1052151	1053596	+	1446	protein_coding	- && PF00370:FGGY family of carbohydrate kinases, N-terminal domain|PF02782:FGGY family of carbohydrate kinases, C-terminal domain	FGGY_N
GE00892	42.3957	61.9708	-0.547004	0.318424	0.510467	-	NC_999999999.1	1053886	1055097	+	1212	protein_coding	- && PF00480:ROK family	ROK
GE00893	271.496	68.0817	1.99334	1.6e-05	0.000137205	-	NC_999999999.1	1055447	1056004	+	558	protein_coding	- && PF01510:N-acetylmuramoyl-L-alanine amidase	-
GE00894	295.552	124.825	1.24249	0.00500321	0.0212366	-	NC_999999999.1	1056076	1057380	+	1305	protein_coding	- && PF01590:GAF domain	GAF
GE00895	552.144	665.2	-0.268743	0.524845	0.704737	-	NC_999999999.1	1057585	1059108	+	1524	protein_coding	- && PF00171:Aldehyde dehydrogenase family	Aldedh
GE00896	37.8136	53.241	-0.493015	0.382745	0.577254	-	NC_999999999.1	1059416	1060606	-	1191	protein_coding	- && PF12695:Alpha/beta hydrolase family	-
GE00897	201.621	389.338	-0.949081	0.0288121	0.0864394	-	NC_999999999.1	1060710	1061795	-	1086	protein_coding	- && PF12625:Arabinose-binding domain of AraC transcription regulator, N-term|PF12833:Helix-turn-helix domain	-
GE00898	237.131	285.454	-0.267572	0.536507	0.714703	-	NC_999999999.1	1062009	1062461	-	453	protein_coding	- && PF12802:MarR family	-
GE00899	12.6125	16.5757	-0.393157	0.666783	0.819742	-	NC_999999999.1	1062773	1063474	+	702	protein_coding	- && PF00106:short chain dehydrogenase	adh_short
GE00900	50.4142	120.46	-1.25507	0.010184	0.0379733	-	NC_999999999.1	1063471	1064523	+	1053	protein_coding	- && PF04909:Amidohydrolase	Amidohydro_2
GE00901	1113.44	9550.39	-3.10041	3.41e-12	8.63e-11	-	NC_999999999.1	1065109	1066137	-	1029	protein_coding	- && PF13847:Methyltransferase domain	-
GE00902	22.9221	42.7652	-0.897214	0.121739	0.258443	-	NC_999999999.1	1066404	1067453	-	1050	protein_coding	- && PF00208:Glutamate/Leucine/Phenylalanine/Valine dehydrogenase|PF02812:Glu/Leu/Phe/Val dehydrogenase, dimerisation domain	-
GE00903	69.8877	103.001	-0.559124	0.248484	0.433996	-	NC_999999999.1	1067533	1068012	+	480	protein_coding	- && PF13404:AsnC-type helix-turn-helix domain|PF01037:AsnC family	AsnC_trans_reg
GE00904	49.2687	82.9224	-0.750161	0.144566	0.293246	-	NC_999999999.1	1068292	1069194	+	903	protein_coding	- && PF00376:MerR family regulatory protein	MerR
GE00905	79.0518	64.5898	0.290527	0.552571	0.727984	-	NC_999999999.1	1069541	1069771	+	231	protein_coding	- && -	-
GE00906	74.4697	47.1301	0.658053	0.199672	0.371514	-	NC_999999999.1	1069993	1070979	-	987	protein_coding	- && PF12697:Alpha/beta hydrolase family	-
GE00907	666.694	84.6683	2.97508	1.55e-10	3.26e-09	-	NC_999999999.1	1071148	1072581	-	1434	protein_coding	- && PF00331:Glycosyl hydrolase family 10|PF00652:Ricin-type beta-trefoil lectin domain	Ricin_B_lectin
GE00908	68.7422	101.255	-0.558296	0.256288	0.443894	-	NC_999999999.1	1073005	1074015	-	1011	protein_coding	- && PF13377:Periplasmic binding protein-like domain|PF00356:Bacterial regulatory proteins, lacI family	LacI
GE00909	142.054	87.2873	0.701512	0.128298	0.269377	-	NC_999999999.1	1074342	1075652	+	1311	protein_coding	- && PF01547:Bacterial extracellular solute-binding protein	SBP_bac_1
GE00910	41.2501	20.9407	0.972746	0.103658	0.230418	-	NC_999999999.1	1075649	1076551	+	903	protein_coding	- && PF00528:Binding-protein-dependent transport system inner membrane component	BPD_transp_1
GE00911	26.3586	19.1947	0.453583	0.517897	0.698373	-	NC_999999999.1	1076553	1077449	+	897	protein_coding	- && PF00528:Binding-protein-dependent transport system inner membrane component	BPD_transp_1
GE00912	12.6125	6.97282	0.840142	0.436353	0.627268	-	NC_999999999.1	1077507	1079894	+	2388	protein_coding	- && PF14310:Fibronectin type III-like domain|PF01915:Glycosyl hydrolase family 3 C-terminal domain|PF00933:Glycosyl hydrolase family 3 N terminal domain	Glyco_hydro_3
GE00913	72.1787	97.763	-0.437467	0.361059	0.556435	-	NC_999999999.1	1079922	1081658	-	1737	protein_coding	- && PF00920:Dehydratase family	ILVD_EDD
GE00914	6.88505	74.1925	-3.40911	3.99e-07	4.94e-06	-	NC_999999999.1	1081791	1082519	+	729	protein_coding	- && PF07729:FCD domain|PF00392:Bacterial regulatory proteins, gntR family	FCD
GE00915	6.88505	13.0838	-0.917783	0.345267	0.538836	-	NC_999999999.1	1082747	1083220	+	474	protein_coding	- && -	-
GE00916	733.134	439.971	0.736446	0.0815654	0.193054	-	NC_999999999.1	1083357	1085522	-	2166	protein_coding	- && PF00535:Glycosyl transferase family 2|PF04464:CDP-Glycerol:Poly(glycerophosphate) glycerophosphotransferase	Glycos_transf_2
GE00917	169.546	122.206	0.471723	0.301618	0.492442	-	NC_999999999.1	1085637	1086413	-	777	protein_coding	- && PF09844:Uncharacterized conserved protein (COG2071)	-
GE00918	76.7608	174.585	-1.1845	0.0105583	0.0391282	-	NC_999999999.1	1086549	1087574	+	1026	protein_coding	- && PF13377:Periplasmic binding protein-like domain|PF00356:Bacterial regulatory proteins, lacI family	LacI
GE00919	8.03054	5.22681	0.602749	0.62414	0.785385	-	NC_999999999.1	1087812	1088606	+	795	protein_coding	- && PF01670:Glycosyl hydrolase family 12	-
GE00920	16.0491	7.84582	1.01792	0.238912	0.422352	-	NC_999999999.1	1088822	1089919	+	1098	protein_coding	- && PF00553:Cellulose binding domain|PF03067:Chitin binding domain	-
GE00921	16.0491	215.615	-3.73878	1.46e-11	3.45e-10	-	NC_999999999.1	1090044	1090433	+	390	protein_coding	- && -	-
GE00922	12.6125	49.7491	-1.97097	0.00149604	0.00769829	-	NC_999999999.1	1090476	1092080	-	1605	protein_coding	- && PF07690:Major Facilitator Superfamily	MFS_1
GE00923	88.2158	13.0838	2.7403	1.26e-06	1.42e-05	-	NC_999999999.1	1092252	1092722	-	471	protein_coding	- && PF12802:MarR family	-
GE00924	130.599	137.92	-0.0788577	0.885408	0.964843	-	NC_999999999.1	1092840	1093217	+	378	protein_coding	- && PF05610:Protein of unknown function (DUF779)	-
GE00925	332.208	14.8298	4.47295	3.33e-16	1.29e-14	-	NC_999999999.1	1093242	1093436	-	195	protein_coding	- && -	-
GE00926	8046.02	46.2572	7.43828	1.99e-40	1.04e-37	-	NC_999999999.1	1093555	1094451	-	897	protein_coding	- && PF13653:Glycerophosphoryl diester phosphodiesterase family	-
GE00927	56.1417	89.9062	-0.678636	0.165724	0.324268	-	NC_999999999.1	1094704	1095792	-	1089	protein_coding	- && PF00441:Acyl-CoA dehydrogenase, C-terminal domain|PF02771:Acyl-CoA dehydrogenase, N-terminal domain	-
GE00928	44.6867	72.4466	-0.696147	0.173155	0.334754	-	NC_999999999.1	1095789	1096970	-	1182	protein_coding	- && PF02771:Acyl-CoA dehydrogenase, N-terminal domain|PF00441:Acyl-CoA dehydrogenase, C-terminal domain|PF02770:Acyl-CoA dehydrogenase, middle domain	-
GE00929	40.1046	83.7953	-1.0614	0.0411988	0.115258	-	NC_999999999.1	1096967	1097938	-	972	protein_coding	- && PF00107:Zinc-binding dehydrogenase	ADH_zinc_N
GE00930	27.5041	42.7652	-0.635473	0.28511	0.474608	-	NC_999999999.1	1098078	1098584	-	507	protein_coding	- && PF01381:Helix-turn-helix|PF07883:Cupin domain	Cupin_2
GE00931	17.1946	23.5596	-0.453236	0.488736	0.674308	-	NC_999999999.1	1098729	1099697	+	969	protein_coding	- && PF07992:Pyridine nucleotide-disulphide oxidoreductase	Pyr_redox_2
GE00932	20.6311	41.0193	-0.988412	0.103658	0.230418	-	NC_999999999.1	1100163	1101701	+	1539	protein_coding	- && PF04679:ATP dependent DNA ligase C terminal region|PF04675:DNA ligase N terminus|PF01068:ATP dependent DNA ligase domain	DNA_ligase_A_M
GE00933	8.03054	11.3378	-0.49467	0.698224	0.840528	-	NC_999999999.1	1101698	1102159	+	462	protein_coding	- && PF00293:NUDIX domain	NUDIX
GE00934	79.0518	61.9708	0.350116	0.491736	0.676932	-	NC_999999999.1	1102274	1103659	+	1386	protein_coding	- && PF00171:Aldehyde dehydrogenase family	Aldedh
GE00935	50.4142	41.0193	0.295995	0.618913	0.781639	-	NC_999999999.1	1103685	1103921	+	237	protein_coding	- && -	-
GE00936	26.3586	47.1301	-0.836385	0.158477	0.313377	-	NC_999999999.1	1104117	1105229	+	1113	protein_coding	- && PF02797:Chalcone and stilbene synthases, C-terminal domain|PF00195:Chalcone and stilbene synthases, N-terminal domain	Chal_sti_synt_C
GE00937	22.9221	23.5596	-0.0407818	1	1	-	NC_999999999.1	1105226	1106440	+	1215	protein_coding	- && PF00067:Cytochrome P450	p450
GE00938	12.6125	11.3378	0.149404	0.867725	0.95248	-	NC_999999999.1	1106437	1106991	+	555	protein_coding	- && PF00190:Cupin	-
GE00939	138.618	226.091	-0.705486	0.115423	0.249149	-	NC_999999999.1	1107005	1108231	-	1227	protein_coding	- && PF00441:Acyl-CoA dehydrogenase, C-terminal domain|PF02770:Acyl-CoA dehydrogenase, middle domain|PF02771:Acyl-CoA dehydrogenase, N-terminal domain	-
GE00940	1018.36	337.832	1.59146	0.000208354	0.00136604	-	NC_999999999.1	1108400	1109056	+	657	protein_coding	- && PF00440:Bacterial regulatory proteins, tetR family	TetR_N
GE00941	72.1787	82.9224	-0.200295	0.692867	0.837899	-	NC_999999999.1	1109087	1109626	-	540	protein_coding	- && PF01327:Polypeptide deformylase	Pep_deformylase
GE00942	849.975	1130.5	-0.411449	0.323649	0.515951	-	NC_999999999.1	1109806	1111044	+	1239	protein_coding	- && PF08353:Domain of unknown function (DUF1727)|PF08245:Mur ligase middle domain	-
GE00943	380.319	425.13	-0.160729	0.708841	0.846164	-	NC_999999999.1	1111068	1111796	+	729	protein_coding	- && PF07685:CobB/CobQ-like glutamine amidotransferase domain	-
GE00944	989.726	908.761	0.123077	0.76983	0.889498	-	NC_999999999.1	1111963	1112988	+	1026	protein_coding	- && PF00365:Phosphofructokinase	PFK
GE00945	182.147	591.87	-1.69962	0.000108741	0.000773635	-	NC_999999999.1	1113186	1114133	+	948	protein_coding	- && PF09678:Cytochrome c oxidase caa3 assembly factor (Caa3_CtaG)	-
GE00946	655.239	344.816	0.925877	0.0290969	0.0871348	-	NC_999999999.1	1114239	1114409	+	171	protein_coding	- && -	-
GE00947	121.435	67.2087	0.851909	0.0731382	0.178273	-	NC_999999999.1	1114434	1115741	-	1308	protein_coding	- && PF06580:Histidine kinase|PF02518:Histidine kinase-, DNA gyrase B-, and HSP90-like ATPase	His_kinase
GE00948	50.4142	68.9547	-0.451437	0.400707	0.594358	-	NC_999999999.1	1115806	1117827	-	2022	protein_coding	- && PF00474:Sodium:solute symporter family	-
GE00949	1.39e-17	2.60773	-4.46892	0.264706	0.452047	-	NC_999999999.1	1117835	1118194	-	360	protein_coding	- && -	-
GE00950	13.758	25.3056	-0.875158	0.192936	0.361836	-	NC_999999999.1	1118198	1118959	-	762	protein_coding	- && PF04397:LytTr DNA-binding domain|PF00072:Response regulator receiver domain	LytTR
GE00951	57.2872	62.8438	-0.133832	0.805429	0.913188	-	NC_999999999.1	1119037	1119522	+	486	protein_coding	- && PF13404:AsnC-type helix-turn-helix domain|PF01037:AsnC family	AsnC_trans_reg
GE00952	806.446	2288.94	-1.50492	0.000376958	0.00232671	-	NC_999999999.1	1119697	1120551	+	855	protein_coding	- && PF02274:Amidinotransferase	-
GE00953	1207.37	2710.59	-1.16668	0.00532168	0.022302	-	NC_999999999.1	1120548	1121768	+	1221	protein_coding	- && PF00202:Aminotransferase class-III	Aminotran_3
GE00954	146.636	182.442	-0.31516	0.485744	0.672092	-	NC_999999999.1	1121970	1122425	-	456	protein_coding	- && PF02502:Ribose/Galactose Isomerase	LacAB_rpiB
GE00955	131.745	730.673	-2.47052	4.81e-08	6.91e-07	-	NC_999999999.1	1122583	1124097	+	1515	protein_coding	- && PF00083:Sugar (and other) transporter	Sugar_tr
GE00956	134.036	160.618	-0.261016	0.56573	0.739691	-	NC_999999999.1	1124235	1124957	+	723	protein_coding	- && PF01553:Acyltransferase	Acyltransferase
GE00957	63.0147	76.8115	-0.285602	0.574362	0.746148	-	NC_999999999.1	1125036	1126070	+	1035	protein_coding	- && PF01370:NAD dependent epimerase/dehydratase family	Epimerase
GE00958	887.776	295.929	1.58447	0.000228579	0.00148329	-	NC_999999999.1	1126117	1127730	-	1614	protein_coding	- && PF08386:TAP-like protein	-
GE00959	92.7978	158.872	-0.775184	0.0926252	0.212052	-	NC_999999999.1	1127888	1128220	-	333	protein_coding	- && PF02604:Antitoxin Phd_YefM, type II toxin-antitoxin system	-
GE00960	20.6311	13.0838	0.650053	0.418661	0.610894	-	NC_999999999.1	1128342	1128977	+	636	protein_coding	- && PF00574:Clp protease	-
GE00961	1.15779	9.59181	-2.93784	0.0215665	0.0686054	-	NC_999999999.1	1128985	1129293	+	309	protein_coding	- && -	-
GE00962	272.642	2671.31	-3.29195	5.08e-13	1.44e-11	-	NC_999999999.1	1129814	1130287	+	474	protein_coding	- && PF00877:NlpC/P60 family	-
GE00963	2548.75	277.597	3.19809	1.66e-12	4.37e-11	-	NC_999999999.1	1130323	1130805	-	483	protein_coding	- && PF13581:Histidine kinase-like ATPase domain	-
GE00964	199.33	436.479	-1.13039	0.00942542	0.0357125	-	NC_999999999.1	1131019	1131879	+	861	protein_coding	- && PF13560:Helix-turn-helix domain	-
GE00965	138.618	234.821	-0.760111	0.088518	0.205496	-	NC_999999999.1	1131891	1132133	+	243	protein_coding	- && -	-
GE00966	71.0332	138.793	-0.965499	0.0392597	0.110987	-	NC_999999999.1	1132413	1133297	-	885	protein_coding	- && PF00155:Aminotransferase class I and II	Aminotran_1_2
GE00967	207.348	396.322	-0.934332	0.0315027	0.0929511	-	NC_999999999.1	1133448	1135904	+	2457	protein_coding	- && PF00202:Aminotransferase class-III|PF04055:Radical SAM superfamily|PF06968:Biotin and Thiamin Synthesis associated domain	Aminotran_3
GE00968	51.5597	119.588	-1.21225	0.0127762	0.045694	-	NC_999999999.1	1135906	1136625	+	720	protein_coding	- && PF13500:AAA domain	-
GE00969	98.5253	68.9547	0.513668	0.298089	0.489477	-	NC_999999999.1	1136855	1137055	+	201	protein_coding	- && -	-
GE00970	359.7	330.849	0.120484	0.782998	0.898887	-	NC_999999999.1	1137068	1137442	-	375	protein_coding	- && -	-
GE00971	666.694	294.183	1.17989	0.00590083	0.0242538	-	NC_999999999.1	1137462	1137689	-	228	protein_coding	- && -	-
GE00972	51.5597	68.9547	-0.419094	0.432469	0.623905	-	NC_999999999.1	1137752	1138285	+	534	protein_coding	- && PF00583:Acetyltransferase (GNAT) family	Acetyltransf_1
GE00973	109.98	164.109	-0.57713	0.207073	0.380979	-	NC_999999999.1	1138531	1139898	+	1368	protein_coding	- && PF01595:Domain of unknown function DUF21|PF03471:Transporter associated domain	-
GE00974	50.4142	60.2249	-0.256555	0.67351	0.824019	-	NC_999999999.1	1139895	1140908	+	1014	protein_coding	- && PF00571:CBS domain|PF01595:Domain of unknown function DUF21	CBS
GE00975	59.5782	154.507	-1.37336	0.00384812	0.0170608	-	NC_999999999.1	1140991	1141773	+	783	protein_coding	- && PF13472:GDSL-like Lipase/Acylhydrolase family	-
GE00976	319.607	253.153	0.336026	0.44189	0.632104	-	NC_999999999.1	1141859	1143301	+	1443	protein_coding	- && PF10397:Adenylosuccinate lyase C-terminus|PF00206:Lyase	-
GE00977	116.853	66.3357	0.815296	0.0886145	0.205589	-	NC_999999999.1	1143346	1143855	+	510	protein_coding	- && PF03167:Uracil DNA glycosylase superfamily	UDG
GE00978	827.065	284.581	1.53868	0.000352324	0.00218366	-	NC_999999999.1	1143919	1144359	-	441	protein_coding	- && -	-
GE00979	9.17604	16.5757	-0.847332	0.264725	0.452047	-	NC_999999999.1	1144418	1145143	-	726	protein_coding	- && PF12730:ABC-2 family transporter protein	-
GE00980	6.88505	27.9245	-2.00369	0.00689176	0.0276393	-	NC_999999999.1	1145145	1146065	-	921	protein_coding	- && PF00005:ABC transporter	ABC_tran
GE00981	84.7793	81.1764	0.062162	0.91125	0.983187	-	NC_999999999.1	1146287	1147330	+	1044	protein_coding	- && PF07730:Histidine kinase	HisKA_3
GE00982	17.1946	41.8923	-1.28001	0.0415351	0.115976	-	NC_999999999.1	1147345	1148007	+	663	protein_coding	- && PF00196:Bacterial regulatory proteins, luxR family|PF00072:Response regulator receiver domain	Response_reg
GE00983	248.586	255.772	-0.0412251	0.936444	0.999836	-	NC_999999999.1	1148106	1149260	+	1155	protein_coding	- && PF12802:MarR family|PF00480:ROK family	ROK
GE00984	797.282	424.257	0.909894	0.0315274	0.0929584	-	NC_999999999.1	1149318	1149683	-	366	protein_coding	- && PF07702:UTRA domain	UTRA
GE00985	159.237	78.5574	1.0179	0.0269396	0.0818887	-	NC_999999999.1	1150275	1151162	-	888	protein_coding	- && PF12680:SnoaL-like domain|PF04542:Sigma-70 region 2|PF08281:Sigma-70, region 4	Sigma70_r2
GE00986	19.4856	3.48077	2.43829	0.00484911	0.0206428	-	NC_999999999.1	1151339	1152217	+	879	protein_coding	- && PF12697:Alpha/beta hydrolase family	-
GE00987	79.0518	54.987	0.522218	0.300118	0.491036	-	NC_999999999.1	1152169	1153038	-	870	protein_coding	- && PF01674:Lipase (class 2)	-
GE00988	9.17604	6.97282	0.385967	0.82928	0.927788	-	NC_999999999.1	1153168	1153707	-	540	protein_coding	- && -	-
GE00989	11.467	10.4648	0.127484	1	1	-	NC_999999999.1	1153938	1154342	+	405	protein_coding	- && -	-
GE00990	5.73956	1.39e-17	5.56204	0.0409646	0.114924	-	NC_999999999.1	1154285	1154584	+	300	protein_coding	- && -	-
GE00991	29.7951	12.2108	1.27649	0.0598915	0.153497	-	NC_999999999.1	1154635	1156392	+	1758	protein_coding	- && PF04820:Tryptophan halogenase	-
GE00992	91.6523	37.5273	1.28482	0.0106109	0.0392432	-	NC_999999999.1	1156618	1157067	+	450	protein_coding	- && PF04542:Sigma-70 region 2	Sigma70_r2
GE00993	57.2872	10.4648	2.43701	8e-05	0.000587853	-	NC_999999999.1	1157686	1157883	+	198	protein_coding	- && -	-
GE00994	49.2687	19.1947	1.35314	0.0189024	0.0623419	-	NC_999999999.1	1157976	1159550	+	1575	protein_coding	- && PF03109:ABC1 family	ABC1
GE00995	33.2316	10.4648	1.65339	0.0109584	0.0403231	-	NC_999999999.1	1159660	1160541	+	882	protein_coding	- && PF04072:Leucine carboxyl methyltransferase	-
GE00996	403.229	64.5898	2.63962	1.77e-08	2.75e-07	-	NC_999999999.1	1160637	1161878	-	1242	protein_coding	- && PF03007:Wax ester synthase-like Acyl-CoA acyltransferase domain	-
GE00997	5.73956	11.3378	-0.971346	0.403427	0.594511	-	NC_999999999.1	1162039	1162977	-	939	protein_coding	- && PF01266:FAD dependent oxidoreductase	DAO
GE00998	5.73956	9.59181	-0.733167	0.516292	0.696985	-	NC_999999999.1	1163350	1163928	-	579	protein_coding	- && PF01613:Flavin reductase like domain	Flavin_Reduct
GE00999	10.3215	0.861698	3.38771	0.0215665	0.0686054	-	NC_999999999.1	1163900	1164367	-	468	protein_coding	- && PF03364:Polyketide cyclase / dehydrase and lipid transport	-
GE01000	19.4856	7.84582	1.29608	0.117164	0.25153	-	NC_999999999.1	1164439	1165872	-	1434	protein_coding	- && PF00202:Aminotransferase class-III	Aminotran_3
GE01001	32.0861	10.4648	1.60296	0.013705	0.0483031	-	NC_999999999.1	1165875	1166996	-	1122	protein_coding	- && PF07993:Male sterility protein	NAD_binding_4
GE01002	26.3586	4.3538	2.55999	0.00119746	0.00632754	-	NC_999999999.1	1167099	1168232	-	1134	protein_coding	- && -	-
GE01003	74.4697	17.4487	2.0846	0.00017912	0.00118939	-	NC_999999999.1	1168350	1169312	-	963	protein_coding	- && PF09924:Uncharacterized conserved protein (DUF2156)	-
GE01004	82.4883	4.3538	4.20176	1.29e-09	2.37e-08	-	NC_999999999.1	1169296	1169811	-	516	protein_coding	- && -	-
GE01005	3827.13	25.3056	7.23305	1.96e-37	7.14e-35	-	NC_999999999.1	1170071	1171657	+	1587	protein_coding	- && PF09423:PhoD-like phosphatase|PF16655:PhoD-like phosphatase, N-terminal domain	-
GE01006	8532.86	9351.35	-0.132147	0.747971	0.871833	-	NC_999999999.1	1171875	1173176	+	1302	protein_coding	- && PF00583:Acetyltransferase (GNAT) family	Acetyltransf_1
GE01007	1422.73	2630.28	-0.886518	0.0332073	0.097163	-	NC_999999999.1	1173363	1175051	+	1689	protein_coding	- && PF05960:Bacterial protein of unknown function (DUF885)	-
GE01008	144.345	161.491	-0.16201	0.71689	0.852413	-	NC_999999999.1	1175071	1176195	-	1125	protein_coding	- && PF00106:short chain dehydrogenase	adh_short
GE01009	107.689	97.763	0.139026	0.782682	0.898749	-	NC_999999999.1	1176248	1176766	-	519	protein_coding	- && PF15589:Immunity protein 21	-
GE01010	27.5041	75.9385	-1.46189	0.00660823	0.0266492	-	NC_999999999.1	1176883	1177464	-	582	protein_coding	- && PF13558:Putative exonuclease SbcCD, C subunit	-
GE01011	36.6681	90.7792	-1.30558	0.0106109	0.0392432	-	NC_999999999.1	1177664	1180027	+	2364	protein_coding	- && -	-
GE01012	193.602	396.322	-1.03324	0.017528	0.0587039	-	NC_999999999.1	1179868	1181031	-	1164	protein_coding	- && PF00149:Calcineurin-like phosphoesterase|PF12320:Type 5 capsule protein repressor C-terminal domain	Metallophos
GE01013	19.4856	23.5596	-0.273879	0.742869	0.869791	-	NC_999999999.1	1181096	1181389	+	294	protein_coding	- && -	-
GE01014	164.964	157.999	0.0619918	0.903195	0.977785	-	NC_999999999.1	1181457	1182644	+	1188	protein_coding	- && PF13091:PLD-like domain	-
GE01015	786.972	650.359	0.274982	0.511815	0.694034	-	NC_999999999.1	1182730	1183155	-	426	protein_coding	- && -	-
GE01016	67.5967	54.114	0.319751	0.556604	0.730385	-	NC_999999999.1	1183269	1184420	-	1152	protein_coding	- && PF07228:Stage II sporulation protein E (SpoIIE)	SpoIIE
GE01017	119.144	113.477	0.0699576	0.890604	0.968449	-	NC_999999999.1	1184650	1185081	+	432	protein_coding	- && PF01047:MarR family	MarR
GE01018	52.7052	148.396	-1.49169	0.00186352	0.00917997	-	NC_999999999.1	1185280	1185906	-	627	protein_coding	- && PF09186:Domain of unknown function (DUF1949)|PF01205:Uncharacterized protein family UPF0029	-
GE01019	254.314	371.879	-0.548111	0.206655	0.380403	-	NC_999999999.1	1186072	1186479	+	408	protein_coding	- && PF13380:CoA binding domain	-
GE01020	84.7793	141.412	-0.737593	0.111474	0.243329	-	NC_999999999.1	1186543	1187103	-	561	protein_coding	- && PF04073:Aminoacyl-tRNA editing domain	-
GE01021	21.7766	78.5574	-1.84605	0.000702602	0.00398799	-	NC_999999999.1	1187147	1187719	-	573	protein_coding	- && PF01381:Helix-turn-helix|PF07883:Cupin domain	Cupin_2
GE01022	92.7978	452.193	-2.28347	6.68e-07	7.91e-06	-	NC_999999999.1	1187790	1188605	-	816	protein_coding	- && PF00132:Bacterial transferase hexapeptide (six repeats)	Hexapep
GE01023	73.3242	267.121	-1.86366	5.88e-05	0.000448415	-	NC_999999999.1	1188712	1189269	+	558	protein_coding	- && PF00132:Bacterial transferase hexapeptide (six repeats)	Hexapep
GE01024	578.491	595.361	-0.0415194	0.929842	0.995712	-	NC_999999999.1	1189334	1189957	-	624	protein_coding	- && PF09335:SNARE associated Golgi protein	-
GE01025	49.2687	40.1463	0.293843	0.612453	0.77635	-	NC_999999999.1	1190039	1190476	-	438	protein_coding	- && PF14539:Domain of unknown function (DUF4442)	-
GE01026	596.819	1484.93	-1.31489	0.0019044	0.00936234	-	NC_999999999.1	1190561	1191484	+	924	protein_coding	- && -	-
GE01027	1427.31	2577.03	-0.852373	0.0405119	0.114171	-	NC_999999999.1	1191679	1192704	+	1026	protein_coding	- && -	-
GE01028	217.658	264.502	-0.281213	0.522703	0.702638	-	NC_999999999.1	1192724	1193578	-	855	protein_coding	- && -	-
GE01029	181.001	74.1925	1.28493	0.0057281	0.0236777	-	NC_999999999.1	1193737	1194915	-	1179	protein_coding	- && PF03144:Elongation factor Tu domain 2|PF03143:Elongation factor Tu C-terminal domain|PF00009:Elongation factor Tu GTP binding domain	GTP_EFTU
GE01030	3.44863	3.48077	-0.0222806	1	1	-	NC_999999999.1	1195007	1195108	-	102	protein_coding	- && -	-
GE01031	18.3401	22.6866	-0.306614	0.644953	0.800794	-	NC_999999999.1	1195191	1195928	-	738	protein_coding	- && PF08713:DNA alkylation repair enzyme	-
GE01032	343.663	953.283	-1.47165	0.000593754	0.00345375	-	NC_999999999.1	1195966	1196745	+	780	protein_coding	- && PF09335:SNARE associated Golgi protein	-
GE01033	462.795	404.179	0.195247	0.646846	0.802733	-	NC_999999999.1	1196921	1197796	+	876	protein_coding	- && PF02673:Bacitracin resistance protein BacA	-
GE01034	122.581	405.925	-1.72664	0.000110223	0.000782648	-	NC_999999999.1	1198053	1198427	+	375	protein_coding	- && PF03995:Peptidase inhibitor family I36	-
GE01035	69.8877	84.6683	-0.276769	0.58	0.750655	-	NC_999999999.1	1198498	1198965	-	468	protein_coding	- && -	-
GE01036	28.6496	31.4165	-0.133557	0.93103	0.996397	-	NC_999999999.1	1199098	1199742	-	645	protein_coding	- && PF13483:Beta-lactamase superfamily domain	-
GE01037	58.4327	80.3034	-0.458344	0.3835	0.57792	-	NC_999999999.1	1199899	1200324	+	426	protein_coding	- && PF12802:MarR family	-
GE01038	91.6523	130.063	-0.504705	0.286658	0.476409	-	NC_999999999.1	1200493	1200672	+	180	protein_coding	- && -	-
GE01039	195.893	980.345	-2.3226	1.73e-07	2.26e-06	-	NC_999999999.1	1200778	1201518	-	741	protein_coding	- && PF00106:short chain dehydrogenase	adh_short
GE01040	109.98	219.98	-0.999545	0.0264059	0.080705	-	NC_999999999.1	1201688	1203262	+	1575	protein_coding	- && PF00795:Carbon-nitrogen hydrolase	CN_hydrolase
GE01041	105.398	126.571	-0.264103	0.583144	0.753249	-	NC_999999999.1	1203186	1204091	-	906	protein_coding	- && PF01408:Oxidoreductase family, NAD-binding Rossmann fold	GFO_IDH_MocA
GE01042	169.546	246.17	-0.53781	0.227297	0.408572	-	NC_999999999.1	1204236	1204748	+	513	protein_coding	- && PF04978:Protein of unknown function (DUF664)	-
GE01043	140.909	127.444	0.144517	0.753937	0.877063	-	NC_999999999.1	1205459	1206004	-	546	protein_coding	- && -	-
GE01044	600.255	331.722	0.855287	0.044042	0.121024	-	NC_999999999.1	1206176	1206859	-	684	protein_coding	- && PF03167:Uracil DNA glycosylase superfamily	UDG
GE01045	144.345	80.3034	0.844693	0.0688317	0.170114	-	NC_999999999.1	1206933	1208519	-	1587	protein_coding	- && PF00496:Bacterial extracellular solute-binding proteins, family 5 Middle	-
GE01046	135.181	193.791	-0.519413	0.244594	0.42968	-	NC_999999999.1	1208730	1209488	-	759	protein_coding	- && PF00106:short chain dehydrogenase	adh_short
GE01047	121.435	309.897	-1.3509	0.00246134	0.011606	-	NC_999999999.1	1209502	1210263	-	762	protein_coding	- && PF00106:short chain dehydrogenase	adh_short
GE01048	9.17604	14.8298	-0.688125	0.402639	0.594511	-	NC_999999999.1	1210483	1211094	-	612	protein_coding	- && -	-
GE01049	44.6867	38.4003	0.217281	0.687699	0.833377	-	NC_999999999.1	1211518	1211901	-	384	protein_coding	- && PF11236:Protein of unknown function (DUF3037)	-
GE01050	241.713	373.625	-0.628147	0.145827	0.294967	-	NC_999999999.1	1211898	1212665	-	768	protein_coding	- && -	-
GE01051	379.173	403.306	-0.0890732	0.840964	0.934334	-	NC_999999999.1	1212824	1213699	-	876	protein_coding	- && PF13560:Helix-turn-helix domain	-
GE01052	17.1946	10.4648	0.707293	0.352653	0.54766	-	NC_999999999.1	1213817	1215229	+	1413	protein_coding	- && PF07690:Major Facilitator Superfamily	MFS_1
GE01053	13.758	27.0516	-0.97092	0.162312	0.318535	-	NC_999999999.1	1215339	1216478	-	1140	protein_coding	- && PF01494:FAD binding domain	FAD_binding_3
GE01054	289.824	329.976	-0.187214	0.670015	0.821699	-	NC_999999999.1	1217113	1221039	+	3927	protein_coding	- && PF00550:Phosphopantetheine attachment site|PF00668:Condensation domain|PF00975:Thioesterase domain|PF00501:AMP-binding enzyme|PF13193:AMP-binding enzyme C-terminal domain|PF13745:HxxPF-repeated domain	AMP-binding
GE01055	95.0888	148.396	-0.641717	0.159638	0.314986	-	NC_999999999.1	1221036	1225907	+	4872	protein_coding	- && PF00501:AMP-binding enzyme|PF13193:AMP-binding enzyme C-terminal domain|PF00668:Condensation domain|PF13745:HxxPF-repeated domain	AMP-binding
GE01056	52.7052	85.5413	-0.697888	0.160575	0.316149	-	NC_999999999.1	1225907	1228384	+	2478	protein_coding	- && PF00109:Beta-ketoacyl synthase, N-terminal domain|PF02801:Beta-ketoacyl synthase, C-terminal domain|PF16197:Ketoacyl-synthetase C-terminal extension	ketoacyl-synt
GE01057	51.5597	75.0655	-0.541367	0.299254	0.490747	-	NC_999999999.1	1228396	1230546	+	2151	protein_coding	- && PF00550:Phosphopantetheine attachment site|PF08659:KR domain|PF00975:Thioesterase domain	PP-binding
GE01058	43.5412	45.3842	-0.0603837	1	1	-	NC_999999999.1	1230617	1231489	+	873	protein_coding	- && PF02668:Taurine catabolism dioxygenase TauD, TfdA family	-
GE01059	759.48	1758.17	-1.21089	0.00402028	0.0177053	-	NC_999999999.1	1231708	1232205	+	498	protein_coding	- && PF00355:Rieske [2Fe-2S] domain	-
GE01060	506.324	706.23	-0.480033	0.257291	0.444889	-	NC_999999999.1	1232202	1232669	+	468	protein_coding	- && PF01243:Pyridoxamine 5'-phosphate oxidase	Pyridox_oxidase
GE01061	167.255	168.474	-0.0106644	1	1	-	NC_999999999.1	1232851	1234122	-	1272	protein_coding	- && PF00155:Aminotransferase class I and II|PF00392:Bacterial regulatory proteins, gntR family	Aminotran_1_2
GE01062	218.803	45.3842	2.26583	2.55e-06	2.65e-05	-	NC_999999999.1	1234224	1234922	+	699	protein_coding	- && PF12900:Pyridoxamine 5'-phosphate oxidase	-
GE01063	46.9777	44.5112	0.0768786	0.901163	0.976797	-	NC_999999999.1	1234942	1235922	-	981	protein_coding	- && PF00892:EamA-like transporter family	DUF6
GE01064	636.911	1626.35	-1.35234	0.00140496	0.00727081	-	NC_999999999.1	1236129	1237856	-	1728	protein_coding	- && PF00892:EamA-like transporter family	DUF6
GE01065	300.134	410.29	-0.450974	0.290001	0.4801	-	NC_999999999.1	1238022	1238405	-	384	protein_coding	- && PF03551:Transcriptional regulator PadR-like family	PadR
GE01066	16.0491	19.1947	-0.258291	0.796638	0.90744	-	NC_999999999.1	1238505	1238696	+	192	protein_coding	- && -	-
GE01067	11.467	13.9568	-0.283333	0.874509	0.957037	-	NC_999999999.1	1238978	1239475	+	498	protein_coding	- && PF10756:Bacterial PH domain	-
GE01068	200.475	145.777	0.459133	0.311235	0.503949	-	NC_999999999.1	1239833	1240642	+	810	protein_coding	- && PF02567:Phenazine biosynthesis-like protein	-
GE01069	97.3798	130.936	-0.426997	0.371153	0.566587	-	NC_999999999.1	1240792	1241631	-	840	protein_coding	- && PF02517:CAAX protease self-immunity	-
GE01070	1601.42	748.133	1.09783	0.00897751	0.0344039	-	NC_999999999.1	1241757	1243274	-	1518	protein_coding	- && -	-
GE01071	1226.84	1091.21	0.168973	0.685784	0.832443	-	NC_999999999.1	1243840	1244424	+	585	protein_coding	- && -	-
GE01072	5515.6	2638.13	1.06396	0.0105432	0.039092	-	NC_999999999.1	1244703	1244906	+	204	protein_coding	- && -	-
GE01073	44.6867	67.2087	-0.588086	0.269721	0.458639	-	NC_999999999.1	1245064	1245732	-	669	protein_coding	- && PF02669:K+-transporting ATPase, c chain	-
GE01074	17.1946	54.114	-1.64828	0.00529608	0.0222075	-	NC_999999999.1	1245738	1247714	-	1977	protein_coding	- && PF00122:E1-E2 ATPase|PF00702:haloacid dehalogenase-like hydrolase	E1-E2_ATPase
GE01075	12.6125	51.495	-2.0206	0.00102772	0.00551886	-	NC_999999999.1	1247941	1249602	-	1662	protein_coding	- && PF03814:Potassium-transporting ATPase A subunit	-
GE01076	1.39e-17	6.97282	-5.84265	0.0226768	0.0713471	-	NC_999999999.1	1249611	1249700	-	90	protein_coding	- && -	-
GE01077	43.5412	58.4789	-0.425154	0.431272	0.62298	-	NC_999999999.1	1249994	1251355	+	1362	protein_coding	- && PF02515:CoA-transferase family III	CoA_transf_3
GE01078	2165.01	1360.96	0.669677	0.106849	0.235782	-	NC_999999999.1	1251492	1254377	-	2886	protein_coding	- && PF02347:Glycine cleavage system P-protein	-
GE01079	35.5226	19.1947	0.882474	0.154502	0.307524	-	NC_999999999.1	1254813	1255190	+	378	protein_coding	- && PF05239:PRC-barrel domain	PRC
GE01080	817.901	584.013	0.485791	0.247368	0.432566	-	NC_999999999.1	1255258	1256523	-	1266	protein_coding	- && PF00817:impB/mucB/samB family|PF11799:impB/mucB/samB family C-terminal domain	IMS
GE01081	1387.22	1647.3	-0.247915	0.550655	0.726118	-	NC_999999999.1	1256640	1257326	-	687	protein_coding	- && PF13411:MerR HTH family regulatory protein	-
GE01082	1599.13	1876.02	-0.23039	0.57865	0.749992	-	NC_999999999.1	1257520	1257993	-	474	protein_coding	- && PF02577:Bifunctional nuclease	-
GE01083	429.575	1257.08	-1.54887	0.000288586	0.0018262	-	NC_999999999.1	1258078	1258818	-	741	protein_coding	- && PF00376:MerR family regulatory protein	MerR
GE01084	1407.83	3455.24	-1.29525	0.00200577	0.0097879	-	NC_999999999.1	1258862	1259398	-	537	protein_coding	- && PF13240:zinc-ribbon domain|PF00498:FHA domain	FHA
GE01085	610.565	1573.1	-1.36525	0.00125808	0.00659517	-	NC_999999999.1	1259859	1260731	-	873	protein_coding	- && PF05949:Bacterial protein of unknown function (DUF881)	-
GE01086	46.9777	117.842	-1.32502	0.00786138	0.0308606	-	NC_999999999.1	1260737	1261069	-	333	protein_coding	- && PF06947:Protein of unknown function (DUF1290)	-
GE01087	450.194	838.05	-0.896361	0.0341596	0.0991515	-	NC_999999999.1	1261066	1261902	-	837	protein_coding	- && PF05949:Bacterial protein of unknown function (DUF881)	-
GE01088	4135.27	4618.05	-0.159304	0.699193	0.841555	-	NC_999999999.1	1262069	1264564	-	2496	protein_coding	- && PF02879:Phosphoglucomutase/phosphomannomutase, alpha/beta/alpha domain II|PF02878:Phosphoglucomutase/phosphomannomutase, alpha/beta/alpha domain I|PF00483:Nucleotidyl transferase	PGM_PMM_II
GE01089	351.681	399.814	-0.185088	0.669963	0.821699	-	NC_999999999.1	1264677	1265285	-	609	protein_coding	- && PF01066:CDP-alcohol phosphatidyltransferase	CDP-OH_P_transf
GE01090	167.255	309.024	-0.885331	0.0449851	0.12278	-	NC_999999999.1	1271096	1271545	+	450	protein_coding	- && PF00358:phosphoenolpyruvate-dependent sugar phosphotransferase system, EIIA 1	-
GE01091	313.88	550.839	-0.811259	0.0573485	0.148128	-	NC_999999999.1	1271695	1273302	+	1608	protein_coding	- && PF02896:PEP-utilising enzyme, TIM barrel domain|PF05524:PEP-utilising enzyme, N-terminal|PF00391:PEP-utilising enzyme, mobile domain	-
GE01092	214.221	46.2572	2.20791	4.67e-06	4.54e-05	-	NC_999999999.1	1273381	1274307	-	927	protein_coding	- && -	-
GE01093	100.816	201.648	-0.999471	0.0274695	0.0831517	-	NC_999999999.1	1274430	1276406	-	1977	protein_coding	- && PF13193:AMP-binding enzyme C-terminal domain|PF16177:Acetyl-coenzyme A synthetase N-terminus|PF00501:AMP-binding enzyme	AMP-binding
GE01094	939.324	260.137	1.85178	1.96e-05	0.000163726	-	NC_999999999.1	1276618	1278993	+	2376	protein_coding	- && PF01055:Glycosyl hydrolases family 31	Glyco_hydro_31
GE01095	67.5967	73.3196	-0.117507	0.863838	0.949647	-	NC_999999999.1	1278984	1279520	-	537	protein_coding	- && PF00293:NUDIX domain	NUDIX
GE01096	26.3586	9.59181	1.44437	0.0338323	0.0984373	-	NC_999999999.1	1279568	1280377	-	810	protein_coding	- && PF01427:D-ala-D-ala dipeptidase	-
GE01097	124.872	144.904	-0.214697	0.648931	0.804361	-	NC_999999999.1	1280481	1281086	-	606	protein_coding	- && PF03029:Conserved hypothetical ATP binding protein	-
GE01098	117.999	127.444	-0.111251	0.834135	0.930884	-	NC_999999999.1	1281151	1281546	-	396	protein_coding	- && PF05331:Protein of unknown function (DUF742)	DUF742
GE01099	475.396	644.248	-0.438451	0.30209	0.49293	-	NC_999999999.1	1281557	1284937	-	3381	protein_coding	- && PF00672:HAMP domain|PF08376:Nitrate and nitrite sensing|PF03259:Roadblock/LC7 domain|PF02518:Histidine kinase-, DNA gyrase B-, and HSP90-like ATPase	HAMP
GE01100	1770.96	6014.82	-1.76393	3.15e-05	0.000254015	-	NC_999999999.1	1285325	1285852	+	528	protein_coding	- && -	-
GE01101	202.766	662.581	-1.70778	9.82e-05	0.000705875	-	NC_999999999.1	1286014	1287216	-	1203	protein_coding	- && PF14759:Reductase C-terminal|PF07992:Pyridine nucleotide-disulphide oxidoreductase	Pyr_redox_2
GE01102	52.7052	37.5273	0.487892	0.344971	0.538721	-	NC_999999999.1	1287213	1287563	-	351	protein_coding	- && PF00355:Rieske [2Fe-2S] domain	-
GE01103	17.1946	96.89	-2.48705	9.35e-06	8.56e-05	-	NC_999999999.1	1287671	1287766	+	96	protein_coding	- && -	-
GE01104	90.5068	322.119	-1.83032	5.92e-05	0.000450503	-	NC_999999999.1	1287763	1288587	+	825	protein_coding	- && PF09339:IclR helix-turn-helix domain|PF01614:Bacterial transcriptional regulator	IclR
GE01105	60.7237	147.523	-1.27927	0.00696587	0.0278903	-	NC_999999999.1	1288823	1289908	+	1086	protein_coding	- && PF08240:Alcohol dehydrogenase GroES-like domain|PF00107:Zinc-binding dehydrogenase	ADH_zinc_N
GE01106	44.6867	118.715	-1.40761	0.00425849	0.0185744	-	NC_999999999.1	1289905	1292364	+	2460	protein_coding	- && PF01266:FAD dependent oxidoreductase|PF01571:Aminomethyltransferase folate-binding domain|PF08669:Glycine cleavage T-protein C-terminal barrel domain|PF16350:FAD dependent oxidoreductase central domain	GCV_T
GE01107	73.3242	34.0354	1.10375	0.0347397	0.100594	-	NC_999999999.1	1292385	1293533	+	1149	protein_coding	- && PF01266:FAD dependent oxidoreductase	DAO
GE01108	57.2872	53.241	0.104844	0.873603	0.956622	-	NC_999999999.1	1293530	1294672	+	1143	protein_coding	- && PF00355:Rieske [2Fe-2S] domain|PF00848:Ring hydroxylating alpha subunit (catalytic domain)	-
GE01109	128.308	123.952	0.0495194	0.939013	1	-	NC_999999999.1	1294669	1296282	-	1614	protein_coding	- && -	-
GE01110	115.708	95.1441	0.281654	0.548046	0.723596	-	NC_999999999.1	1298183	1299325	-	1143	protein_coding	- && -	-
GE01111	128.308	134.428	-0.0674078	0.902071	0.977345	-	NC_999999999.1	1299420	1300304	-	885	protein_coding	- && -	-
GE01112	246.295	227.837	0.112188	0.810281	0.91696	-	NC_999999999.1	1300446	1301789	-	1344	protein_coding	- && -	-
GE01113	1901.55	134.428	3.82091	4.23e-16	1.6e-14	-	NC_999999999.1	1302136	1302831	-	696	protein_coding	- && PF00392:Bacterial regulatory proteins, gntR family|PF07729:FCD domain	GntR
GE01114	4942.85	10.4648	8.86522	1.22e-45	1.27e-42	-	NC_999999999.1	1302945	1303967	-	1023	protein_coding	- && PF13472:GDSL-like Lipase/Acylhydrolase family	-
GE01115	9937.24	16.5757	9.21597	2.01e-50	3.65e-47	-	NC_999999999.1	1303964	1305124	-	1161	protein_coding	- && PF13579:Glycosyl transferase 4-like domain|PF00534:Glycosyl transferases group 1	Glycos_transf_1
GE01116	11333.6	30.5435	8.52919	2.16e-47	2.61e-44	-	NC_999999999.1	1305121	1306248	-	1128	protein_coding	- && PF00534:Glycosyl transferases group 1|PF13579:Glycosyl transferase 4-like domain	Glycos_transf_1
GE01117	849.975	590.124	0.526264	0.209855	0.385026	-	NC_999999999.1	1306708	1308126	-	1419	protein_coding	- && -	-
GE01118	235.986	269.74	-0.192908	0.661272	0.815348	-	NC_999999999.1	1308459	1308851	-	393	protein_coding	- && PF12796:Ankyrin repeats (3 copies)	-
GE01119	6.88505	0.861698	2.81128	0.0922987	0.211501	-	NC_999999999.1	1309048	1309242	+	195	protein_coding	- && -	-
GE01120	52.7052	27.9245	0.912527	0.107692	0.237066	-	NC_999999999.1	1309295	1311394	+	2100	protein_coding	- && -	-
GE01121	358.554	235.694	0.604904	0.160324	0.315913	-	NC_999999999.1	1311553	1313052	-	1500	protein_coding	- && PF00392:Bacterial regulatory proteins, gntR family|PF00155:Aminotransferase class I and II	Aminotran_1_2
GE01122	27.5041	7.84582	1.79092	0.0160516	0.0546144	-	NC_999999999.1	1313229	1313828	+	600	protein_coding	- && -	-
GE01123	879.758	44.5112	4.30069	7.64e-18	3.43e-16	-	NC_999999999.1	1313825	1314592	+	768	protein_coding	- && PF03009:Glycerophosphoryl diester phosphodiesterase family	-
GE01124	105.398	68.0817	0.629193	0.193361	0.362165	-	NC_999999999.1	1314646	1316001	+	1356	protein_coding	- && PF11700:Vacuole effluxer Atg22 like	-
GE01125	7404.54	8152.75	-0.138878	0.73569	0.864867	-	NC_999999999.1	1316279	1316653	+	375	protein_coding	- && PF13397:RNA polymerase-binding protein	-
GE01126	894.649	3138.35	-1.81049	2.19e-05	0.000181835	-	NC_999999999.1	1316849	1317421	-	573	protein_coding	- && PF04186:FxsA cytoplasmic membrane protein	-
GE01127	820.192	1131.37	-0.464014	0.265349	0.452793	-	NC_999999999.1	1317468	1318409	-	942	protein_coding	- && PF00535:Glycosyl transferase family 2	Glycos_transf_2
GE01128	325.335	619.805	-0.929707	0.0296443	0.0884826	-	NC_999999999.1	1318934	1320559	-	1626	protein_coding	- && PF07969:Amidohydrolase family	-
GE01129	124.872	181.569	-0.539849	0.230597	0.412872	-	NC_999999999.1	1320824	1321264	-	441	protein_coding	- && PF13404:AsnC-type helix-turn-helix domain|PF01037:AsnC family	AsnC_trans_reg
GE01130	3365.5	1241.37	1.43878	0.00062529	0.00361405	-	NC_999999999.1	1321542	1321979	+	438	protein_coding	- && -	-
GE01131	239.422	168.474	0.506548	0.250298	0.436641	-	NC_999999999.1	1322220	1322444	+	225	protein_coding	- && -	-
GE01132	997.745	447.828	1.15545	0.00634162	0.0257454	-	NC_999999999.1	1322407	1323582	-	1176	protein_coding	- && PF02770:Acyl-CoA dehydrogenase, middle domain|PF00441:Acyl-CoA dehydrogenase, C-terminal domain|PF02771:Acyl-CoA dehydrogenase, N-terminal domain	-
GE01133	19.4856	22.6866	-0.219721	0.824055	0.924789	-	NC_999999999.1	1323942	1325198	+	1257	protein_coding	- && PF00704:Glycosyl hydrolases family 18	-
GE01134	177.565	133.555	0.410366	0.363133	0.558329	-	NC_999999999.1	1325257	1325913	-	657	protein_coding	- && PF00440:Bacterial regulatory proteins, tetR family	TetR_N
GE01135	129.454	74.1925	0.801722	0.0888762	0.206013	-	NC_999999999.1	1325996	1326148	-	153	protein_coding	- && -	-
GE01136	1344.83	436.479	1.62312	0.000146736	0.00100589	-	NC_999999999.1	1326310	1327473	-	1164	protein_coding	- && PF13529:Peptidase_C39 like family	-
GE01137	54.9962	39.2733	0.483774	0.362374	0.557791	-	NC_999999999.1	1327824	1328579	+	756	protein_coding	- && PF13207:AAA domain	-
GE01138	721.679	326.484	1.14397	0.00733358	0.0291379	-	NC_999999999.1	1328915	1330864	+	1950	protein_coding	- && PF00004:ATPase family associated with various cellular activities (AAA)	AAA
GE01139	130.599	152.761	-0.226162	0.631031	0.790491	-	NC_999999999.1	1331084	1332124	-	1041	protein_coding	- && PF01595:Domain of unknown function DUF21|PF00571:CBS domain	CBS
GE01140	253.168	281.089	-0.150984	0.733579	0.863363	-	NC_999999999.1	1332121	1333452	-	1332	protein_coding	- && PF01595:Domain of unknown function DUF21|PF03471:Transporter associated domain	-
GE01141	57.2872	70.7006	-0.303442	0.543845	0.720734	-	NC_999999999.1	1333657	1334127	-	471	protein_coding	- && PF10756:Bacterial PH domain	-
GE01142	402.083	494.096	-0.297288	0.485714	0.672092	-	NC_999999999.1	1334198	1335055	-	858	protein_coding	- && PF08029:HisG, C-terminal domain|PF01634:ATP phosphoribosyltransferase	-
GE01143	714.805	465.287	0.619237	0.142832	0.290852	-	NC_999999999.1	1335103	1335375	-	273	protein_coding	- && -	-
GE01144	586.509	149.269	1.97322	8.81e-06	8.11e-05	-	NC_999999999.1	1335395	1335895	-	501	protein_coding	- && PF00885:6,7-dimethyl-8-ribityllumazine synthase	-
GE01145	524.652	137.92	1.92643	1.38e-05	0.000120575	-	NC_999999999.1	1335923	1337212	-	1290	protein_coding	- && PF00925:GTP cyclohydrolase II|PF00926:3,4-dihydroxy-2-butanone 4-phosphate synthase	DHBP_synthase
GE01146	266.914	77.6845	1.77878	0.000103337	0.000739531	-	NC_999999999.1	1337209	1337853	-	645	protein_coding	- && PF04973:Nicotinamide mononucleotide transporter	-
GE01147	1821.36	1265.81	0.524891	0.20621	0.380295	-	NC_999999999.1	1337850	1338452	-	603	protein_coding	- && PF00677:Lumazine binding domain	-
GE01148	65.3057	49.7491	0.391108	0.47347	0.661021	-	NC_999999999.1	1338844	1339740	+	897	protein_coding	- && PF08281:Sigma-70, region 4|PF04542:Sigma-70 region 2	Sigma70_r2
GE01149	9.17604	31.4165	-1.76427	0.013705	0.0483031	-	NC_999999999.1	1339898	1340662	+	765	protein_coding	- && PF13460:NAD(P)H-binding	-
GE01150	35.5226	35.7814	-0.011356	1	1	-	NC_999999999.1	1340659	1341096	+	438	protein_coding	- && -	-
GE01151	85.9248	182.442	-1.08548	0.0176794	0.0590749	-	NC_999999999.1	1341297	1342484	-	1188	protein_coding	- && PF00480:ROK family|PF12802:MarR family	ROK
GE01152	36.6681	178.95	-2.28365	3.97e-06	3.93e-05	-	NC_999999999.1	1342653	1343882	+	1230	protein_coding	- && PF07690:Major Facilitator Superfamily	MFS_1
GE01153	19.4856	22.6866	-0.219721	0.824055	0.924789	-	NC_999999999.1	1344062	1344340	-	279	protein_coding	- && -	-
GE01154	106.544	55.86	0.929601	0.0581179	0.149584	-	NC_999999999.1	1344622	1345890	-	1269	protein_coding	- && PF13535:ATP-grasp domain	-
GE01155	113.417	40.1463	1.49489	0.00260544	0.0121749	-	NC_999999999.1	1345883	1347256	-	1374	protein_coding	- && PF11700:Vacuole effluxer Atg22 like	-
GE01156	52.7052	22.6866	1.21062	0.0288409	0.0864394	-	NC_999999999.1	1347516	1348313	-	798	protein_coding	- && PF00975:Thioesterase domain	-
GE01157	87.0703	37.5273	1.21092	0.01555	0.0533322	-	NC_999999999.1	1348310	1349380	-	1071	protein_coding	- && -	-
GE01158	67.5967	26.1786	1.36355	0.0116011	0.0422816	-	NC_999999999.1	1349377	1350537	-	1161	protein_coding	- && PF00441:Acyl-CoA dehydrogenase, C-terminal domain|PF02771:Acyl-CoA dehydrogenase, N-terminal domain|PF02770:Acyl-CoA dehydrogenase, middle domain	-
GE01159	24.0676	5.22681	2.17301	0.00528628	0.0221978	-	NC_999999999.1	1350551	1350811	-	261	protein_coding	- && -	-
GE01160	17.1946	10.4648	0.707293	0.352653	0.54766	-	NC_999999999.1	1350844	1351752	-	909	protein_coding	- && PF02737:3-hydroxyacyl-CoA dehydrogenase, NAD binding domain|PF00725:3-hydroxyacyl-CoA dehydrogenase, C-terminal domain	3HCDH_N
GE01161	35.5226	21.8136	0.699159	0.276744	0.465681	-	NC_999999999.1	1351819	1353918	-	2100	protein_coding	- && PF08659:KR domain|PF00550:Phosphopantetheine attachment site	PP-binding
GE01162	33.2316	6.97282	2.22995	0.00185899	0.00917632	-	NC_999999999.1	1353870	1355432	-	1563	protein_coding	- && PF00109:Beta-ketoacyl synthase, N-terminal domain|PF16197:Ketoacyl-synthetase C-terminal extension|PF02801:Beta-ketoacyl synthase, C-terminal domain	ketoacyl-synt
GE01163	184.438	88.1602	1.06361	0.0202951	0.0657516	-	NC_999999999.1	1355429	1364866	-	9438	protein_coding	- && PF00550:Phosphopantetheine attachment site|PF16197:Ketoacyl-synthetase C-terminal extension|PF00698:Acyl transferase domain|PF00109:Beta-ketoacyl synthase, N-terminal domain|PF08659:KR domain|PF02801:Beta-ketoacyl synthase, C-terminal domain	ketoacyl-synt
GE01164	246.295	153.634	0.680284	0.121641	0.258443	-	NC_999999999.1	1364863	1375686	-	10824	protein_coding	- && PF02801:Beta-ketoacyl synthase, C-terminal domain|PF13602:Zinc-binding dehydrogenase|PF16197:Ketoacyl-synthetase C-terminal extension|PF00109:Beta-ketoacyl synthase, N-terminal domain|PF08659:KR domain|PF14765:Polyketide synthase dehydratase|PF00698:Acyl transferase domain|PF00550:Phosphopantetheine attachment site	ketoacyl-synt
GE01165	11.467	2.60773	2.07778	0.041032	0.114924	-	NC_999999999.1	1375735	1376175	-	441	protein_coding	- && PF00550:Phosphopantetheine attachment site	PP-binding
GE01166	17.1946	17.4487	-0.0229134	1	1	-	NC_999999999.1	1376232	1377188	-	957	protein_coding	- && PF08659:KR domain	-
GE01167	104.253	43.6382	1.25352	0.0102884	0.0382643	-	NC_999999999.1	1377668	1381255	-	3588	protein_coding	- && PF16197:Ketoacyl-synthetase C-terminal extension|PF00698:Acyl transferase domain|PF02801:Beta-ketoacyl synthase, C-terminal domain|PF08990:Erythronolide synthase docking|PF00109:Beta-ketoacyl synthase, N-terminal domain|PF14765:Polyketide synthase dehydratase	Acyl_transf_1
GE01168	155.8	59.3519	1.3901	0.00330864	0.0148961	-	NC_999999999.1	1381284	1389491	-	8208	protein_coding	- && PF14765:Polyketide synthase dehydratase|PF00109:Beta-ketoacyl synthase, N-terminal domain|PF00550:Phosphopantetheine attachment site|PF16197:Ketoacyl-synthetase C-terminal extension|PF08659:KR domain|PF13602:Zinc-binding dehydrogenase|PF00698:Acyl transferase domain|PF02801:Beta-ketoacyl synthase, C-terminal domain	ketoacyl-synt
GE01169	48.1232	19.1947	1.31928	0.022032	0.0695289	-	NC_999999999.1	1389545	1390876	-	1332	protein_coding	- && PF16197:Ketoacyl-synthetase C-terminal extension|PF02801:Beta-ketoacyl synthase, C-terminal domain|PF00109:Beta-ketoacyl synthase, N-terminal domain	ketoacyl-synt
GE01170	25.2131	6.09982	2.02216	0.00813533	0.0317276	-	NC_999999999.1	1391110	1391646	-	537	protein_coding	- && PF00196:Bacterial regulatory proteins, luxR family	GerE
GE01171	26.3586	17.4487	0.590162	0.371639	0.566734	-	NC_999999999.1	1392135	1392995	-	861	protein_coding	- && PF02737:3-hydroxyacyl-CoA dehydrogenase, NAD binding domain|PF00725:3-hydroxyacyl-CoA dehydrogenase, C-terminal domain	3HCDH_N
GE01172	21.7766	25.3056	-0.216947	0.835033	0.93093	-	NC_999999999.1	1392992	1393981	-	990	protein_coding	- && PF08541:3-Oxoacyl-[acyl-carrier-protein (ACP)] synthase III C terminal|PF08545:3-Oxoacyl-[acyl-carrier-protein (ACP)] synthase III	-
GE01173	56.1417	65.4627	-0.221695	0.661765	0.815818	-	NC_999999999.1	1393986	1395344	-	1359	protein_coding	- && PF08240:Alcohol dehydrogenase GroES-like domain|PF00107:Zinc-binding dehydrogenase	ADH_zinc_N
GE01174	43.5412	100.382	-1.20328	0.0157606	0.0539527	-	NC_999999999.1	1395573	1396727	-	1155	protein_coding	- && PF00196:Bacterial regulatory proteins, luxR family	GerE
GE01175	13.758	28.7975	-1.06072	0.114153	0.247026	-	NC_999999999.1	1396932	1397681	+	750	protein_coding	- && -	-
GE01176	241.713	91.6522	1.3976	0.00201674	0.00982824	-	NC_999999999.1	1398593	1401508	+	2916	protein_coding	- && PF13191:AAA ATPase domain|PF00196:Bacterial regulatory proteins, luxR family	GerE
GE01177	442.176	45.3842	3.28045	1.57e-11	3.7e-10	-	NC_999999999.1	1401566	1402591	-	1026	protein_coding	- && PF08450:SMP-30/Gluconolaconase/LRE-like region	-
GE01178	323.044	108.239	1.57622	0.000453598	0.00273023	-	NC_999999999.1	1402702	1404945	-	2244	protein_coding	- && PF03176:MMPL family	-
GE01179	108.835	50.6221	1.10195	0.0231185	0.0724435	-	NC_999999999.1	1404945	1405685	-	741	protein_coding	- && PF13977:Bacterial transcriptional repressor|PF00440:Bacterial regulatory proteins, tetR family	TetR_N
GE01180	443.321	137.047	1.69263	0.000128265	0.000896746	-	NC_999999999.1	1405715	1406479	-	765	protein_coding	- && PF13349:Putative adhesin	-
GE01181	1168.42	133.555	3.12774	9.51e-12	2.3e-10	-	NC_999999999.1	1406733	1408058	-	1326	protein_coding	- && PF13472:GDSL-like Lipase/Acylhydrolase family	-
GE01182	13.758	53.241	-1.94423	0.00116955	0.0061981	-	NC_999999999.1	1408240	1409655	-	1416	protein_coding	- && PF00860:Permease family	-
GE01183	25.2131	13.0838	0.937993	0.176352	0.339761	-	NC_999999999.1	1409918	1410613	+	696	protein_coding	- && -	-
GE01184	154.655	534.253	-1.78779	5.23e-05	0.000404975	-	NC_999999999.1	1410731	1411657	+	927	protein_coding	- && PF00296:Luciferase-like monooxygenase	-
GE01185	77.9063	112.604	-0.531098	0.261815	0.449783	-	NC_999999999.1	1411677	1413389	-	1713	protein_coding	- && PF01593:Flavin containing amine oxidoreductase	Amino_oxidase
GE01186	79.0518	191.172	-1.27298	0.00613063	0.0250145	-	NC_999999999.1	1413447	1414235	-	789	protein_coding	- && PF00795:Carbon-nitrogen hydrolase	CN_hydrolase
GE01187	2.3032	16.5757	-2.79074	0.0100337	0.0375284	-	NC_999999999.1	1414459	1415010	-	552	protein_coding	- && -	-
GE01188	16.0491	76.8115	-2.25134	9.77e-05	0.00070256	-	NC_999999999.1	1415889	1416341	-	453	protein_coding	- && PF13404:AsnC-type helix-turn-helix domain|PF01037:AsnC family	AsnC_trans_reg
GE01189	148.927	266.248	-0.837809	0.0568901	0.147153	-	NC_999999999.1	1416460	1416855	-	396	protein_coding	- && -	-
GE01190	2376.93	2731.54	-0.20062	0.62755	0.788278	-	NC_999999999.1	1416929	1418371	-	1443	protein_coding	- && PF00571:CBS domain|PF00478:IMP dehydrogenase / GMP reductase domain	CBS
GE01191	1234.86	286.327	2.10807	1.36e-06	1.51e-05	-	NC_999999999.1	1418480	1418833	-	354	protein_coding	- && PF01337:Barstar (barnase inhibitor)	-
GE01192	6012.75	1158.43	2.37571	4.01e-08	5.83e-07	-	NC_999999999.1	1418878	1419897	-	1020	protein_coding	- && PF04198:Putative sugar-binding domain	Sugar-bind
GE01193	205.057	424.257	-1.04859	0.0159986	0.054562	-	NC_999999999.1	1419999	1420685	-	687	protein_coding	- && PF00834:Ribulose-phosphate 3 epimerase family	-
GE01194	116.853	52.368	1.15562	0.0171044	0.0574441	-	NC_999999999.1	1420880	1422085	-	1206	protein_coding	- && PF01547:Bacterial extracellular solute-binding protein	SBP_bac_1
GE01195	95.0888	35.7814	1.40634	0.00517208	0.0218641	-	NC_999999999.1	1422082	1423017	-	936	protein_coding	- && -	-
GE01196	177.565	60.2249	1.5576	0.00094579	0.00513197	-	NC_999999999.1	1423193	1424596	-	1404	protein_coding	- && PF13519:von Willebrand factor type A domain	-
GE01197	121.435	53.241	1.18726	0.0137854	0.0485157	-	NC_999999999.1	1424667	1425527	-	861	protein_coding	- && PF16918:Protein kinase G tetratricopeptide repeat	-
GE01198	1147.81	370.133	1.63238	0.000137921	0.000954161	-	NC_999999999.1	1427135	1428910	-	1776	protein_coding	- && PF13365:Trypsin-like peptidase domain	-
GE01199	356.263	179.823	0.985739	0.0231098	0.0724435	-	NC_999999999.1	1429022	1429318	+	297	protein_coding	- && -	-
GE01200	154.655	148.396	0.0593364	0.897291	0.973907	-	NC_999999999.1	1429363	1429818	-	456	protein_coding	- && PF01189:16S rRNA methyltransferase RsmF	-
GE01201	82.4883	110.858	-0.426245	0.380754	0.575444	-	NC_999999999.1	1429901	1430815	+	915	protein_coding	- && PF01029:NusB family	-
GE01202	99.6708	103.001	-0.047681	0.950493	1	-	NC_999999999.1	1430905	1431837	-	933	protein_coding	- && PF00551:Formyl transferase|PF02911:Formyl transferase, C-terminal domain	-
GE01203	278.369	151.888	0.873295	0.046013	0.124427	-	NC_999999999.1	1432425	1432973	+	549	protein_coding	- && -	-
GE01204	365.427	291.565	0.325545	0.449111	0.638538	-	NC_999999999.1	1433308	1434444	-	1137	protein_coding	- && -	-
GE01205	2918.75	2184.18	0.418223	0.311654	0.503949	-	NC_999999999.1	1435503	1436711	-	1209	protein_coding	- && PF02773:S-adenosylmethionine synthetase, C-terminal domain|PF00438:S-adenosylmethionine synthetase, N-terminal domain|PF02772:S-adenosylmethionine synthetase, central domain	-
GE01206	263.478	469.652	-0.833714	0.052671	0.138657	-	NC_999999999.1	1436951	1438174	-	1224	protein_coding	- && PF04127:DNA / pantothenate metabolism flavoprotein|PF02441:Flavoprotein	DFP
GE01207	3927.94	2427.75	0.694116	0.0935548	0.213709	-	NC_999999999.1	1438368	1438640	-	273	protein_coding	- && -	-
GE01208	990.871	1415.96	-0.514987	0.216363	0.392902	-	NC_999999999.1	1438736	1439329	-	594	protein_coding	- && PF00625:Guanylate kinase	-
GE01209	4414.78	4525.52	-0.0357479	0.931372	0.996523	-	NC_999999999.1	1439367	1439690	-	324	protein_coding	- && -	-
GE01210	189.02	136.174	0.472514	0.291932	0.482199	-	NC_999999999.1	1439925	1440764	-	840	protein_coding	- && PF00215:Orotidine 5'-phosphate decarboxylase / HUMPS family	-
GE01211	201.621	139.666	0.529071	0.235212	0.419005	-	NC_999999999.1	1440761	1441867	-	1107	protein_coding	- && PF01180:Dihydroorotate dehydrogenase	DHO_dh
GE01212	1229.14	686.151	0.840894	0.0448571	0.122615	-	NC_999999999.1	1441964	1445272	-	3309	protein_coding	- && PF02142:MGS-like domain|PF02787:Carbamoyl-phosphate synthetase large chain, oligomerisation domain|PF02786:Carbamoyl-phosphate synthase L chain, ATP binding domain	CPSase_L_D2
GE01213	392.919	281.962	0.478456	0.265589	0.453097	-	NC_999999999.1	1445265	1446407	-	1143	protein_coding	- && PF00988:Carbamoyl-phosphate synthase small chain, CPSase domain|PF00117:Glutamine amidotransferase class-I	CPSase_sm_chain
GE01214	260.041	177.204	0.552852	0.207419	0.381423	-	NC_999999999.1	1446404	1446979	-	576	protein_coding	- && -	-
GE01215	414.684	232.202	0.836185	0.0529474	0.139133	-	NC_999999999.1	1446976	1448262	-	1287	protein_coding	- && PF01979:Amidohydrolase family	Amidohydro_1
GE01216	176.419	137.92	0.354684	0.43992	0.629906	-	NC_999999999.1	1448267	1449247	-	981	protein_coding	- && PF02729:Aspartate/ornithine carbamoyltransferase, carbamoyl-P binding domain|PF00185:Aspartate/ornithine carbamoyltransferase, Asp/Orn binding domain	-
GE01217	263.478	241.805	0.123647	0.790325	0.904241	-	NC_999999999.1	1449358	1449963	-	606	protein_coding	- && PF00156:Phosphoribosyl transferase domain	Pribosyltran
GE01218	1421.58	824.955	0.784986	0.0605977	0.154761	-	NC_999999999.1	1450273	1450776	+	504	protein_coding	- && PF01381:Helix-turn-helix	HTH_3
GE01219	679.295	630.281	0.107973	0.800045	0.909268	-	NC_999999999.1	1450878	1451306	-	429	protein_coding	- && PF01029:NusB family	-
GE01220	804.155	1199.46	-0.576806	0.166637	0.32579	-	NC_999999999.1	1451309	1451875	-	567	protein_coding	- && PF08207:Elongation factor P (EF-P) KOW-like domain|PF01132:Elongation factor P (EF-P) OB domain|PF09285:Elongation factor P, C-terminal	-
GE01221	280.66	238.313	0.235728	0.586036	0.755776	-	NC_999999999.1	1451939	1453045	-	1107	protein_coding	- && PF00557:Metallopeptidase family M24|PF01321:Creatinase/Prolidase N-terminal domain	Peptidase_M24
GE01222	229.113	474.017	-1.04859	0.0153755	0.0528582	-	NC_999999999.1	1453221	1453871	-	651	protein_coding	- && PF13671:AAA domain	-
GE01223	489.142	499.334	-0.0298114	0.950141	1	-	NC_999999999.1	1454353	1455444	-	1092	protein_coding	- && PF01761:3-dehydroquinate synthase	-
GE01224	175.274	188.553	-0.105468	0.813684	0.918871	-	NC_999999999.1	1455441	1455959	-	519	protein_coding	- && PF01202:Shikimate kinase	SKI
GE01225	807.591	920.11	-0.188192	0.655597	0.809587	-	NC_999999999.1	1455956	1457140	-	1185	protein_coding	- && PF01264:Chorismate synthase	-
GE01226	49.2687	58.4789	-0.247293	0.627517	0.788278	-	NC_999999999.1	1457318	1458163	-	846	protein_coding	- && PF08501:Shikimate dehydrogenase substrate binding domain	-
GE01227	252.023	390.211	-0.63056	0.141432	0.288945	-	NC_999999999.1	1458141	1459892	-	1752	protein_coding	- && PF02618:YceG-like family	-
GE01228	195.893	226.091	-0.206874	0.647202	0.802901	-	NC_999999999.1	1460025	1460552	-	528	protein_coding	- && PF03652:Holliday junction resolvase	-
GE01229	1790.43	2351.8	-0.393448	0.34196	0.534776	-	NC_999999999.1	1460549	1463221	-	2673	protein_coding	- && PF02272:DHHA1 domain|PF07973:Threonyl and Alanyl tRNA synthetase second additional domain|PF01411:tRNA synthetases class II (A)	-
GE01230	240.568	421.639	-0.809355	0.0608106	0.155087	-	NC_999999999.1	1463221	1463577	-	357	protein_coding	- && -	-
GE01231	924.432	879.08	0.0725272	0.865488	0.950743	-	NC_999999999.1	1463585	1464034	-	450	protein_coding	- && PF06103:Bacterial protein of unknown function (DUF948)	-
GE01232	1861.45	924.475	1.0096	0.0157832	0.0540047	-	NC_999999999.1	1464189	1467254	+	3066	protein_coding	- && PF13191:AAA ATPase domain	-
GE01233	550.999	721.071	-0.388068	0.357115	0.551877	-	NC_999999999.1	1467509	1468864	-	1356	protein_coding	- && PF00004:ATPase family associated with various cellular activities (AAA)|PF12002:MgsA AAA+ ATPase C terminal|PF16193:AAA C-terminal domain	AAA
GE01234	526.943	1853.33	-1.8142	2.35e-05	0.000194048	-	NC_999999999.1	1468946	1469698	-	753	protein_coding	- && PF07884:Vitamin K epoxide reductase family	-
GE01235	337.935	450.447	-0.414564	0.330468	0.521675	-	NC_999999999.1	1469800	1471062	-	1263	protein_coding	- && PF03129:Anticodon binding domain|PF13393:Histidyl-tRNA synthetase	HGTP_anticodon
GE01236	766.353	824.082	-0.104804	0.803802	0.912703	-	NC_999999999.1	1471076	1471783	-	708	protein_coding	- && PF00753:Metallo-beta-lactamase superfamily	Lactamase_B
GE01237	476.541	1224.78	-1.36167	0.00136066	0.00707176	-	NC_999999999.1	1471968	1472819	+	852	protein_coding	- && PF00160:Cyclophilin type peptidyl-prolyl cis-trans isomerase/CLD	Pro_isomerase
GE01238	1789.29	2262.75	-0.33869	0.413362	0.604862	-	NC_999999999.1	1472955	1474184	+	1230	protein_coding	- && PF03993:Domain of Unknown Function (DUF349)	-
GE01239	1292.14	2075.93	-0.683969	0.0999071	0.224205	-	NC_999999999.1	1474289	1476832	-	2544	protein_coding	- && PF04607:Region found in RelA / SpoT proteins|PF02824:TGS domain|PF13291:ACT domain|PF13328:HD domain	-
GE01240	537.253	727.181	-0.436681	0.302501	0.493489	-	NC_999999999.1	1477020	1477568	-	549	protein_coding	- && PF00156:Phosphoribosyl transferase domain	Pribosyltran
GE01241	1258.92	2074.19	-0.720327	0.0833037	0.196401	-	NC_999999999.1	1477565	1478686	-	1122	protein_coding	- && PF02355:Protein export membrane protein	-
GE01242	2182.19	3796.58	-0.798898	0.054074	0.141633	-	NC_999999999.1	1478688	1480511	-	1824	protein_coding	- && PF02355:Protein export membrane protein	-
GE01243	2402.13	3231.76	-0.427999	0.300321	0.491036	-	NC_999999999.1	1480646	1481155	-	510	protein_coding	- && PF02699:Preprotein translocase subunit	-
GE01244	290.97	343.943	-0.241312	0.578487	0.749992	-	NC_999999999.1	1481331	1483088	-	1758	protein_coding	- && PF01330:RuvA N terminal domain|PF14520:Helix-hairpin-helix domain|PF07499:RuvA, C-terminal domain|PF05491:Holliday junction DNA helicase ruvB C-terminus|PF05496:Holliday junction DNA helicase ruvB N-terminus	-
GE01245	329.917	281.962	0.226403	0.602901	0.76775	-	NC_999999999.1	1483085	1483651	-	567	protein_coding	- && PF02075:Crossover junction endodeoxyribonuclease RuvC	-
GE01246	1315.05	1491.04	-0.181209	0.663399	0.817417	-	NC_999999999.1	1483767	1484519	-	753	protein_coding	- && PF01709:Transcriptional regulator	-
GE01247	199.33	82.9224	1.26379	0.00539429	0.0225673	-	NC_999999999.1	1484569	1485177	-	609	protein_coding	- && PF01174:SNO glutamine amidotransferase family	-
GE01248	1096.26	215.615	2.3453	1.11e-07	1.5e-06	-	NC_999999999.1	1485189	1486100	-	912	protein_coding	- && PF01680:SOR/SNZ family	-
GE01249	65.3057	65.4627	-0.00396095	1	1	-	NC_999999999.1	1486282	1486824	-	543	protein_coding	- && -	-
GE01250	64.1602	100.382	-0.645171	0.17463	0.337068	-	NC_999999999.1	1486989	1487528	-	540	protein_coding	- && PF13302:Acetyltransferase (GNAT) domain	-
GE01251	303.57	813.606	-1.42201	0.000935813	0.00508923	-	NC_999999999.1	1487699	1488862	-	1164	protein_coding	- && PF13439:Glycosyltransferase Family 4|PF00534:Glycosyl transferases group 1	Glycos_transf_1
GE01252	100.816	439.971	-2.12452	3.16e-06	3.19e-05	-	NC_999999999.1	1488859	1489812	-	954	protein_coding	- && PF03279:Bacterial lipid A biosynthesis acyltransferase	-
GE01253	366.573	1051.93	-1.52061	0.000384137	0.00235901	-	NC_999999999.1	1489809	1490534	-	726	protein_coding	- && PF01066:CDP-alcohol phosphatidyltransferase	CDP-OH_P_transf
GE01254	50.4142	288.073	-2.51201	1.68e-07	2.22e-06	-	NC_999999999.1	1490742	1492952	+	2211	protein_coding	- && PF14492:Elongation Factor G, domain II|PF03144:Elongation factor Tu domain 2|PF00679:Elongation factor G C-terminus|PF00009:Elongation factor Tu GTP binding domain|PF03764:Elongation factor G, domain IV	GTP_EFTU
GE01255	4708.03	2933.2	0.682614	0.0988123	0.222366	-	NC_999999999.1	1493162	1494817	+	1656	protein_coding	- && -	-
GE01256	289.824	729.8	-1.33203	0.00192446	0.00944816	-	NC_999999999.1	1494945	1495493	-	549	protein_coding	- && PF01230:HIT domain	HIT
GE01257	2069.93	1863.8	0.151311	0.715256	0.851585	-	NC_999999999.1	1495573	1497549	-	1977	protein_coding	- && PF03129:Anticodon binding domain|PF07973:Threonyl and Alanyl tRNA synthetase second additional domain|PF00587:tRNA synthetase class II core domain (G, H, P, S and T)	tRNA-synt_2b
GE01258	2634.67	761.228	1.79103	2.63e-05	0.000214813	-	NC_999999999.1	1497995	1498720	+	726	protein_coding	- && PF00929:Exonuclease	Exonuc_X-T
GE01259	87.0703	51.495	0.755831	0.121681	0.258443	-	NC_999999999.1	1498880	1499338	-	459	protein_coding	- && PF03364:Polyketide cyclase / dehydrase and lipid transport	-
GE01260	18.3401	20.0677	-0.130757	0.903284	0.977785	-	NC_999999999.1	1499377	1500075	-	699	protein_coding	- && -	-
GE01261	5.73956	8.71882	-0.597499	0.653224	0.807479	-	NC_999999999.1	1500097	1501011	-	915	protein_coding	- && PF00528:Binding-protein-dependent transport system inner membrane component	BPD_transp_1
GE01262	9.17604	6.97282	0.385967	0.82928	0.927788	-	NC_999999999.1	1501008	1501997	-	990	protein_coding	- && PF00528:Binding-protein-dependent transport system inner membrane component	BPD_transp_1
GE01263	11.467	16.5757	-0.529257	0.556403	0.730385	-	NC_999999999.1	1502009	1503298	-	1290	protein_coding	- && PF01547:Bacterial extracellular solute-binding protein	SBP_bac_1
GE01264	184.438	240.059	-0.380186	0.39606	0.590961	-	NC_999999999.1	1503807	1504223	-	417	protein_coding	- && PF09656:Putative transmembrane protein (PGPGW)	-
GE01265	1705.66	814.479	1.06624	0.0110074	0.0404419	-	NC_999999999.1	1504451	1504864	+	414	protein_coding	- && PF04686:Streptomyces sporulation and cell division protein, SsgA	-
GE01266	350.536	1876.9	-2.42036	3.73e-08	5.48e-07	-	NC_999999999.1	1505255	1505815	+	561	protein_coding	- && PF07336:Putative stress-induced transcription regulator|PF11706:CGNR zinc finger	-
GE01267	1751.48	2643.37	-0.593782	0.151922	0.303551	-	NC_999999999.1	1506220	1506702	-	483	protein_coding	- && -	-
GE01268	210.785	466.16	-1.14471	0.00817555	0.0318225	-	NC_999999999.1	1506895	1507416	+	522	protein_coding	- && PF13462:Thioredoxin	-
GE01269	81.3428	149.269	-0.875146	0.0606277	0.154784	-	NC_999999999.1	1507514	1508338	-	825	protein_coding	- && PF00583:Acetyltransferase (GNAT) family	Acetyltransf_1
GE01270	211.93	529.888	-1.32171	0.00237693	0.0113106	-	NC_999999999.1	1508504	1509325	-	822	protein_coding	- && PF01063:Amino-transferase class IV	-
GE01271	41.2501	198.156	-2.26124	4.17e-06	4.11e-05	-	NC_999999999.1	1509322	1510374	-	1053	protein_coding	- && PF00425:chorismate binding enzyme	-
GE01272	1158.11	307.278	1.91367	1.02e-05	9.24e-05	-	NC_999999999.1	1511109	1511399	-	291	protein_coding	- && -	-
GE01273	8.03054	40.1463	-2.30658	0.00101927	0.00548158	-	NC_999999999.1	1511605	1511910	-	306	protein_coding	- && PF01636:Phosphotransferase enzyme family	APH
GE01274	2933.64	2941.93	-0.00408094	0.993067	1	-	NC_999999999.1	1512716	1512898	-	183	protein_coding	- && -	-
GE01275	929.014	755.117	0.298918	0.475141	0.662718	-	NC_999999999.1	1513493	1515022	+	1530	protein_coding	- && PF00069:Protein kinase domain	Pkinase
GE01276	37.8136	82.9224	-1.13094	0.0272978	0.0826666	-	NC_999999999.1	1514989	1515807	-	819	protein_coding	- && PF00588:SpoU rRNA Methylase family	SpoU_methylase
GE01277	100.816	276.724	-1.45582	0.00126266	0.00661439	-	NC_999999999.1	1515809	1517041	-	1233	protein_coding	- && PF00590:Tetrapyrrole (Corrin/Porphyrin) Methylases|PF13241:Putative NAD(P)-binding	-
GE01278	2618.63	4336.95	-0.727853	0.0787556	0.188304	-	NC_999999999.1	1517379	1521287	-	3909	protein_coding	- && PF00881:Nitroreductase family|PF02277:Phosphoribosyltransferase	Nitroreductase
GE01279	51.5597	158.872	-1.62164	0.000714214	0.00403187	-	NC_999999999.1	1521632	1522849	-	1218	protein_coding	- && PF00590:Tetrapyrrole (Corrin/Porphyrin) Methylases|PF12847:Methyltransferase domain	-
GE01280	71.0332	200.775	-1.49771	0.00141339	0.007304	-	NC_999999999.1	1522975	1523673	-	699	protein_coding	- && PF13302:Acetyltransferase (GNAT) domain	-
GE01281	183.292	274.105	-0.58041	0.19037	0.358968	-	NC_999999999.1	1523786	1524613	-	828	protein_coding	- && PF03180:NLPA lipoprotein	-
GE01282	26.3586	47.1301	-0.836385	0.158477	0.313377	-	NC_999999999.1	1524684	1525421	-	738	protein_coding	- && PF00528:Binding-protein-dependent transport system inner membrane component	BPD_transp_1
GE01283	59.5782	283.708	-2.24953	1.81e-06	1.95e-05	-	NC_999999999.1	1525418	1526542	-	1125	protein_coding	- && PF09383:NIL domain|PF00005:ABC transporter	ABC_tran
GE01284	75.6152	121.333	-0.681697	0.148735	0.299073	-	NC_999999999.1	1526929	1527579	-	651	protein_coding	- && PF13419:Haloacid dehalogenase-like hydrolase	-
GE01285	99.6708	206.013	-1.04681	0.0206411	0.0665254	-	NC_999999999.1	1527694	1528053	+	360	protein_coding	- && -	-
GE01286	96.2343	211.25	-1.13358	0.0129816	0.0462842	-	NC_999999999.1	1528055	1528498	+	444	protein_coding	- && -	-
GE01287	579.636	178.95	1.69478	0.000105192	0.000750586	-	NC_999999999.1	1528590	1529087	-	498	protein_coding	- && PF00583:Acetyltransferase (GNAT) family	Acetyltransf_1
GE01288	224.531	36.6544	2.61028	1.1e-07	1.49e-06	-	NC_999999999.1	1529145	1529639	-	495	protein_coding	- && -	-
GE01289	2524.7	21.8136	6.84592	5.71e-34	1.19e-31	-	NC_999999999.1	1529714	1530892	-	1179	protein_coding	- && PF03009:Glycerophosphoryl diester phosphodiesterase family	-
GE01290	337.935	584.013	-0.789108	0.0639391	0.161088	-	NC_999999999.1	1531473	1532144	+	672	protein_coding	- && PF01553:Acyltransferase	Acyltransferase
GE01291	120.29	362.276	-1.58977	0.00038389	0.00235901	-	NC_999999999.1	1532222	1533754	-	1533	protein_coding	- && PF07690:Major Facilitator Superfamily	MFS_1
GE01292	103.107	515.92	-2.32182	3.54e-07	4.41e-06	-	NC_999999999.1	1533751	1534302	-	552	protein_coding	- && PF00440:Bacterial regulatory proteins, tetR family	TetR_N
GE01293	240.568	200.775	0.260569	0.564942	0.738793	-	NC_999999999.1	1534394	1535365	-	972	protein_coding	- && PF00248:Aldo/keto reductase family	Aldo_ket_red
GE01294	234.84	79.4304	1.56216	0.000658314	0.00377492	-	NC_999999999.1	1535458	1536885	-	1428	protein_coding	- && PF00206:Lyase|PF14698:Argininosuccinate lyase C-terminal	-
GE01295	408.956	328.23	0.317044	0.458623	0.646625	-	NC_999999999.1	1537226	1537813	+	588	protein_coding	- && PF01243:Pyridoxamine 5'-phosphate oxidase	Pyridox_oxidase
GE01296	130.599	132.682	-0.0230556	0.980505	1	-	NC_999999999.1	1537817	1538533	+	717	protein_coding	- && PF03734:L,D-transpeptidase catalytic domain	-
GE01297	1830.52	35.7814	5.67157	6.99e-27	6.2e-25	-	NC_999999999.1	1538647	1540029	+	1383	protein_coding	- && PF01794:Ferric reductase like transmembrane component|PF00175:Oxidoreductase NAD-binding domain	Ferric_reduct
GE01298	398.647	5.22681	6.21667	3.43e-23	2.19e-21	-	NC_999999999.1	1540057	1540851	+	795	protein_coding	- && PF04205:FMN-binding domain	-
GE01299	453.631	13.9568	5.00897	1.71e-19	8.58e-18	-	NC_999999999.1	1540907	1541452	+	546	protein_coding	- && PF02424:ApbE family	-
GE01300	162.673	62.8438	1.37004	0.00331657	0.0149225	-	NC_999999999.1	1541834	1542373	-	540	protein_coding	- && PF01316:Arginine repressor, DNA binding domain|PF02863:Arginine repressor, C-terminal domain	Arg_repressor
GE01301	400.938	79.4304	2.33357	4.04e-07	4.99e-06	-	NC_999999999.1	1542381	1543625	-	1245	protein_coding	- && PF00202:Aminotransferase class-III	Aminotran_3
GE01302	209.639	35.7814	2.54598	2.33e-07	2.98e-06	-	NC_999999999.1	1543622	1544530	-	909	protein_coding	- && PF00696:Amino acid kinase family	AA_kinase
GE01303	336.79	35.7814	3.22963	6.49e-11	1.43e-09	-	NC_999999999.1	1544527	1545678	-	1152	protein_coding	- && PF01960:ArgJ family	-
GE01304	117.999	49.7491	1.2435	0.0100165	0.0375284	-	NC_999999999.1	1545675	1546703	-	1029	protein_coding	- && PF02774:Semialdehyde dehydrogenase, dimerisation domain|PF01118:Semialdehyde dehydrogenase, NAD binding domain	-
GE01305	213.076	157.999	0.430981	0.334103	0.526028	-	NC_999999999.1	1546786	1547283	+	498	protein_coding	- && -	-
GE01306	116.853	126.571	-0.115406	0.813064	0.918551	-	NC_999999999.1	1547246	1547866	-	621	protein_coding	- && PF00300:Histidine phosphatase superfamily (branch 1)	-
GE01307	12.6125	41.8923	-1.72372	0.00688961	0.0276393	-	NC_999999999.1	1547985	1549394	-	1410	protein_coding	- && PF00392:Bacterial regulatory proteins, gntR family|PF00155:Aminotransferase class I and II	Aminotran_1_2
GE01308	9.17604	23.5596	-1.35112	0.0541358	0.141641	-	NC_999999999.1	1549423	1550382	+	960	protein_coding	- && PF00892:EamA-like transporter family	DUF6
GE01309	337.935	272.359	0.311002	0.469889	0.658366	-	NC_999999999.1	1550420	1550614	+	195	protein_coding	- && -	-
GE01310	271.496	123.952	1.13017	0.0106101	0.0392432	-	NC_999999999.1	1550636	1551889	-	1254	protein_coding	- && PF02638:Glycosyl hydrolase-like 10	-
GE01311	194.748	412.909	-1.08386	0.0127715	0.045694	-	NC_999999999.1	1552066	1552938	+	873	protein_coding	- && PF02737:3-hydroxyacyl-CoA dehydrogenase, NAD binding domain|PF00725:3-hydroxyacyl-CoA dehydrogenase, C-terminal domain	3HCDH_N
GE01312	481.123	27.9245	4.10019	1.17e-15	4.27e-14	-	NC_999999999.1	1553206	1555224	+	2019	protein_coding	- && PF00005:ABC transporter	ABC_tran
GE01313	12.6125	0.861698	3.6741	0.00839028	0.0325191	-	NC_999999999.1	1555430	1555687	+	258	protein_coding	- && -	-
GE01314	26.3586	15.7027	0.741037	0.305809	0.497435	-	NC_999999999.1	1555684	1556241	-	558	protein_coding	- && PF00293:NUDIX domain	NUDIX
GE01315	452.486	98.636	2.19607	1.29e-06	1.44e-05	-	NC_999999999.1	1556337	1557677	-	1341	protein_coding	- && -	-
GE01316	639.202	391.957	0.705334	0.0964192	0.218332	-	NC_999999999.1	1558128	1558661	-	534	protein_coding	- && PF03147:Ferredoxin-fold anticodon binding domain	-
GE01317	1858.02	1298.98	0.516318	0.213593	0.389036	-	NC_999999999.1	1558634	1560640	-	2007	protein_coding	- && PF03483:B3/4 domain|PF01588:Putative tRNA binding domain|PF03484:tRNA synthetase B5 domain	-
GE01318	1578.51	1209.07	0.384616	0.354571	0.549524	-	NC_999999999.1	1560640	1561761	-	1122	protein_coding	- && PF01409:tRNA synthetases class II core domain (F)|PF02912:Aminoacyl tRNA synthetase class II, N-terminal domain	tRNA-synt_2d
GE01319	672.422	365.768	0.878148	0.0382608	0.108712	-	NC_999999999.1	1561953	1563092	-	1140	protein_coding	- && PF02518:Histidine kinase-, DNA gyrase B-, and HSP90-like ATPase|PF00512:His Kinase A (phospho-acceptor) domain|PF08448:PAS fold	HATPase_c
GE01320	219.949	195.537	0.169467	0.70048	0.842502	-	NC_999999999.1	1563143	1563991	-	849	protein_coding	- && PF08032:RNA 2'-O ribose methyltransferase substrate binding|PF00588:SpoU rRNA Methylase family	SpoU_methylase
GE01321	1252.05	1636.83	-0.386603	0.352077	0.54766	-	NC_999999999.1	1564200	1564583	-	384	protein_coding	- && PF00453:Ribosomal protein L20	-
GE01322	902.668	819.717	0.139011	0.741196	0.868724	-	NC_999999999.1	1564680	1564874	-	195	protein_coding	- && -	-
GE01323	5591.21	4811.85	0.216556	0.59897	0.764457	-	NC_999999999.1	1564985	1565608	-	624	protein_coding	- && PF00707:Translation initiation factor IF-3, C-terminal domain|PF05198:Translation initiation factor IF-3, N-terminal domain	-
GE01324	301.279	230.456	0.386303	0.37333	0.568623	-	NC_999999999.1	1566028	1566408	+	381	protein_coding	- && -	-
GE01325	198.184	288.073	-0.539452	0.216313	0.392902	-	NC_999999999.1	1566399	1567145	-	747	protein_coding	- && PF07179:SseB protein N-terminal domain	-
GE01326	10.3215	212.123	-4.34654	1.53e-13	4.56e-12	-	NC_999999999.1	1567650	1567919	-	270	protein_coding	- && -	-
GE01327	6.88505	66.3357	-3.24793	1.86e-06	2e-05	-	NC_999999999.1	1568031	1568225	-	195	protein_coding	- && -	-
GE01328	115.708	359.657	-1.63528	0.000261823	0.0016758	-	NC_999999999.1	1568315	1569538	-	1224	protein_coding	- && PF00082:Subtilase family	Peptidase_S8
GE01329	116.853	121.333	-0.0544988	0.935745	0.999384	-	NC_999999999.1	1569535	1570134	-	600	protein_coding	- && -	-
GE01330	85.9248	151.888	-0.821262	0.075907	0.182634	-	NC_999999999.1	1570617	1571777	+	1161	protein_coding	- && -	-
GE01331	124.872	91.6522	0.445381	0.330418	0.521675	-	NC_999999999.1	1571870	1572511	+	642	protein_coding	- && PF01168:Alanine racemase, N-terminal domain	Ala_racemase_N
GE01332	41.2501	70.7006	-0.776163	0.142159	0.28994	-	NC_999999999.1	1572511	1573068	+	558	protein_coding	- && -	-
GE01333	44.6867	71.5736	-0.678689	0.186686	0.354042	-	NC_999999999.1	1573138	1573761	-	624	protein_coding	- && -	-
GE01334	19.4856	44.5112	-1.18786	0.0459313	0.12429	-	NC_999999999.1	1573758	1573964	-	207	protein_coding	- && -	-
GE01335	71.0332	33.1624	1.09537	0.0352672	0.101555	-	NC_999999999.1	1574262	1575044	-	783	protein_coding	- && PF00106:short chain dehydrogenase	adh_short
GE01336	83.6338	37.5273	1.1529	0.0227755	0.0715648	-	NC_999999999.1	1575051	1576508	-	1458	protein_coding	- && PF00171:Aldehyde dehydrogenase family	Aldedh
GE01337	117.999	61.9708	0.927347	0.0525405	0.138464	-	NC_999999999.1	1576517	1577881	-	1365	protein_coding	- && PF00120:Glutamine synthetase, catalytic domain	-
GE01338	24.0676	24.4326	-0.02296	1	1	-	NC_999999999.1	1577956	1578357	+	402	protein_coding	- && PF00392:Bacterial regulatory proteins, gntR family	GntR
GE01339	45.8322	38.4003	0.253707	0.642237	0.798513	-	NC_999999999.1	1578775	1579497	+	723	protein_coding	- && PF07722:Peptidase C26	-
GE01340	90.5068	95.1441	-0.0723468	0.919757	0.988844	-	NC_999999999.1	1579698	1580594	-	897	protein_coding	- && PF00126:Bacterial regulatory helix-turn-helix protein, lysR family|PF03466:LysR substrate binding domain	LysR_substrate
GE01341	25.2131	192.045	-2.92382	1.99e-08	3.03e-07	-	NC_999999999.1	1580791	1581948	+	1158	protein_coding	- && PF03595:Voltage-dependent anion channel	C4dic_mal_tran
GE01342	152.364	386.719	-1.34321	0.00235308	0.0112487	-	NC_999999999.1	1581875	1582594	-	720	protein_coding	- && -	-
GE01343	430.721	1009.15	-1.22814	0.00381974	0.016966	-	NC_999999999.1	1582608	1583177	-	570	protein_coding	- && PF07883:Cupin domain|PF13560:Helix-turn-helix domain	Cupin_2
GE01344	71.0332	35.7814	0.986135	0.0507589	0.1345	-	NC_999999999.1	1583662	1584273	-	612	protein_coding	- && PF04069:Substrate binding domain of ABC-type glycine betaine transport system	-
GE01345	59.5782	157.126	-1.39759	0.00317249	0.0143631	-	NC_999999999.1	1584319	1586274	-	1956	protein_coding	- && PF00528:Binding-protein-dependent transport system inner membrane component|PF04069:Substrate binding domain of ABC-type glycine betaine transport system	BPD_transp_1
GE01346	100.816	133.555	-0.405562	0.38249	0.577228	-	NC_999999999.1	1586267	1587355	-	1089	protein_coding	- && PF00005:ABC transporter	ABC_tran
GE01347	446.758	171.093	1.38394	0.00158721	0.00807601	-	NC_999999999.1	1587580	1588485	+	906	protein_coding	- && PF02739:5'-3' exonuclease, N-terminal resolvase-like domain|PF01367:5'-3' exonuclease, C-terminal SAM fold	-
GE01348	6517.92	1330.41	2.29242	1.06e-07	1.44e-06	-	NC_999999999.1	1588590	1589435	+	846	protein_coding	- && PF04954:Siderophore-interacting protein|PF08021:Siderophore-interacting FAD-binding domain	-
GE01349	3635.84	4493.22	-0.30546	0.458733	0.646656	-	NC_999999999.1	1589722	1592862	-	3141	protein_coding	- && PF13302:Acetyltransferase (GNAT) domain	-
GE01350	1152.39	1241.37	-0.10732	0.797984	0.90772	-	NC_999999999.1	1592927	1593547	-	621	protein_coding	- && PF03029:Conserved hypothetical ATP binding protein	-
GE01351	1009.2	877.334	0.201952	0.629154	0.788721	-	NC_999999999.1	1593528	1593980	-	453	protein_coding	- && PF05331:Protein of unknown function (DUF742)	DUF742
GE01352	895.795	886.937	0.0142983	0.975162	1	-	NC_999999999.1	1593977	1594384	-	408	protein_coding	- && PF03259:Roadblock/LC7 domain	-
GE01353	3727.48	4027.92	-0.11184	0.786494	0.901844	-	NC_999999999.1	1594381	1596003	-	1623	protein_coding	- && PF02518:Histidine kinase-, DNA gyrase B-, and HSP90-like ATPase	HATPase_c
GE01354	1819.07	3200.33	-0.814993	0.0496794	0.132169	-	NC_999999999.1	1596366	1599218	-	2853	protein_coding	- && PF00270:DEAD/DEAH box helicase|PF08148:DSHCT (NUC185) domain	DEAD
GE01355	1846.56	1064.15	0.795043	0.0563674	0.146113	-	NC_999999999.1	1599286	1600191	-	906	protein_coding	- && PF00902:Sec-independent protein translocase protein (TatC)	-
GE01356	4910.78	1843.72	1.41326	0.000757233	0.00424834	-	NC_999999999.1	1600288	1600575	-	288	protein_coding	- && -	-
GE01357	112.271	243.551	-1.11659	0.0133379	0.0472846	-	NC_999999999.1	1600844	1601038	-	195	protein_coding	- && -	-
GE01358	194.748	144.031	0.434706	0.330361	0.521675	-	NC_999999999.1	1601049	1601369	-	321	protein_coding	- && -	-
GE01359	1577.37	1565.24	0.0111124	0.980285	1	-	NC_999999999.1	1601335	1602417	-	1083	protein_coding	- && PF13280:WYL domain	-
GE01360	1524.68	480.128	1.66671	9.42e-05	0.000678962	-	NC_999999999.1	1602436	1603389	-	954	protein_coding	- && PF13280:WYL domain	-
GE01361	1201.64	1008.28	0.253054	0.544045	0.720771	-	NC_999999999.1	1603527	1603898	-	372	protein_coding	- && PF00254:FKBP-type peptidyl-prolyl cis-trans isomerase	FKBP_C
GE01362	1022.95	2292.43	-1.16408	0.00548432	0.0228912	-	NC_999999999.1	1603959	1604966	-	1008	protein_coding	- && PF00254:FKBP-type peptidyl-prolyl cis-trans isomerase	FKBP_C
GE01363	4791.65	8685.26	-0.858037	0.0382059	0.108599	-	NC_999999999.1	1605120	1606481	-	1362	protein_coding	- && PF03136:Pup-ligase protein	-
GE01364	137.472	34.9084	1.97311	6.27e-05	0.000472888	-	NC_999999999.1	1606491	1607750	-	1260	protein_coding	- && PF07690:Major Facilitator Superfamily	MFS_1
GE01365	69.8877	33.1624	1.07195	0.0433401	0.119683	-	NC_999999999.1	1607845	1608855	+	1011	protein_coding	- && PF13377:Periplasmic binding protein-like domain|PF00356:Bacterial regulatory proteins, lacI family	LacI
GE01366	751.462	1068.52	-0.507805	0.224943	0.405276	-	NC_999999999.1	1608883	1609647	-	765	protein_coding	- && PF00227:Proteasome subunit	Proteasome
GE01367	2278.42	3485.8	-0.613442	0.138243	0.284911	-	NC_999999999.1	1609711	1610487	-	777	protein_coding	- && PF00227:Proteasome subunit	Proteasome
GE01368	2631.23	2239.18	0.23274	0.573495	0.746087	-	NC_999999999.1	1610987	1611205	-	219	protein_coding	- && -	-
GE01369	1001.18	1939.75	-0.954107	0.0224266	0.0707128	-	NC_999999999.1	1611384	1612895	-	1512	protein_coding	- && PF03136:Pup-ligase protein	-
GE01370	6024.21	8935.81	-0.568822	0.167671	0.327041	-	NC_999999999.1	1613128	1614894	-	1767	protein_coding	- && PF00004:ATPase family associated with various cellular activities (AAA)|PF16450:Proteasomal ATPase OB/ID domain	AAA
GE01371	147.782	330.849	-1.1622	0.00844134	0.0326647	-	NC_999999999.1	1615145	1615444	+	300	protein_coding	- && PF13459:4Fe-4S single cluster domain	-
GE01372	230.258	196.41	0.229097	0.605649	0.770142	-	NC_999999999.1	1615542	1616120	-	579	protein_coding	- && -	-
GE01373	372.3	403.306	-0.115456	0.791731	0.904996	-	NC_999999999.1	1616373	1617275	-	903	protein_coding	- && PF08704:tRNA methyltransferase complex GCD14 subunit|PF14801:tRNA methyltransferase complex GCD14 subunit N-term	-
GE01374	492.578	530.761	-0.107748	0.803893	0.912703	-	NC_999999999.1	1617335	1619128	-	1794	protein_coding	- && PF02163:Peptidase family M50	Peptidase_M50
GE01375	691.895	438.225	0.658672	0.119795	0.25566	-	NC_999999999.1	1619487	1620293	+	807	protein_coding	- && PF12705:PD-(D/E)XK nuclease superfamily	-
GE01376	474.25	537.745	-0.181295	0.668681	0.820954	-	NC_999999999.1	1620315	1620986	+	672	protein_coding	- && PF00196:Bacterial regulatory proteins, luxR family|PF00072:Response regulator receiver domain	Response_reg
GE01377	1160.41	749.879	0.62978	0.132494	0.276115	-	NC_999999999.1	1621146	1622753	-	1608	protein_coding	- && PF00496:Bacterial extracellular solute-binding proteins, family 5 Middle	-
GE01378	95.0888	302.913	-1.6705	0.000242155	0.00156437	-	NC_999999999.1	1623130	1623831	-	702	protein_coding	- && PF13419:Haloacid dehalogenase-like hydrolase	-
GE01379	1478.86	935.824	0.660074	0.113278	0.246305	-	NC_999999999.1	1624017	1627529	-	3513	protein_coding	- && PF00809:Pterin binding enzyme|PF02965:Vitamin B12 dependent methionine synthase, activation domain|PF02574:Homocysteine S-methyltransferase|PF02607:B12 binding domain|PF02310:B12 binding domain	B12-binding
GE01380	379.173	723.689	-0.932356	0.0285115	0.0856642	-	NC_999999999.1	1628229	1628993	+	765	protein_coding	- && PF01614:Bacterial transcriptional regulator|PF09339:IclR helix-turn-helix domain	IclR
GE01381	809.882	892.175	-0.139632	0.741241	0.868724	-	NC_999999999.1	1629359	1630153	+	795	protein_coding	- && PF00230:Major intrinsic protein	-
GE01382	1182.17	1050.18	0.170748	0.682846	0.829708	-	NC_999999999.1	1630238	1631797	+	1560	protein_coding	- && PF00370:FGGY family of carbohydrate kinases, N-terminal domain|PF02782:FGGY family of carbohydrate kinases, C-terminal domain	FGGY_N
GE01383	1522.38	2296.8	-0.59327	0.152704	0.304741	-	NC_999999999.1	1631806	1633422	+	1617	protein_coding	- && PF01266:FAD dependent oxidoreductase|PF16901:C-terminal domain of alpha-glycerophosphate oxidase	DAO
GE01384	2129.5	2064.59	0.0446442	0.915121	0.985901	-	NC_999999999.1	1633606	1634598	+	993	protein_coding	- && PF09754:PAC2 family	-
GE01385	285.242	786.544	-1.46302	0.00069072	0.00392976	-	NC_999999999.1	1634792	1636021	-	1230	protein_coding	- && PF01406:tRNA synthetases class I (C) catalytic domain	tRNA-synt_1e
GE01386	117.999	185.934	-0.655696	0.14639	0.295504	-	NC_999999999.1	1636164	1636994	-	831	protein_coding	- && -	-
GE01387	216.512	318.627	-0.557286	0.201086	0.37346	-	NC_999999999.1	1636958	1637548	-	591	protein_coding	- && PF11290:Protein of unknown function (DUF3090)	-
GE01388	145.491	150.142	-0.0455816	0.947414	1	-	NC_999999999.1	1637633	1638319	-	687	protein_coding	- && PF00300:Histidine phosphatase superfamily (branch 1)	-
GE01389	139.763	218.234	-0.642627	0.147775	0.297473	-	NC_999999999.1	1638372	1639376	+	1005	protein_coding	- && PF01544:CorA-like Mg2+ transporter protein	-
GE01390	49.2687	23.5596	1.0594	0.0556015	0.144643	-	NC_999999999.1	1639407	1640195	-	789	protein_coding	- && -	-
GE01391	183.292	243.551	-0.409992	0.356683	0.551444	-	NC_999999999.1	1640433	1641488	-	1056	protein_coding	- && PF00296:Luciferase-like monooxygenase	-
GE01392	144.345	105.62	0.449924	0.324791	0.516959	-	NC_999999999.1	1641590	1642588	+	999	protein_coding	- && PF00248:Aldo/keto reductase family	Aldo_ket_red
GE01393	466.232	276.724	0.752244	0.0780717	0.187038	-	NC_999999999.1	1642585	1643127	+	543	protein_coding	- && -	-
GE01394	1295.58	477.509	1.43971	0.000708106	0.00400984	-	NC_999999999.1	1643308	1644984	+	1677	protein_coding	- && PF13538:UvrD-like helicase C-terminal domain	-
GE01395	1139.79	596.234	0.934628	0.0263347	0.0806062	-	NC_999999999.1	1645082	1645864	-	783	protein_coding	- && -	-
GE01396	288.679	222.599	0.374703	0.390372	0.584994	-	NC_999999999.1	1645912	1646100	+	189	protein_coding	- && -	-
GE01397	2313.93	421.639	2.45587	2.07e-08	3.14e-07	-	NC_999999999.1	1646192	1647001	-	810	protein_coding	- && PF03777:Small secreted domain (DUF320)	-
GE01398	33546	1197.72	4.80763	1.65e-23	1.07e-21	-	NC_999999999.1	1647171	1647404	-	234	protein_coding	- && -	-
GE01399	671.276	1085.98	-0.693952	0.0984436	0.221742	-	NC_999999999.1	1647574	1648899	-	1326	protein_coding	- && PF01546:Peptidase family M20/M25/M40|PF07687:Peptidase dimerisation domain	Peptidase_M20
GE01400	45.8322	60.2249	-0.393705	0.47584	0.663566	-	NC_999999999.1	1649254	1649628	+	375	protein_coding	- && -	-
GE01401	121.435	192.918	-0.667477	0.141992	0.289789	-	NC_999999999.1	1649653	1650354	-	702	protein_coding	- && PF07729:FCD domain|PF00392:Bacterial regulatory proteins, gntR family	FCD
GE01402	60.7237	261.883	-2.10668	8.88e-06	8.17e-05	-	NC_999999999.1	1650491	1651018	+	528	protein_coding	- && PF01202:Shikimate kinase	SKI
GE01403	43.5412	127.444	-1.54724	0.00167602	0.00842182	-	NC_999999999.1	1651109	1652506	+	1398	protein_coding	- && PF02447:GntP family permease	-
GE01404	20.6311	51.495	-1.31558	0.0219197	0.0692948	-	NC_999999999.1	1652571	1653332	+	762	protein_coding	- && PF00106:short chain dehydrogenase	adh_short
GE01405	21.7766	27.0516	-0.31271	0.686152	0.832744	-	NC_999999999.1	1653329	1654000	+	672	protein_coding	- && PF08240:Alcohol dehydrogenase GroES-like domain	ADH_N
GE01406	6.88505	20.9407	-1.59078	0.0444891	0.121746	-	NC_999999999.1	1653997	1654449	+	453	protein_coding	- && PF00107:Zinc-binding dehydrogenase	ADH_zinc_N
GE01407	17.1946	19.1947	-0.159493	0.899515	0.975739	-	NC_999999999.1	1654499	1656037	-	1539	protein_coding	- && PF13520:Amino acid permease	-
GE01408	37.8136	42.7652	-0.177807	0.784696	0.899926	-	NC_999999999.1	1656183	1657133	-	951	protein_coding	- && -	-
GE01409	318.462	47.1301	2.75279	8.7e-09	1.42e-07	-	NC_999999999.1	1657258	1658295	+	1038	protein_coding	- && -	-
GE01410	83.6338	94.2711	-0.172861	0.753179	0.876499	-	NC_999999999.1	1659111	1659500	+	390	protein_coding	- && PF02656:Domain of unknown function (DUF202)	DUF202
GE01411	5.73956	46.2572	-2.98702	2.38e-05	0.000195735	-	NC_999999999.1	1659503	1659832	+	330	protein_coding	- && PF02656:Domain of unknown function (DUF202)	DUF202
GE01412	13.758	31.4165	-1.18574	0.0665285	0.165604	-	NC_999999999.1	1659972	1660997	+	1026	protein_coding	- && PF01636:Phosphotransferase enzyme family	APH
GE01413	43.5412	63.7168	-0.548639	0.303555	0.494765	-	NC_999999999.1	1661005	1662219	+	1215	protein_coding	- && PF02770:Acyl-CoA dehydrogenase, middle domain|PF00441:Acyl-CoA dehydrogenase, C-terminal domain|PF02771:Acyl-CoA dehydrogenase, N-terminal domain	-
GE01414	148.927	511.555	-1.77958	6.23e-05	0.000470418	-	NC_999999999.1	1662296	1662889	-	594	protein_coding	- && PF00440:Bacterial regulatory proteins, tetR family	TetR_N
GE01415	11.467	28.7975	-1.32118	0.0598915	0.153497	-	NC_999999999.1	1662912	1664594	-	1683	protein_coding	- && PF13193:AMP-binding enzyme C-terminal domain|PF00501:AMP-binding enzyme	AMP-binding
GE01416	18.3401	40.1463	-1.12633	0.074152	0.1799	-	NC_999999999.1	1664591	1665361	-	771	protein_coding	- && PF00106:short chain dehydrogenase	adh_short
GE01417	22.9221	27.9245	-0.284716	0.694958	0.839376	-	NC_999999999.1	1665628	1666908	+	1281	protein_coding	- && PF07075:Protein of unknown function (DUF1343)	-
GE01418	64.1602	92.5251	-0.527752	0.27155	0.459842	-	NC_999999999.1	1666930	1669749	-	2820	protein_coding	- && PF01804:Penicillin amidase	-
GE01419	1922.16	14944.5	-2.95874	2.24e-11	5.19e-10	-	NC_999999999.1	1669971	1670573	+	603	protein_coding	- && -	-
GE01420	114.562	613.694	-2.4203	1.07e-07	1.45e-06	-	NC_999999999.1	1670664	1671275	-	612	protein_coding	- && PF00376:MerR family regulatory protein|PF09278:MerR, DNA binding	MerR
GE01421	90.5068	1224.78	-3.75673	3.9e-15	1.38e-13	-	NC_999999999.1	1671341	1671802	+	462	protein_coding	- && PF01575:MaoC like domain	-
GE01422	719.387	707.976	0.0230189	0.961347	1	-	NC_999999999.1	1671793	1672458	-	666	protein_coding	- && PF00440:Bacterial regulatory proteins, tetR family	TetR_N
GE01423	172.983	347.435	-1.00574	0.0211508	0.0676881	-	NC_999999999.1	1672519	1672833	-	315	protein_coding	- && PF05360:yiaA/B two helix domain	-
GE01424	20.6311	172.839	-3.05986	8.68e-09	1.42e-07	-	NC_999999999.1	1672923	1674074	-	1152	protein_coding	- && PF02771:Acyl-CoA dehydrogenase, N-terminal domain|PF00441:Acyl-CoA dehydrogenase, C-terminal domain|PF02770:Acyl-CoA dehydrogenase, middle domain	-
GE01425	59.5782	36.6544	0.698214	0.1832	0.349418	-	NC_999999999.1	1674177	1674827	+	651	protein_coding	- && PF02909:Tetracyclin repressor, C-terminal all-alpha domain|PF00440:Bacterial regulatory proteins, tetR family	TetR_N
GE01426	49.2687	67.2087	-0.447594	0.386956	0.582397	-	NC_999999999.1	1674892	1675608	+	717	protein_coding	- && PF12840:Helix-turn-helix domain	-
GE01427	51.5597	290.692	-2.49272	1.85e-07	2.41e-06	-	NC_999999999.1	1675685	1676782	-	1098	protein_coding	- && PF08240:Alcohol dehydrogenase GroES-like domain|PF00107:Zinc-binding dehydrogenase	ADH_zinc_N
GE01428	99.6708	968.997	-3.27983	2.59e-12	6.69e-11	-	NC_999999999.1	1676870	1678258	-	1389	protein_coding	- && PF00171:Aldehyde dehydrogenase family	Aldedh
GE01429	48.1232	103.874	-1.10855	0.0270674	0.0820713	-	NC_999999999.1	1678603	1679856	-	1254	protein_coding	- && PF07690:Major Facilitator Superfamily	MFS_1
GE01430	1.15779	0.861698	0.348672	1	1	-	NC_999999999.1	1679915	1680469	-	555	protein_coding	- && PF03600:Citrate transporter	-
GE01431	6.88505	9.59181	-0.475231	0.677528	0.826036	-	NC_999999999.1	1680466	1681374	-	909	protein_coding	- && PF03600:Citrate transporter	-
GE01432	26.3586	84.6683	-1.67973	0.00172764	0.00861321	-	NC_999999999.1	1681522	1683765	-	2244	protein_coding	- && PF01568:Molydopterin dinucleotide binding domain|PF04879:Molybdopterin oxidoreductase Fe4S4 domain|PF00384:Molybdopterin oxidoreductase	-
GE01433	126.017	611.075	-2.27677	4.52e-07	5.54e-06	-	NC_999999999.1	1683929	1684546	-	618	protein_coding	- && PF00440:Bacterial regulatory proteins, tetR family	TetR_N
GE01434	570.472	1870.78	-1.71324	6.03e-05	0.000457598	-	NC_999999999.1	1684543	1685211	-	669	protein_coding	- && -	-
GE01435	384.901	1415.09	-1.87805	1.38e-05	0.000120204	-	NC_999999999.1	1685434	1686783	+	1350	protein_coding	- && PF04209:homogentisate 1,2-dioxygenase	-
GE01436	89.3613	212.123	-1.24629	0.00644002	0.0261157	-	NC_999999999.1	1686810	1687559	+	750	protein_coding	- && PF07702:UTRA domain|PF00392:Bacterial regulatory proteins, gntR family	UTRA
GE01437	101.962	174.585	-0.775434	0.0875905	0.203929	-	NC_999999999.1	1687582	1688259	+	678	protein_coding	- && -	-
GE01438	61.8692	125.698	-1.02161	0.0319354	0.0939534	-	NC_999999999.1	1688827	1689531	-	705	protein_coding	- && PF02909:Tetracyclin repressor, C-terminal all-alpha domain|PF00440:Bacterial regulatory proteins, tetR family	TetR_C
GE01439	35.5226	27.0516	0.390396	0.553976	0.729043	-	NC_999999999.1	1689595	1690539	+	945	protein_coding	- && PF00005:ABC transporter	ABC_tran
GE01440	116.853	77.6845	0.587883	0.203519	0.376823	-	NC_999999999.1	1690536	1691408	+	873	protein_coding	- && PF01061:ABC-2 type transporter	ABC2_membrane
GE01441	3490.36	1404.61	1.31311	0.00173357	0.00863344	-	NC_999999999.1	1691636	1691905	-	270	protein_coding	- && -	-
GE01442	4094.04	116.969	5.12771	7.47e-25	5.33e-23	-	NC_999999999.1	1692445	1693251	-	807	protein_coding	- && PF13472:GDSL-like Lipase/Acylhydrolase family	-
GE01443	6012.75	846.78	2.82776	1.51e-10	3.18e-09	-	NC_999999999.1	1693788	1694687	+	900	protein_coding	- && PF00535:Glycosyl transferase family 2	Glycos_transf_2
GE01444	1391.8	123.079	3.49783	5.76e-14	1.85e-12	-	NC_999999999.1	1694711	1696195	-	1485	protein_coding	- && PF01522:Polysaccharide deacetylase|PF00535:Glycosyl transferase family 2	Glycos_transf_2
GE01445	363.136	26.1786	3.78709	1.16e-13	3.56e-12	-	NC_999999999.1	1696297	1696605	-	309	protein_coding	- && -	-
GE01446	436.448	436.479	-0.00017682	1	1	-	NC_999999999.1	1696746	1697855	+	1110	protein_coding	- && PF00004:ATPase family associated with various cellular activities (AAA)	AAA
GE01447	135.181	192.918	-0.512904	0.25157	0.438113	-	NC_999999999.1	1697903	1698313	-	411	protein_coding	- && PF00392:Bacterial regulatory proteins, gntR family	GntR
GE01448	137.472	104.747	0.391555	0.410342	0.60131	-	NC_999999999.1	1698322	1699272	+	951	protein_coding	- && PF00583:Acetyltransferase (GNAT) family	Acetyltransf_1
GE01449	154.655	52.368	1.55963	0.00109236	0.00582726	-	NC_999999999.1	1699253	1699753	+	501	protein_coding	- && PF04167:Protein of unknown function (DUF402)	-
GE01450	458.213	653.851	-0.512889	0.22682	0.407916	-	NC_999999999.1	1699975	1700109	+	135	protein_coding	- && -	-
GE01451	161.528	204.267	-0.338622	0.458495	0.64657	-	NC_999999999.1	1700124	1700612	-	489	protein_coding	- && PF00583:Acetyltransferase (GNAT) family	Acetyltransf_1
GE01452	53.8507	67.2087	-0.319578	0.556604	0.730385	-	NC_999999999.1	1700791	1701858	+	1068	protein_coding	- && PF03067:Chitin binding domain	-
GE01453	3.44863	0.861698	1.8366	0.63929	0.795665	-	NC_999999999.1	1701985	1702314	-	330	protein_coding	- && PF11799:impB/mucB/samB family C-terminal domain	-
GE01454	6.88505	7.84582	-0.189801	1	1	-	NC_999999999.1	1702284	1702949	-	666	protein_coding	- && -	-
GE01455	3.44863	1.73468	0.929129	1	1	-	NC_999999999.1	1702946	1703452	-	507	protein_coding	- && PF01336:OB-fold nucleic acid binding domain	tRNA_anti
GE01456	56.1417	51.495	0.123742	0.828105	0.927759	-	NC_999999999.1	1703610	1704695	+	1086	protein_coding	- && PF00589:Phage integrase family	Phage_integrase
GE01457	83.6338	63.7168	0.391294	0.455516	0.644275	-	NC_999999999.1	1704838	1707126	+	2289	protein_coding	- && PF00589:Phage integrase family	Phage_integrase
GE01458	28.6496	20.9407	0.448577	0.485255	0.671757	-	NC_999999999.1	1707215	1707421	-	207	protein_coding	- && -	-
GE01459	152.364	86.4143	0.816992	0.075907	0.182634	-	NC_999999999.1	1707559	1708698	+	1140	protein_coding	- && PF07730:Histidine kinase	HisKA_3
GE01460	74.4697	90.7792	-0.285681	0.576726	0.74895	-	NC_999999999.1	1708709	1709410	+	702	protein_coding	- && PF00196:Bacterial regulatory proteins, luxR family|PF00072:Response regulator receiver domain	Response_reg
GE01461	63.0147	13.9568	2.16342	0.000164992	0.00110772	-	NC_999999999.1	1709444	1710412	-	969	protein_coding	- && PF00817:impB/mucB/samB family|PF11799:impB/mucB/samB family C-terminal domain	IMS
GE01462	215.367	33.1624	2.69407	4.82e-08	6.91e-07	-	NC_999999999.1	1710418	1713291	-	2874	protein_coding	- && PF07733:Bacterial DNA polymerase III alpha subunit|PF14579:Helix-hairpin-helix motif	-
GE01463	134.036	11.3378	3.54756	8.13e-10	1.53e-08	-	NC_999999999.1	1713501	1713938	-	438	protein_coding	- && PF02811:PHP domain	-
GE01464	3.44863	7.84582	-1.16449	0.439101	0.628856	-	NC_999999999.1	1714093	1715151	+	1059	protein_coding	- && -	-
GE01465	17.1946	3.48077	2.25893	0.0100337	0.0375284	-	NC_999999999.1	1715257	1716339	-	1083	protein_coding	- && PF00089:Trypsin|PF02983:Alpha-lytic protease prodomain	Trypsin
GE01466	615.147	21.8136	4.80901	1.37e-19	6.96e-18	-	NC_999999999.1	1716885	1717787	-	903	protein_coding	- && PF02983:Alpha-lytic protease prodomain|PF00089:Trypsin	Trypsin
GE01467	81.3428	75.9385	0.0986084	0.875946	0.958321	-	NC_999999999.1	1717994	1718506	-	513	protein_coding	- && PF07920:Protein of unknown function (DUF1684)	-
GE01468	9.17604	11.3378	-0.304771	0.851299	0.941414	-	NC_999999999.1	1718800	1720272	-	1473	protein_coding	- && PF00296:Luciferase-like monooxygenase	-
GE01469	14.9035	1.73468	3.00547	0.0118324	0.0428028	-	NC_999999999.1	1720269	1720943	-	675	protein_coding	- && PF00296:Luciferase-like monooxygenase	-
GE01470	13.758	5.22681	1.37118	0.113724	0.246832	-	NC_999999999.1	1721406	1722188	-	783	protein_coding	- && PF00005:ABC transporter	ABC_tran
GE01471	11.467	11.3378	0.0133041	1	1	-	NC_999999999.1	1722185	1724008	-	1824	protein_coding	- && PF13454:FAD-NAD(P)-binding	-
GE01472	271.496	62.8438	2.1086	6.1e-06	5.8e-05	-	NC_999999999.1	1724005	1724862	-	858	protein_coding	- && PF00528:Binding-protein-dependent transport system inner membrane component	BPD_transp_1
GE01473	20.6311	20.9407	-0.0229406	1	1	-	NC_999999999.1	1725337	1726284	+	948	protein_coding	- && PF00497:Bacterial extracellular solute-binding proteins, family 3	-
GE01474	272.642	219.98	0.309341	0.486074	0.672379	-	NC_999999999.1	1726337	1727086	-	750	protein_coding	- && -	-
GE01475	1910.71	2182.44	-0.191837	0.64338	0.799251	-	NC_999999999.1	1727824	1728261	+	438	protein_coding	- && PF04472:Protein of unknown function (DUF552)	-
GE01476	121.435	524.65	-2.11021	2.67e-06	2.75e-05	-	NC_999999999.1	1728306	1729499	-	1194	protein_coding	- && PF00441:Acyl-CoA dehydrogenase, C-terminal domain|PF02771:Acyl-CoA dehydrogenase, N-terminal domain|PF02770:Acyl-CoA dehydrogenase, middle domain	-
GE01477	231.404	505.445	-1.12683	0.00916436	0.0349785	-	NC_999999999.1	1729702	1731315	-	1614	protein_coding	- && PF07690:Major Facilitator Superfamily	MFS_1
GE01478	83.6338	194.664	-1.2179	0.00813808	0.0317276	-	NC_999999999.1	1731504	1732766	+	1263	protein_coding	- && PF13231:Dolichyl-phosphate-mannose-protein mannosyltransferase	-
GE01479	1417	2133.55	-0.590396	0.154941	0.308144	-	NC_999999999.1	1733030	1733962	+	933	protein_coding	- && PF01569:PAP2 superfamily	-
GE01480	191.311	250.534	-0.389022	0.380706	0.575444	-	NC_999999999.1	1734056	1734271	-	216	protein_coding	- && -	-
GE01481	266.914	740.276	-1.47135	0.000667304	0.00381144	-	NC_999999999.1	1734566	1734829	-	264	protein_coding	- && -	-
GE01482	649.512	437.352	0.570365	0.177371	0.34091	-	NC_999999999.1	1735747	1736550	+	804	protein_coding	- && -	-
GE01483	264.623	139.666	0.921178	0.0368679	0.105331	-	NC_999999999.1	1736627	1736914	+	288	protein_coding	- && -	-
GE01484	542.98	607.583	-0.162205	0.701519	0.842502	-	NC_999999999.1	1736987	1738468	-	1482	protein_coding	- && PF01926:50S ribosome-binding GTPase|PF14714:KH-domain-like of EngA bacterial GTPase enzymes, C-terminal	-
GE01485	202.766	218.234	-0.106156	0.824896	0.925347	-	NC_999999999.1	1738545	1739192	-	648	protein_coding	- && PF01553:Acyltransferase	Acyltransferase
GE01486	434.157	425.13	0.0302276	0.94921	1	-	NC_999999999.1	1739189	1739884	-	696	protein_coding	- && PF02224:Cytidylate kinase	-
GE01487	96.2343	125.698	-0.385212	0.404717	0.595809	-	NC_999999999.1	1740024	1741109	-	1086	protein_coding	- && PF02153:Prephenate dehydrogenase	-
GE01488	101.962	102.128	-0.00266782	1	1	-	NC_999999999.1	1741106	1741468	-	363	protein_coding	- && PF07736:Chorismate mutase type I	-
GE01489	104.253	68.9547	0.595099	0.219722	0.397511	-	NC_999999999.1	1741829	1742848	-	1020	protein_coding	- && PF03747:ADP-ribosylglycohydrolase	-
GE01490	91.6523	145.777	-0.669093	0.15005	0.300969	-	NC_999999999.1	1742845	1743639	-	795	protein_coding	- && PF00293:NUDIX domain	NUDIX
GE01491	410.102	570.918	-0.477248	0.259931	0.447327	-	NC_999999999.1	1743702	1744808	-	1107	protein_coding	- && PF00849:RNA pseudouridylate synthase|PF01479:S4 domain	S4
GE01492	77.9063	96.89	-0.314543	0.522495	0.702574	-	NC_999999999.1	1744860	1745513	-	654	protein_coding	- && PF04079:Putative transcriptional regulators (Ypuh-like)	DUF387
GE01493	64.1602	130.936	-1.02808	0.0330521	0.0968258	-	NC_999999999.1	1745510	1746502	-	993	protein_coding	- && PF02616:ScpA/B protein	-
GE01494	244.004	295.056	-0.274083	0.531587	0.711555	-	NC_999999999.1	1746652	1746831	-	180	protein_coding	- && -	-
GE01495	5155.92	3744.2	0.461551	0.263062	0.451326	-	NC_999999999.1	1747201	1748223	-	1023	protein_coding	- && PF01656:CobQ/CobB/MinD/ParA nucleotide binding domain	CbiA
GE01496	341.372	555.204	-0.701553	0.0996437	0.223692	-	NC_999999999.1	1748744	1749868	-	1125	protein_coding	- && PF01262:Alanine dehydrogenase/PNT, C-terminal domain|PF05222:Alanine dehydrogenase/PNT, N-terminal domain	-
GE01497	175.274	301.167	-0.780678	0.0752755	0.181776	-	NC_999999999.1	1750003	1752039	-	2037	protein_coding	- && PF00931:NB-ARC domain|PF13424:Tetratricopeptide repeat	NB-ARC
GE01498	205.057	199.029	0.0428597	0.934533	0.998382	-	NC_999999999.1	1752317	1752952	-	636	protein_coding	- && PF00293:NUDIX domain	NUDIX
GE01499	756.044	508.063	0.573292	0.173474	0.335282	-	NC_999999999.1	1753055	1754839	-	1785	protein_coding	- && PF00117:Glutamine amidotransferase class-I|PF06418:CTP synthase N-terminus	CTP_synth_N
GE01500	356.263	357.038	-0.00322492	1	1	-	NC_999999999.1	1755306	1757144	+	1839	protein_coding	- && PF00723:Glycosyl hydrolases family 15	-
GE01501	50.4142	55.86	-0.148262	0.784389	0.899857	-	NC_999999999.1	1757423	1758610	+	1188	protein_coding	- && PF07905:Purine catabolism regulatory protein-like family	PucR
GE01502	11.467	17.4487	-0.602723	0.471995	0.659976	-	NC_999999999.1	1758573	1759064	+	492	protein_coding	- && PF13556:PucR C-terminal helix-turn-helix domain	-
GE01503	22.9221	35.7814	-0.640869	0.289674	0.4798	-	NC_999999999.1	1759324	1759596	-	273	protein_coding	- && -	-
GE01504	69.8877	115.223	-0.720691	0.126196	0.265577	-	NC_999999999.1	1759554	1759958	-	405	protein_coding	- && PF00534:Glycosyl transferases group 1	Glycos_transf_1
GE01505	281.806	380.608	-0.433545	0.313448	0.504779	-	NC_999999999.1	1760957	1761949	-	993	protein_coding	- && -	-
GE01506	163.819	128.317	0.351858	0.434423	0.625979	-	NC_999999999.1	1761985	1762926	+	942	protein_coding	- && PF13476:AAA domain	-
GE01507	737.716	605.837	0.284033	0.499726	0.684792	-	NC_999999999.1	1762862	1763767	-	906	protein_coding	- && PF01513:ATP-NAD kinase	NAD_kinase
GE01508	467.377	432.114	0.11307	0.795578	0.907253	-	NC_999999999.1	1763764	1764579	-	816	protein_coding	- && PF01728:FtsJ-like methyltransferase|PF01479:S4 domain	S4
GE01509	179.856	237.44	-0.400641	0.362543	0.557895	-	NC_999999999.1	1764587	1764913	-	327	protein_coding	- && -	-
GE01510	83.6338	59.3519	0.49345	0.3247	0.516947	-	NC_999999999.1	1764954	1765301	+	348	protein_coding	- && -	-
GE01511	371.155	146.65	1.33876	0.00236252	0.0112716	-	NC_999999999.1	1765368	1766255	-	888	protein_coding	- && PF00005:ABC transporter	ABC_tran
GE01512	518.925	157.126	1.72268	8.75e-05	0.000636619	-	NC_999999999.1	1766252	1767343	-	1092	protein_coding	- && PF01032:FecCD transport family	-
GE01513	941.615	428.622	1.13515	0.00738423	0.0292752	-	NC_999999999.1	1767340	1768386	-	1047	protein_coding	- && PF01032:FecCD transport family	-
GE01514	906.104	451.32	1.00527	0.0175754	0.0587812	-	NC_999999999.1	1768500	1769531	-	1032	protein_coding	- && PF13242:HAD-hyrolase-like|PF13344:Haloacid dehalogenase-like hydrolase	-
GE01515	50.4142	63.7168	-0.337693	0.539219	0.717019	-	NC_999999999.1	1769604	1770899	+	1296	protein_coding	- && PF06245:Protein of unknown function (DUF1015)	-
GE01516	148.927	93.3981	0.672149	0.141075	0.288377	-	NC_999999999.1	1770989	1771636	-	648	protein_coding	- && PF14559:Tetratricopeptide repeat	-
GE01517	257.75	151.015	0.770624	0.0827115	0.195283	-	NC_999999999.1	1771636	1772667	-	1032	protein_coding	- && -	-
GE01518	19.4856	151.015	-2.94724	4.5e-08	6.48e-07	-	NC_999999999.1	1778518	1779159	-	642	protein_coding	- && PF02245:Methylpurine-DNA glycosylase (MPG)	-
GE01519	1294.43	1010.03	0.357855	0.390205	0.584866	-	NC_999999999.1	1779321	1780103	+	783	protein_coding	- && PF07070:SpoOM protein	-
GE01520	1697.65	1656.9	0.0350231	0.934065	0.998323	-	NC_999999999.1	1780154	1780693	+	540	protein_coding	- && PF01161:Phosphatidylethanolamine-binding protein	-
GE01521	1643.81	831.939	0.982357	0.0189058	0.0623419	-	NC_999999999.1	1780894	1781400	+	507	protein_coding	- && PF01844:HNH endonuclease	HNH
GE01522	1824.8	3120.89	-0.774196	0.0621227	0.157604	-	NC_999999999.1	1781552	1782493	-	942	protein_coding	- && PF01145:SPFH domain / Band 7 family	-
GE01523	1096.26	1088.59	0.0100884	0.983079	1	-	NC_999999999.1	1782724	1783155	-	432	protein_coding	- && PF01957:NfeD-like C-terminal, partner-binding	-
GE01524	499.451	817.971	-0.711621	0.0920026	0.211292	-	NC_999999999.1	1783210	1784007	-	798	protein_coding	- && PF00005:ABC transporter	ABC_tran
GE01525	72.1787	139.666	-0.951493	0.0452472	0.123172	-	NC_999999999.1	1784221	1784943	+	723	protein_coding	- && -	-
GE01526	12615.4	4764.71	1.4047	0.00079009	0.00440548	-	NC_999999999.1	1785098	1785346	-	249	protein_coding	- && -	-
GE01527	106.544	130.936	-0.297387	0.535738	0.713957	-	NC_999999999.1	1785533	1786174	-	642	protein_coding	- && PF00196:Bacterial regulatory proteins, luxR family|PF00072:Response regulator receiver domain	Response_reg
GE01528	260.041	187.68	0.470051	0.279639	0.468925	-	NC_999999999.1	1786167	1787345	-	1179	protein_coding	- && PF02518:Histidine kinase-, DNA gyrase B-, and HSP90-like ATPase|PF13185:GAF domain|PF07730:Histidine kinase	HisKA_3
GE01529	9.17604	4.3538	1.04903	0.323452	0.515749	-	NC_999999999.1	1787578	1788273	+	696	protein_coding	- && PF00106:short chain dehydrogenase	adh_short
GE01530	2.3032	4.3538	-0.894376	0.704873	0.842811	-	NC_999999999.1	1788270	1788659	+	390	protein_coding	- && PF02547:Queuosine biosynthesis protein	-
GE01531	4.59409	1.73468	1.33156	0.704873	0.842811	-	NC_999999999.1	1788753	1789451	+	699	protein_coding	- && PF02547:Queuosine biosynthesis protein	-
GE01532	1.39e-17	6.97282	-5.84265	0.0226768	0.0713471	-	NC_999999999.1	1789830	1790528	+	699	protein_coding	- && PF01464:Transglycosylase SLT domain	-
GE01533	3876.39	883.445	2.13332	7.18e-07	8.42e-06	-	NC_999999999.1	1790654	1793227	-	2574	protein_coding	- && PF00498:FHA domain|PF00005:ABC transporter|PF01061:ABC-2 type transporter	ABC_tran
GE01534	994.308	613.694	0.696019	0.0966403	0.218713	-	NC_999999999.1	1793425	1795032	+	1608	protein_coding	- && PF13740:ACT domain|PF00702:haloacid dehalogenase-like hydrolase	Hydrolase
GE01535	1434.18	1436.91	-0.00276931	0.996641	1	-	NC_999999999.1	1795117	1795635	-	519	protein_coding	- && PF00300:Histidine phosphatase superfamily (branch 1)	-
GE01536	269.205	313.389	-0.219269	0.609864	0.773878	-	NC_999999999.1	1795729	1795953	-	225	protein_coding	- && -	-
GE01537	52.7052	111.731	-1.08269	0.0262816	0.0804942	-	NC_999999999.1	1796154	1796270	-	117	protein_coding	- && -	-
GE01538	136.327	306.405	-1.16782	0.00857767	0.0331042	-	NC_999999999.1	1796334	1797701	-	1368	protein_coding	- && PF07690:Major Facilitator Superfamily	MFS_1
GE01539	59.5782	117.842	-0.982934	0.0420347	0.116873	-	NC_999999999.1	1797757	1798434	+	678	protein_coding	- && PF00392:Bacterial regulatory proteins, gntR family|PF07729:FCD domain	FCD
GE01540	352.827	350.927	0.00769237	0.992295	1	-	NC_999999999.1	1798533	1799300	-	768	protein_coding	- && PF13561:Enoyl-(Acyl carrier protein) reductase	-
GE01541	553.29	673.93	-0.28456	0.499008	0.684066	-	NC_999999999.1	1799306	1800010	-	705	protein_coding	- && PF00106:short chain dehydrogenase	adh_short
GE01542	49.2687	15.7027	1.6406	0.00447239	0.0193219	-	NC_999999999.1	1800187	1800726	-	540	protein_coding	- && PF13581:Histidine kinase-like ATPase domain	-
GE01543	107.689	38.4003	1.48413	0.00290518	0.013344	-	NC_999999999.1	1800894	1801739	+	846	protein_coding	- && PF13560:Helix-turn-helix domain	-
GE01544	364.282	226.964	0.682179	0.115443	0.249149	-	NC_999999999.1	1801736	1801936	+	201	protein_coding	- && -	-
GE01545	192.457	152.761	0.332826	0.467733	0.656162	-	NC_999999999.1	1802013	1803536	+	1524	protein_coding	- && PF01523:Putative modulator of DNA gyrase	-
GE01546	117.999	112.604	0.0671613	0.912043	0.983751	-	NC_999999999.1	1803533	1804930	+	1398	protein_coding	- && PF01523:Putative modulator of DNA gyrase	-
GE01547	942.76	586.632	0.684276	0.10306	0.22961	-	NC_999999999.1	1805015	1806286	+	1272	protein_coding	- && PF00579:tRNA synthetases class I (W and Y)	-
GE01548	19.4856	20.0677	-0.0438641	1	1	-	NC_999999999.1	1806396	1806677	-	282	protein_coding	- && -	-
GE01549	355.118	1554.77	-2.13	9.97e-07	1.14e-05	-	NC_999999999.1	1806940	1807344	+	405	protein_coding	- && PF11298:Protein of unknown function (DUF3099)	-
GE01550	163.819	125.698	0.381576	0.405446	0.59652	-	NC_999999999.1	1807555	1807812	+	258	protein_coding	- && -	-
GE01551	1557.9	1502.39	0.0523155	0.901079	0.976797	-	NC_999999999.1	1807826	1808815	-	990	protein_coding	- && PF06463:Molybdenum Cofactor Synthesis C|PF13353:4Fe-4S single cluster domain|PF04055:Radical SAM superfamily	Radical_SAM
GE01552	142.054	38.4003	1.88334	0.000136358	0.000945144	-	NC_999999999.1	1809073	1810707	-	1635	protein_coding	- && PF00474:Sodium:solute symporter family	-
GE01553	43.5412	10.4648	2.04207	0.00120867	0.00638217	-	NC_999999999.1	1810704	1811060	-	357	protein_coding	- && PF04341:Protein of unknown function, DUF485	-
GE01554	479.978	175.458	1.45107	0.000904299	0.00494001	-	NC_999999999.1	1811529	1813079	+	1551	protein_coding	- && PF00082:Subtilase family	Peptidase_S8
GE01555	130.599	140.539	-0.10597	0.830543	0.928419	-	NC_999999999.1	1813273	1814193	+	921	protein_coding	- && PF05425:Copper resistance protein D	-
GE01556	216.512	427.749	-0.982028	0.0235522	0.0736082	-	NC_999999999.1	1814307	1815293	+	987	protein_coding	- && PF00533:BRCA1 C Terminus (BRCT) domain|PF00929:Exonuclease	Exonuc_X-T
GE01557	9.17604	18.3217	-0.990703	0.170684	0.331299	-	NC_999999999.1	1815406	1815639	+	234	protein_coding	- && -	-
GE01558	319.607	798.766	-1.32121	0.00204902	0.00995221	-	NC_999999999.1	1815844	1816647	+	804	protein_coding	- && PF02104:SURF1 family	-
GE01559	107.689	274.978	-1.35165	0.0025962	0.0121395	-	NC_999999999.1	1816734	1818521	+	1788	protein_coding	- && PF00723:Glycosyl hydrolases family 15	-
GE01560	135.181	441.717	-1.70747	0.000124562	0.000871693	-	NC_999999999.1	1818527	1819282	+	756	protein_coding	- && PF00106:short chain dehydrogenase	adh_short
GE01561	113.417	216.488	-0.93213	0.0389386	0.110164	-	NC_999999999.1	1819312	1819890	-	579	protein_coding	- && -	-
GE01562	219.949	265.375	-0.270866	0.534244	0.712796	-	NC_999999999.1	1819895	1820584	-	690	protein_coding	- && -	-
GE01563	59.5782	160.618	-1.42928	0.00261668	0.0122098	-	NC_999999999.1	1820960	1821145	-	186	protein_coding	- && -	-
GE01564	209.639	341.324	-0.703036	0.10519	0.233324	-	NC_999999999.1	1821199	1821681	-	483	protein_coding	- && PF03780:Asp23 family, cell envelope-related function	-
GE01565	2064.21	2052.36	0.0082842	0.985306	1	-	NC_999999999.1	1821838	1822638	-	801	protein_coding	- && PF00378:Enoyl-CoA hydratase/isomerase	ECH
GE01566	2082.54	1016.14	1.03513	0.0132793	0.0471455	-	NC_999999999.1	1822797	1823018	-	222	protein_coding	- && -	-
GE01567	552.144	694.008	-0.329895	0.433569	0.625244	-	NC_999999999.1	1823404	1825002	-	1599	protein_coding	- && PF12848:ABC transporter|PF00005:ABC transporter	ABC_tran
GE01568	356.263	185.061	0.944347	0.0303276	0.0903145	-	NC_999999999.1	1825206	1826477	-	1272	protein_coding	- && -	-
GE01569	10.3215	10.4648	-0.0228055	1	1	-	NC_999999999.1	1827041	1827196	-	156	protein_coding	- && -	-
GE01570	82.4883	139.666	-0.759157	0.10561	0.233764	-	NC_999999999.1	1827220	1828164	-	945	protein_coding	- && PF12695:Alpha/beta hydrolase family	-
GE01571	129.454	68.0817	0.925495	0.0510332	0.135128	-	NC_999999999.1	1828284	1828976	-	693	protein_coding	- && PF00596:Class II Aldolase and Adducin N-terminal domain	Aldolase_II
GE01572	103.107	1462.23	-3.82452	9.31e-16	3.43e-14	-	NC_999999999.1	1829211	1830491	+	1281	protein_coding	- && PF01384:Phosphate transporter family	-
GE01573	3.44863	108.239	-4.92784	9e-12	2.18e-10	-	NC_999999999.1	1830526	1830747	+	222	protein_coding	- && -	-
GE01574	320.753	579.648	-0.853547	0.0454042	0.123359	-	NC_999999999.1	1831133	1832167	+	1035	protein_coding	- && PF03186:CobD/Cbib protein	-
GE01575	200.475	579.648	-1.53129	0.000449499	0.00270779	-	NC_999999999.1	1832164	1833672	+	1509	protein_coding	- && PF07685:CobB/CobQ-like glutamine amidotransferase domain|PF01656:CobQ/CobB/MinD/ParA nucleotide binding domain	CbiA
GE01576	513.197	990.821	-0.948994	0.0247499	0.0767077	-	NC_999999999.1	1833821	1835896	+	2076	protein_coding	- && PF01078:Magnesium chelatase, subunit ChlI|PF13519:von Willebrand factor type A domain	-
GE01577	108.835	277.597	-1.35007	0.00263514	0.0122664	-	NC_999999999.1	1835896	1836495	+	600	protein_coding	- && PF02572:ATP:corrinoid adenosyltransferase BtuR/CobO/CobP	-
GE01578	256.605	608.456	-1.2453	0.0038414	0.0170518	-	NC_999999999.1	1836489	1837955	+	1467	protein_coding	- && PF07685:CobB/CobQ-like glutamine amidotransferase domain|PF01656:CobQ/CobB/MinD/ParA nucleotide binding domain	CbiA
GE01579	68.7422	82.9224	-0.27056	0.601217	0.766249	-	NC_999999999.1	1838027	1838845	-	819	protein_coding	- && PF02535:ZIP Zinc transporter	-
GE01580	56.1417	137.92	-1.29523	0.0075826	0.0299311	-	NC_999999999.1	1838851	1839492	+	642	protein_coding	- && PF01890:Cobalamin synthesis G C-terminus	-
GE01581	678.149	124.825	2.44038	6.01e-08	8.47e-07	-	NC_999999999.1	1839482	1840582	+	1101	protein_coding	- && PF00155:Aminotransferase class I and II	Aminotran_1_2
GE01582	105.398	79.4304	0.407175	0.394899	0.589701	-	NC_999999999.1	1841823	1842914	-	1092	protein_coding	- && PF01979:Amidohydrolase family	Amidohydro_1
GE01583	294.406	494.969	-0.749374	0.0809278	0.192164	-	NC_999999999.1	1843119	1844246	+	1128	protein_coding	- && PF00266:Aminotransferase class-V	Aminotran_5
GE01584	761.771	1115.66	-0.550427	0.187941	0.355772	-	NC_999999999.1	1844420	1845088	+	669	protein_coding	- && PF00583:Acetyltransferase (GNAT) family	Acetyltransf_1
GE01585	1886.65	1731.11	0.124108	0.765236	0.885711	-	NC_999999999.1	1845220	1846491	+	1272	protein_coding	- && PF00202:Aminotransferase class-III	Aminotran_3
GE01586	1443.34	1971.18	-0.449628	0.278398	0.467706	-	NC_999999999.1	1846594	1846992	+	399	protein_coding	- && PF06339:Ectoine synthase	-
GE01587	4326.57	4237.43	0.030026	0.942442	1	-	NC_999999999.1	1846999	1847898	+	900	protein_coding	- && PF05721:Phytanoyl-CoA dioxygenase (PhyH)	PhyH
GE01588	160.382	166.728	-0.0561431	0.904296	0.978588	-	NC_999999999.1	1847978	1849072	-	1095	protein_coding	- && PF00266:Aminotransferase class-V	Aminotran_5
GE01589	161.528	458.304	-1.50395	0.000628007	0.00362688	-	NC_999999999.1	1849144	1849857	-	714	protein_coding	- && PF01323:DSBA-like thioredoxin domain	DSBA
GE01590	221.094	583.14	-1.39879	0.00128313	0.00670233	-	NC_999999999.1	1849933	1850436	-	504	protein_coding	- && PF00583:Acetyltransferase (GNAT) family	Acetyltransf_1
GE01591	516.634	442.59	0.223044	0.600704	0.765864	-	NC_999999999.1	1850515	1852044	-	1530	protein_coding	- && PF00171:Aldehyde dehydrogenase family	Aldedh
GE01592	123.726	197.283	-0.672793	0.13335	0.277424	-	NC_999999999.1	1852297	1853070	+	774	protein_coding	- && PF01614:Bacterial transcriptional regulator|PF09339:IclR helix-turn-helix domain	IclR
GE01593	303.57	409.417	-0.431483	0.314721	0.506493	-	NC_999999999.1	1853074	1853544	+	471	protein_coding	- && PF13302:Acetyltransferase (GNAT) domain	-
GE01594	1359.72	16571.8	-3.60724	2.29e-15	8.15e-14	-	NC_999999999.1	1853657	1855111	+	1455	protein_coding	- && PF00905:Penicillin binding protein transpeptidase domain	-
GE01595	80.1973	200.775	-1.32291	0.00436481	0.018918	-	NC_999999999.1	1855158	1855955	-	798	protein_coding	- && PF03767:HAD superfamily, subfamily IIIB (Acid phosphatase)	-
GE01596	2.3032	13.0838	-2.45255	0.0439913	0.120976	-	NC_999999999.1	1856096	1856875	-	780	protein_coding	- && PF01095:Pectinesterase	-
GE01597	21.7766	17.4487	0.315948	0.632833	0.791014	-	NC_999999999.1	1857313	1858668	-	1356	protein_coding	- && PF00544:Pectate lyase	-
GE01598	30.9406	18.3217	0.750582	0.221769	0.400696	-	NC_999999999.1	1858781	1860139	-	1359	protein_coding	- && PF01547:Bacterial extracellular solute-binding protein	SBP_bac_1
GE01599	17.1946	12.2108	0.487311	0.556403	0.730385	-	NC_999999999.1	1860279	1861808	-	1530	protein_coding	- && PF04616:Glycosyl hydrolases family 43	-
GE01600	4.59409	1.73468	1.33156	0.704873	0.842811	-	NC_999999999.1	1861805	1862659	-	855	protein_coding	- && PF14100:Methane oxygenase PmoA	-
GE01601	13.758	6.97282	0.964502	0.271197	0.459566	-	NC_999999999.1	1862656	1863834	-	1179	protein_coding	- && PF01408:Oxidoreductase family, NAD-binding Rossmann fold	GFO_IDH_MocA
GE01602	6.88505	5.22681	0.38401	0.797614	0.90744	-	NC_999999999.1	1863954	1864850	-	897	protein_coding	- && PF00528:Binding-protein-dependent transport system inner membrane component	BPD_transp_1
GE01603	6.88505	4.3538	0.640394	0.588481	0.755847	-	NC_999999999.1	1864847	1865782	-	936	protein_coding	- && PF00528:Binding-protein-dependent transport system inner membrane component	BPD_transp_1
GE01604	20.6311	12.2108	0.748624	0.334166	0.526028	-	NC_999999999.1	1865907	1867646	-	1740	protein_coding	- && PF00920:Dehydratase family	ILVD_EDD
GE01605	28.6496	13.0838	1.12157	0.1015	0.227079	-	NC_999999999.1	1867643	1868551	-	909	protein_coding	- && PF00701:Dihydrodipicolinate synthetase family	-
GE01606	13.758	29.6705	-1.10361	0.0954816	0.216553	-	NC_999999999.1	1868548	1869216	-	669	protein_coding	- && PF00392:Bacterial regulatory proteins, gntR family|PF07729:FCD domain	FCD
GE01607	83.6338	50.6221	0.722414	0.144566	0.293246	-	NC_999999999.1	1869622	1870530	+	909	protein_coding	- && PF00107:Zinc-binding dehydrogenase	ADH_zinc_N
GE01608	177.565	327.357	-0.882202	0.043656	0.120418	-	NC_999999999.1	1870601	1871518	+	918	protein_coding	- && PF12833:Helix-turn-helix domain|PF12852:Cupin	-
GE01609	21.7766	25.3056	-0.216947	0.835033	0.93093	-	NC_999999999.1	1871828	1872997	-	1170	protein_coding	- && -	-
GE01610	28.6496	26.1786	0.128345	0.853182	0.942493	-	NC_999999999.1	1872994	1873980	-	987	protein_coding	- && PF00701:Dihydrodipicolinate synthetase family	-
GE01611	30.9406	34.9084	-0.174423	0.809426	0.916719	-	NC_999999999.1	1874222	1875043	+	822	protein_coding	- && PF01370:NAD dependent epimerase/dehydratase family	Epimerase
GE01612	38.9591	295.056	-2.91748	3.99e-09	6.8e-08	-	NC_999999999.1	1875327	1876097	+	771	protein_coding	- && PF00455:DeoR C terminal sensor domain|PF08220:DeoR-like helix-turn-helix domain	DeoR
GE01613	29.7951	61.0978	-1.03382	0.0575442	0.148578	-	NC_999999999.1	1876247	1877617	+	1371	protein_coding	- && PF01547:Bacterial extracellular solute-binding protein	SBP_bac_1
GE01614	26.3586	27.0516	-0.0384956	1	1	-	NC_999999999.1	1877614	1878558	+	945	protein_coding	- && PF00528:Binding-protein-dependent transport system inner membrane component	BPD_transp_1
GE01615	10.3215	27.0516	-1.38167	0.0624507	0.158106	-	NC_999999999.1	1878555	1879436	+	882	protein_coding	- && PF00528:Binding-protein-dependent transport system inner membrane component	BPD_transp_1
GE01616	34.3771	79.4304	-1.206	0.0208507	0.0670227	-	NC_999999999.1	1879433	1880422	+	990	protein_coding	- && PF00107:Zinc-binding dehydrogenase|PF08240:Alcohol dehydrogenase GroES-like domain	ADH_N
GE01617	33.2316	66.3357	-0.995308	0.0634162	0.160271	-	NC_999999999.1	1880856	1881038	-	183	protein_coding	- && -	-
GE01618	235.986	484.493	-1.03749	0.0165876	0.0560971	-	NC_999999999.1	1881386	1881913	+	528	protein_coding	- && PF02342:TerD domain	-
GE01619	847.684	625.043	0.439451	0.296222	0.487402	-	NC_999999999.1	1882025	1882633	-	609	protein_coding	- && PF00440:Bacterial regulatory proteins, tetR family	TetR_N
GE01620	1.15779	58.4789	-5.52906	6.45e-09	1.08e-07	-	NC_999999999.1	1882821	1883693	+	873	protein_coding	- && PF09359:VTC domain	-
GE01621	1.39e-17	49.7491	-8.65377	5.21e-10	1e-08	-	NC_999999999.1	1883690	1884373	+	684	protein_coding	- && PF16316:Domain of unknown function (DUF4956)	-
GE01622	24.0676	88.1602	-1.86855	0.000564393	0.00329614	-	NC_999999999.1	1884373	1886139	+	1767	protein_coding	- && PF08757:CotH protein	-
GE01623	8.03054	77.6845	-3.2566	4.69e-07	5.7e-06	-	NC_999999999.1	1886288	1887046	+	759	protein_coding	- && PF00486:Transcriptional regulatory protein, C terminal|PF00072:Response regulator receiver domain	Response_reg
GE01624	589.946	111.731	2.39909	1.12e-07	1.51e-06	-	NC_999999999.1	1887043	1888668	+	1626	protein_coding	- && PF00672:HAMP domain|PF00512:His Kinase A (phospho-acceptor) domain	HisKA
GE01625	9558.08	192.045	5.63621	7.5e-29	8.14e-27	-	NC_999999999.1	1888631	1890097	-	1467	protein_coding	- && PF05787:Bacterial protein of unknown function (DUF839)	-
GE01626	90.5068	117.842	-0.380617	0.430285	0.621988	-	NC_999999999.1	1890281	1890529	-	249	protein_coding	- && -	-
GE01627	796.136	1109.55	-0.478856	0.250903	0.437381	-	NC_999999999.1	1890514	1891704	-	1191	protein_coding	- && -	-
GE01628	4170.79	302.913	3.78274	3.24e-16	1.26e-14	-	NC_999999999.1	1891972	1893813	+	1842	protein_coding	- && PF03372:Endonuclease/Exonuclease/phosphatase family	Exo_endo_phos
GE01629	134.036	58.4789	1.19452	0.0122292	0.0440409	-	NC_999999999.1	1893866	1894570	-	705	protein_coding	- && PF03992:Antibiotic biosynthesis monooxygenase	ABM
GE01630	108.835	89.9062	0.27497	0.568793	0.742761	-	NC_999999999.1	1894722	1895222	-	501	protein_coding	- && PF12277:Protein of unknown function (DUF3618)	-
GE01631	66.4512	77.6845	-0.225403	0.67541	0.825501	-	NC_999999999.1	1895219	1895638	-	420	protein_coding	- && PF07332:Putative Actinobacterial Holin-X, holin superfamily III	-
GE01632	564.745	446.955	0.337321	0.425685	0.61866	-	NC_999999999.1	1895821	1896822	-	1002	protein_coding	- && PF14602:Hexapeptide repeat of succinyl-transferase|PF14789:Tetrahydrodipicolinate N-succinyltransferase middle	-
GE01633	14.9035	43.6382	-1.54359	0.0108508	0.0400284	-	NC_999999999.1	1896832	1897425	-	594	protein_coding	- && PF00440:Bacterial regulatory proteins, tetR family	TetR_N
GE01634	12.6125	41.8923	-1.72372	0.00688961	0.0276393	-	NC_999999999.1	1897425	1897745	-	321	protein_coding	- && PF00893:Small Multidrug Resistance protein	-
GE01635	1090.53	698.373	0.64283	0.124622	0.263256	-	NC_999999999.1	1897844	1898176	-	333	protein_coding	- && PF01883:Domain of unknown function DUF59	-
GE01636	737.716	721.944	0.0311283	0.943334	1	-	NC_999999999.1	1898173	1898643	-	471	protein_coding	- && PF01592:NifU-like N terminal domain	-
GE01637	1358.58	915.745	0.568986	0.172207	0.333276	-	NC_999999999.1	1898664	1899920	-	1257	protein_coding	- && PF00266:Aminotransferase class-V	Aminotran_5
GE01638	1025.24	530.761	0.949614	0.0240066	0.0748508	-	NC_999999999.1	1899917	1900681	-	765	protein_coding	- && PF00005:ABC transporter	ABC_tran
GE01639	389.483	189.426	1.03932	0.0167741	0.0566223	-	NC_999999999.1	1900689	1901006	-	318	protein_coding	- && PF00355:Rieske [2Fe-2S] domain	-
GE01640	1941.64	1129.62	0.781342	0.0605745	0.154757	-	NC_999999999.1	1901003	1902187	-	1185	protein_coding	- && PF01458:Uncharacterized protein family (UPF0051)	-
GE01641	4491.53	1925.78	1.2217	0.0034525	0.0154862	-	NC_999999999.1	1902247	1903668	-	1422	protein_coding	- && PF01458:Uncharacterized protein family (UPF0051)	-
GE01642	1754.92	1278.03	0.457423	0.270548	0.459401	-	NC_999999999.1	1903665	1904420	-	756	protein_coding	- && PF01022:Bacterial regulatory protein, arsR family	HTH_5
GE01643	26.3586	17.4487	0.590162	0.371639	0.566734	-	NC_999999999.1	1904625	1905413	+	789	protein_coding	- && PF02522:Aminoglycoside 3-N-acetyltransferase	-
GE01644	303.57	744.641	-1.29424	0.00255243	0.0119656	-	NC_999999999.1	1905639	1906562	+	924	protein_coding	- && PF00005:ABC transporter	ABC_tran
GE01645	159.237	204.267	-0.359216	0.422478	0.615228	-	NC_999999999.1	1906559	1907362	+	804	protein_coding	- && PF01061:ABC-2 type transporter	ABC2_membrane
GE01646	525.798	1104.31	-1.07043	0.0112006	0.0410503	-	NC_999999999.1	1907417	1908439	+	1023	protein_coding	- && PF02628:Cytochrome oxidase assembly protein	-
GE01647	36.6681	66.3357	-0.853792	0.102086	0.22804	-	NC_999999999.1	1908394	1909131	-	738	protein_coding	- && -	-
GE01648	73.3242	83.7953	-0.192698	0.69614	0.839965	-	NC_999999999.1	1909150	1910256	-	1107	protein_coding	- && PF04909:Amidohydrolase	Amidohydro_2
GE01649	327.626	334.341	-0.029358	0.959134	1	-	NC_999999999.1	1910389	1910751	-	363	protein_coding	- && -	-
GE01650	800.718	916.618	-0.195037	0.6421	0.798513	-	NC_999999999.1	1910847	1911815	-	969	protein_coding	- && PF01040:UbiA prenyltransferase family	UbiA
GE01651	4218.9	4013.95	0.071833	0.862035	0.949088	-	NC_999999999.1	1912170	1914257	+	2088	protein_coding	- && PF00456:Transketolase, thiamine diphosphate binding domain|PF02780:Transketolase, C-terminal domain|PF02779:Transketolase, pyrimidine binding domain	-
GE01652	3327.7	3538.18	-0.0884886	0.83061	0.928419	-	NC_999999999.1	1914292	1915410	+	1119	protein_coding	- && PF00923:Transaldolase	-
GE01653	910.686	1036.22	-0.186309	0.656559	0.810226	-	NC_999999999.1	1915414	1916937	+	1524	protein_coding	- && PF02781:Glucose-6-phosphate dehydrogenase, C-terminal domain|PF00479:Glucose-6-phosphate dehydrogenase, NAD binding domain	G6PD_C
GE01654	892.358	1161.05	-0.379724	0.364185	0.559592	-	NC_999999999.1	1916934	1917983	+	1050	protein_coding	- && PF10128:Glucose-6-phosphate dehydrogenase subunit	-
GE01655	757.189	890.429	-0.233851	0.575287	0.747216	-	NC_999999999.1	1917980	1918759	+	780	protein_coding	- && PF01182:Glucosamine-6-phosphate isomerases/6-phosphogluconolactonase	-
GE01656	549.853	535.999	0.0367476	0.934368	0.998377	-	NC_999999999.1	1918933	1920585	-	1653	protein_coding	- && PF00342:Phosphoglucose isomerase	-
GE01657	2207.39	1828.01	0.272039	0.511124	0.693355	-	NC_999999999.1	1920690	1921079	-	390	protein_coding	- && PF13397:RNA polymerase-binding protein	-
GE01658	538.398	378.863	0.506786	0.23445	0.417918	-	NC_999999999.1	1921238	1921474	-	237	protein_coding	- && -	-
GE01659	799.573	1908.32	-1.2549	0.00287718	0.0132573	-	NC_999999999.1	1921632	1922420	-	789	protein_coding	- && PF00121:Triosephosphate isomerase	-
GE01660	1060.75	2344.81	-1.14432	0.00629943	0.0256026	-	NC_999999999.1	1922426	1923637	-	1212	protein_coding	- && PF00162:Phosphoglycerate kinase	-
GE01661	5222.36	10878.2	-1.05865	0.0108087	0.0399135	-	NC_999999999.1	1923777	1924784	-	1008	protein_coding	- && PF02800:Glyceraldehyde 3-phosphate dehydrogenase, C-terminal domain|PF00044:Glyceraldehyde 3-phosphate dehydrogenase, NAD binding domain	-
GE01662	631.184	666.946	-0.0795449	0.85229	0.942366	-	NC_999999999.1	1925390	1926382	-	993	protein_coding	- && PF14527:WhiA LAGLIDADG-like domain|PF02650:WhiA C-terminal HTH domain|PF10298:WhiA N-terminal LAGLIDADG-like domain	-
GE01663	524.652	524.65	-5.72e-05	1	1	-	NC_999999999.1	1926373	1927461	-	1089	protein_coding	- && PF01933:Uncharacterised protein family UPF0052	-
GE01664	718.242	635.519	0.176455	0.675131	0.825438	-	NC_999999999.1	1927458	1928528	-	1071	protein_coding	- && PF03668:P-loop ATPase protein family	ATP_bind_2
GE01665	665.549	670.438	-0.010606	0.987624	1	-	NC_999999999.1	1928525	1930681	-	2157	protein_coding	- && PF14520:Helix-hairpin-helix domain|PF08459:UvrC Helix-hairpin-helix N-terminal|PF01541:GIY-YIG catalytic domain|PF02151:UvrB/uvrC motif	GIY-YIG
GE01666	170.692	109.112	0.644754	0.159306	0.314587	-	NC_999999999.1	1931086	1932036	+	951	protein_coding	- && -	-
GE01667	38.9591	75.0655	-0.944639	0.0668551	0.166076	-	NC_999999999.1	1932115	1932540	-	426	protein_coding	- && PF00355:Rieske [2Fe-2S] domain	-
GE01668	117.999	185.934	-0.655696	0.14639	0.295504	-	NC_999999999.1	1932778	1933821	+	1044	protein_coding	- && PF00356:Bacterial regulatory proteins, lacI family|PF13377:Periplasmic binding protein-like domain	LacI
GE01669	4514.44	1382.79	1.70686	5.52e-05	0.000424782	-	NC_999999999.1	1934819	1937842	-	3024	protein_coding	- && PF00005:ABC transporter	ABC_tran
GE01670	100.816	207.758	-1.04251	0.0214618	0.0684724	-	NC_999999999.1	1938066	1938752	+	687	protein_coding	- && PF11716:Mycothiol maleylpyruvate isomerase N-terminal domain	-
GE01671	437.594	429.495	0.0268669	0.949665	1	-	NC_999999999.1	1938809	1939465	+	657	protein_coding	- && PF00753:Metallo-beta-lactamase superfamily	Lactamase_B
GE01672	95.0888	86.4143	0.137455	0.783049	0.898887	-	NC_999999999.1	1939541	1940014	-	474	protein_coding	- && PF01220:Dehydroquinase class II	-
GE01673	10.3215	16.5757	-0.679546	0.352653	0.54766	-	NC_999999999.1	1940230	1941330	-	1101	protein_coding	- && PF01699:Sodium/calcium exchanger protein	Na_Ca_ex
GE01674	38.9591	23.5596	0.721555	0.201461	0.373774	-	NC_999999999.1	1941469	1942467	-	999	protein_coding	- && PF03741:Integral membrane protein TerC family	-
GE01675	274.933	177.204	0.633157	0.147622	0.297248	-	NC_999999999.1	1942723	1943187	-	465	protein_coding	- && -	-
GE01676	1430.74	1108.67	0.367869	0.376452	0.57096	-	NC_999999999.1	1943835	1944740	-	906	protein_coding	- && PF02342:TerD domain	-
GE01677	5563.72	3018.75	0.882061	0.0333683	0.0974225	-	NC_999999999.1	1944986	1945564	-	579	protein_coding	- && PF02342:TerD domain	-
GE01678	2480.02	1299.86	0.931918	0.0252933	0.0781654	-	NC_999999999.1	1945706	1947862	-	2157	protein_coding	- && PF02151:UvrB/uvrC motif|PF12344:Ultra-violet resistance protein B|PF00271:Helicase conserved C-terminal domain|PF04851:Type III restriction enzyme, res subunit	Helicase_C
GE01679	453.631	189.426	1.25922	0.00379294	0.0168573	-	NC_999999999.1	1947903	1948781	-	879	protein_coding	- && PF03707:Bacterial signalling protein N terminal repeat	MHYT
GE01680	21923.8	210.377	6.70246	1.16e-36	3.84e-34	-	NC_999999999.1	1949074	1949943	+	870	protein_coding	- && PF03009:Glycerophosphoryl diester phosphodiesterase family	-
GE01681	2226.87	267.994	3.05409	1.2e-11	2.86e-10	-	NC_999999999.1	1950030	1950596	+	567	protein_coding	- && PF01035:6-O-methylguanine DNA methyltransferase, DNA binding domain	DNA_binding_1
GE01682	223.385	59.3519	1.90962	5e-05	0.000389342	-	NC_999999999.1	1950627	1951055	-	429	protein_coding	- && PF12681:Glyoxalase-like domain	-
GE01683	271.496	83.7953	1.69427	0.000193064	0.00127499	-	NC_999999999.1	1951194	1952102	+	909	protein_coding	- && PF04227:Indigoidine synthase A like protein	-
GE01684	161.528	76.8115	1.07086	0.0198468	0.0645955	-	NC_999999999.1	1952099	1953019	+	921	protein_coding	- && PF00294:pfkB family carbohydrate kinase	PfkB
GE01685	108.835	117.842	-0.114874	0.822362	0.923887	-	NC_999999999.1	1953174	1953968	-	795	protein_coding	- && PF13489:Methyltransferase domain	-
GE01686	17.1946	34.0354	-0.981428	0.1117	0.243603	-	NC_999999999.1	1954035	1954721	-	687	protein_coding	- && -	-
GE01687	28.6496	32.2895	-0.172932	0.864285	0.949851	-	NC_999999999.1	1954880	1955359	+	480	protein_coding	- && PF08592:Domain of unknown function (DUF1772)	-
GE01688	36.6681	18.3217	0.994795	0.105397	0.233522	-	NC_999999999.1	1955526	1955801	-	276	protein_coding	- && -	-
GE01689	99.6708	137.92	-0.46838	0.317623	0.509697	-	NC_999999999.1	1955802	1956662	-	861	protein_coding	- && PF13560:Helix-turn-helix domain	-
GE01690	134.036	281.089	-1.06789	0.0165778	0.0560898	-	NC_999999999.1	1957025	1957702	+	678	protein_coding	- && PF13581:Histidine kinase-like ATPase domain	-
GE01691	138.618	259.264	-0.902896	0.0416602	0.116147	-	NC_999999999.1	1957699	1958133	+	435	protein_coding	- && -	-
GE01692	350.536	808.368	-1.20523	0.00473896	0.0203166	-	NC_999999999.1	1958140	1958325	-	186	protein_coding	- && -	-
GE01693	52.7052	22.6866	1.21062	0.0288409	0.0864394	-	NC_999999999.1	1958476	1959165	-	690	protein_coding	- && PF05988:Bacterial protein of unknown function (DUF899)	-
GE01694	25.2131	178.95	-2.82201	6.17e-08	8.67e-07	-	NC_999999999.1	1959312	1960703	-	1392	protein_coding	- && PF01979:Amidohydrolase family	Amidohydro_1
GE01695	44.6867	452.193	-3.33585	1.33e-11	3.14e-10	-	NC_999999999.1	1960703	1961755	-	1053	protein_coding	- && PF13515:Fusaric acid resistance protein-like	-
GE01696	34.3771	27.0516	0.343257	0.607637	0.771788	-	NC_999999999.1	1962775	1963554	-	780	protein_coding	- && PF01909:Nucleotidyltransferase domain	NTP_transf_2
GE01697	36.6681	55.86	-0.606368	0.269145	0.458088	-	NC_999999999.1	1963797	1964510	+	714	protein_coding	- && PF02909:Tetracyclin repressor, C-terminal all-alpha domain|PF00440:Bacterial regulatory proteins, tetR family	TetR_N
GE01698	51.5597	75.0655	-0.541367	0.299254	0.490747	-	NC_999999999.1	1964552	1965688	+	1137	protein_coding	- && PF12697:Alpha/beta hydrolase family	-
GE01699	142.054	344.816	-1.27881	0.00401904	0.0177053	-	NC_999999999.1	1965872	1966633	+	762	protein_coding	- && PF14246:AefR-like transcriptional repressor, C-terminal region|PF00440:Bacterial regulatory proteins, tetR family	TetR_N
GE01700	64.1602	107.366	-0.74208	0.11693	0.25153	-	NC_999999999.1	1966630	1967562	+	933	protein_coding	- && PF00753:Metallo-beta-lactamase superfamily	Lactamase_B
GE01701	4.59409	20.9407	-2.16303	0.013231	0.0469971	-	NC_999999999.1	1967638	1968480	-	843	protein_coding	- && PF13460:NAD(P)H-binding	-
GE01702	2.3032	3.48077	-0.582365	0.704873	0.842811	-	NC_999999999.1	1968480	1968749	-	270	protein_coding	- && -	-
GE01703	297.843	406.798	-0.449697	0.294957	0.486201	-	NC_999999999.1	1969036	1969707	+	672	protein_coding	- && PF13560:Helix-turn-helix domain	-
GE01704	13.758	35.7814	-1.37267	0.0319423	0.0939534	-	NC_999999999.1	1969918	1970499	+	582	protein_coding	- && -	-
GE01705	12.6125	29.6705	-1.22797	0.0696284	0.171616	-	NC_999999999.1	1970529	1971548	-	1020	protein_coding	- && PF00248:Aldo/keto reductase family	Aldo_ket_red
GE01706	49.2687	105.62	-1.09871	0.0268604	0.0816821	-	NC_999999999.1	1971664	1972269	+	606	protein_coding	- && PF00440:Bacterial regulatory proteins, tetR family	TetR_N
GE01707	162.673	214.742	-0.400541	0.370401	0.565914	-	NC_999999999.1	1972276	1973241	-	966	protein_coding	- && PF00561:alpha/beta hydrolase fold	Abhydrolase_1
GE01708	46.9777	232.202	-2.30274	2.12e-06	2.25e-05	-	NC_999999999.1	1973293	1974021	-	729	protein_coding	- && PF03167:Uracil DNA glycosylase superfamily	UDG
GE01709	849.975	644.248	0.399691	0.340065	0.532432	-	NC_999999999.1	1974161	1974760	+	600	protein_coding	- && PF01479:S4 domain	S4
GE01710	466.232	1741.58	-1.90105	1.01e-05	9.18e-05	-	NC_999999999.1	1974871	1975557	-	687	protein_coding	- && PF08241:Methyltransferase domain	Methyltransf_11
GE01711	169.546	190.299	-0.166656	0.72772	0.861487	-	NC_999999999.1	1975694	1976074	-	381	protein_coding	- && PF14559:Tetratricopeptide repeat	-
GE01712	210.785	536.872	-1.34841	0.00186154	0.00917644	-	NC_999999999.1	1976124	1976735	-	612	protein_coding	- && PF01121:Dephospho-CoA kinase	-
GE01713	679.295	889.556	-0.389028	0.354421	0.549524	-	NC_999999999.1	1976767	1977705	-	939	protein_coding	- && PF09754:PAC2 family	-
GE01714	18119.6	17846.3	0.0219203	0.957555	1	-	NC_999999999.1	1977918	1979435	-	1518	protein_coding	- && PF00575:S1 RNA binding domain	S1
GE01715	185.583	286.327	-0.625403	0.152929	0.30506	-	NC_999999999.1	1979741	1980655	+	915	protein_coding	- && PF08241:Methyltransferase domain	Methyltransf_11
GE01716	123.726	182.442	-0.560047	0.214124	0.389711	-	NC_999999999.1	1981774	1983555	+	1782	protein_coding	- && PF08482:ATP-dependent helicase C-terminal	-
GE01717	2642.69	3956.33	-0.582147	0.159085	0.314237	-	NC_999999999.1	1983587	1985362	-	1776	protein_coding	- && PF13406:Transglycosylase SLT domain	-
GE01718	54.9962	37.5273	0.549152	0.29264	0.483039	-	NC_999999999.1	1985691	1986551	+	861	protein_coding	- && PF13803:Domain of unknown function (DUF4184)	-
GE01719	17.1946	20.0677	-0.223221	0.804319	0.912703	-	NC_999999999.1	1986466	1986927	-	462	protein_coding	- && -	-
GE01720	3052.78	2151.88	0.504484	0.222499	0.401835	-	NC_999999999.1	1987244	1989967	-	2724	protein_coding	- && PF00476:DNA polymerase family A|PF02739:5'-3' exonuclease, N-terminal resolvase-like domain|PF01367:5'-3' exonuclease, C-terminal SAM fold	-
GE01721	1812.2	1447.39	0.324241	0.434374	0.625979	-	NC_999999999.1	1990145	1992424	+	2280	protein_coding	- && PF01568:Molydopterin dinucleotide binding domain|PF00384:Molybdopterin oxidoreductase	-
GE01722	289.824	310.77	-0.100738	0.821963	0.923625	-	NC_999999999.1	1992512	1993000	+	489	protein_coding	- && PF03061:Thioesterase superfamily	4HBT
GE01723	1636.93	7761.65	-2.24529	1.83e-07	2.38e-06	-	NC_999999999.1	1993841	1995076	+	1236	protein_coding	- && PF13458:Periplasmic binding protein	-
GE01724	79.0518	459.177	-2.53656	4.97e-08	7.09e-07	-	NC_999999999.1	1995191	1996123	+	933	protein_coding	- && PF02653:Branched-chain amino acid transport system / permease component	BPD_transp_2
GE01725	167.255	336.959	-1.01013	0.0218787	0.0692948	-	NC_999999999.1	1996129	1997955	+	1827	protein_coding	- && PF02653:Branched-chain amino acid transport system / permease component	BPD_transp_2
GE01726	190.165	596.234	-1.6481	0.00016955	0.00113308	-	NC_999999999.1	1997955	1998866	+	912	protein_coding	- && PF00005:ABC transporter	ABC_tran
GE01727	68.7422	533.38	-2.95392	4.47e-10	8.66e-09	-	NC_999999999.1	1998863	1999579	+	717	protein_coding	- && PF00005:ABC transporter	ABC_tran
GE01728	992.017	1018.76	-0.0384007	0.929125	0.995384	-	NC_999999999.1	1999659	2000315	-	657	protein_coding	- && PF00072:Response regulator receiver domain|PF03861:ANTAR domain	Response_reg
GE01729	3327.7	1094.71	1.60385	0.000147686	0.00100924	-	NC_999999999.1	2000539	2001969	-	1431	protein_coding	- && PF00224:Pyruvate kinase, barrel domain|PF02887:Pyruvate kinase, alpha/beta domain	PK
GE01730	693.041	95.1441	2.86295	4.77e-10	9.21e-09	-	NC_999999999.1	2002208	2004031	+	1824	protein_coding	- && PF00149:Calcineurin-like phosphoesterase|PF02872:5'-nucleotidase, C-terminal domain	Metallophos
GE01731	255.459	23.5596	3.43111	3.44e-11	7.65e-10	-	NC_999999999.1	2004060	2005469	-	1410	protein_coding	- && PF13434:L-lysine 6-monooxygenase (NADPH-requiring)	-
GE01732	95.0888	23.5596	2.00643	0.000147105	0.00100621	-	NC_999999999.1	2005466	2006875	-	1410	protein_coding	- && PF00282:Pyridoxal-dependent decarboxylase conserved domain	-
GE01733	1.15779	5.22681	-2.0786	0.245788	0.430839	-	NC_999999999.1	2007654	2007845	+	192	protein_coding	- && -	-
GE01734	48.1232	26.1786	0.87429	0.11816	0.253061	-	NC_999999999.1	2007846	2009591	+	1746	protein_coding	- && PF01433:Peptidase family M1|PF11838:ERAP1-like C-terminal domain	-
GE01735	92.7978	56.7329	0.708221	0.145899	0.294967	-	NC_999999999.1	2009686	2010036	-	351	protein_coding	- && PF01817:Chorismate mutase type II	-
GE01736	224.531	265.375	-0.241135	0.593203	0.760031	-	NC_999999999.1	2010155	2011123	+	969	protein_coding	- && -	-
GE01737	124.872	127.444	-0.0296509	0.979654	1	-	NC_999999999.1	2011128	2011757	+	630	protein_coding	- && PF04402:Protein of unknown function (DUF541)	-
GE01738	146.636	82.0494	0.836414	0.0735382	0.179068	-	NC_999999999.1	2011771	2012493	-	723	protein_coding	- && PF10138:vWA found in TerF C terminus	-
GE01739	51.5597	71.5736	-0.47277	0.360774	0.556224	-	NC_999999999.1	2012648	2013037	+	390	protein_coding	- && -	-
GE01740	51.5597	90.7792	-0.815131	0.102789	0.229328	-	NC_999999999.1	2013034	2013933	+	900	protein_coding	- && PF01374:Glycosyl hydrolase family 46	-
GE01741	1025.24	1340.89	-0.387217	0.352524	0.54766	-	NC_999999999.1	2014047	2015510	-	1464	protein_coding	- && PF07992:Pyridine nucleotide-disulphide oxidoreductase|PF14691:Dihydroprymidine dehydrogenase domain II, 4Fe-4S cluster	Pyr_redox_2
GE01742	3931.38	3993	-0.0224459	0.957211	1	-	NC_999999999.1	2015503	2020104	-	4602	protein_coding	- && PF04898:Glutamate synthase central domain|PF01493:GXGXG motif|PF01645:Conserved region in glutamate synthase|PF00310:Glutamine amidotransferases class-II	GATase_2
GE01743	75.6152	295.929	-1.96703	2.02e-05	0.000168769	-	NC_999999999.1	2020479	2021210	-	732	protein_coding	- && PF01988:VIT family	DUF125
GE01744	6.88505	13.9568	-1.01005	0.271197	0.459566	-	NC_999999999.1	2021459	2022259	+	801	protein_coding	- && PF03747:ADP-ribosylglycohydrolase	-
GE01745	1.39e-17	14.8298	-6.91674	0.000315208	0.00197066	-	NC_999999999.1	2022889	2024046	+	1158	protein_coding	- && PF03747:ADP-ribosylglycohydrolase	-
GE01746	5.73956	12.2108	-1.07715	0.312308	0.503949	-	NC_999999999.1	2024043	2025299	+	1257	protein_coding	- && PF03747:ADP-ribosylglycohydrolase	-
GE01747	3.44863	4.3538	-0.334291	1	1	-	NC_999999999.1	2025360	2026649	+	1290	protein_coding	- && PF03747:ADP-ribosylglycohydrolase	-
GE01748	2.3032	11.3378	-2.24818	0.0637647	0.160816	-	NC_999999999.1	2026646	2027875	+	1230	protein_coding	- && PF02515:CoA-transferase family III	CoA_transf_3
GE01749	24.0676	41.8923	-0.797534	0.167328	0.326615	-	NC_999999999.1	2027872	2028696	+	825	protein_coding	- && PF03328:HpcH/HpaI aldolase/citrate lyase family	-
GE01750	1521.24	2205.14	-0.535603	0.196548	0.366879	-	NC_999999999.1	2028807	2029841	-	1035	protein_coding	- && PF01790:Prolipoprotein diacylglyceryl transferase	LGT
GE01751	449.049	706.23	-0.653181	0.121123	0.257887	-	NC_999999999.1	2029918	2030691	-	774	protein_coding	- && PF13462:Thioredoxin	-
GE01752	174.128	298.548	-0.777537	0.0777451	0.18644	-	NC_999999999.1	2030793	2031608	-	816	protein_coding	- && PF00290:Tryptophan synthase alpha chain	-
GE01753	215.367	435.606	-1.01593	0.0192289	0.0629588	-	NC_999999999.1	2031605	2032888	-	1284	protein_coding	- && PF00291:Pyridoxal-phosphate dependent enzyme	PALP
GE01754	856.848	1010.9	-0.238533	0.568918	0.742791	-	NC_999999999.1	2033217	2034026	-	810	protein_coding	- && PF00218:Indole-3-glycerol phosphate synthase	-
GE01755	85.9248	150.142	-0.804597	0.0794811	0.189524	-	NC_999999999.1	2034147	2034509	-	363	protein_coding	- && PF10825:Protein of unknown function (DUF2752)	-
GE01756	686.168	584.886	0.23031	0.58658	0.755847	-	NC_999999999.1	2034703	2034954	-	252	protein_coding	- && -	-
GE01757	233.695	900.031	-1.94488	9.04e-06	8.3e-05	-	NC_999999999.1	2035351	2035998	-	648	protein_coding	- && PF09534:Tryptophan-associated transmembrane protein (Trp_oprn_chp)	-
GE01758	247.441	218.234	0.180967	0.687026	0.833116	-	NC_999999999.1	2036077	2037585	-	1509	protein_coding	- && PF00425:chorismate binding enzyme|PF04715:Anthranilate synthase component I, N terminal region	-
GE01759	132.89	133.555	-0.0074397	1	1	-	NC_999999999.1	2037597	2038037	-	441	protein_coding	- && PF01502:Phosphoribosyl-AMP cyclohydrolase	-
GE01760	496.015	509.809	-0.0396314	0.929285	0.995408	-	NC_999999999.1	2038119	2038754	+	636	protein_coding	- && PF11716:Mycothiol maleylpyruvate isomerase N-terminal domain	-
GE01761	109.98	185.934	-0.757124	0.0944465	0.215363	-	NC_999999999.1	2038717	2040057	-	1341	protein_coding	- && PF07690:Major Facilitator Superfamily	MFS_1
GE01762	361.991	324.738	0.156526	0.7217	0.856591	-	NC_999999999.1	2040086	2040841	-	756	protein_coding	- && PF00977:Histidine biosynthesis protein	-
GE01763	324.189	314.262	0.044748	0.923854	0.991343	-	NC_999999999.1	2040838	2041242	-	405	protein_coding	- && PF01042:Endoribonuclease L-PSP	Ribonuc_L-PSP
GE01764	386.046	361.403	0.0950465	0.826731	0.92679	-	NC_999999999.1	2041239	2041964	-	726	protein_coding	- && PF00977:Histidine biosynthesis protein	-
GE01765	136.327	171.093	-0.327666	0.468765	0.657356	-	NC_999999999.1	2041982	2042629	-	648	protein_coding	- && PF00117:Glutamine amidotransferase class-I	GATase
GE01766	33.2316	16.5757	0.99665	0.10085	0.225871	-	NC_999999999.1	2042626	2042790	-	165	protein_coding	- && -	-
GE01767	245.15	270.613	-0.142629	0.744691	0.870577	-	NC_999999999.1	2042794	2043387	-	594	protein_coding	- && PF00475:Imidazoleglycerol-phosphate dehydratase	-
GE01768	345.954	389.338	-0.170477	0.697034	0.840528	-	NC_999999999.1	2043384	2044493	-	1110	protein_coding	- && PF00155:Aminotransferase class I and II	Aminotran_1_2
GE01769	886.631	861.62	0.0412379	0.924157	0.991512	-	NC_999999999.1	2044490	2045815	-	1326	protein_coding	- && PF00815:Histidinol dehydrogenase	-
GE01770	1446.78	1924.04	-0.411279	0.321436	0.51434	-	NC_999999999.1	2046015	2047592	+	1578	protein_coding	- && -	-
GE01771	106.544	316.008	-1.56762	0.00049325	0.00293969	-	NC_999999999.1	2047916	2048923	+	1008	protein_coding	- && -	-
GE01772	81.3428	224.345	-1.46252	0.00150291	0.0077282	-	NC_999999999.1	2048935	2049675	+	741	protein_coding	- && PF02190:ATP-dependent protease La (LON) substrate-binding domain	-
GE01773	58.4327	83.7953	-0.519652	0.306875	0.498723	-	NC_999999999.1	2049689	2050201	+	513	protein_coding	- && PF04073:Aminoacyl-tRNA editing domain	-
GE01774	193.602	378.863	-0.96826	0.0263403	0.0806062	-	NC_999999999.1	2050384	2050926	-	543	protein_coding	- && -	-
GE01775	296.697	460.05	-0.632677	0.140383	0.287511	-	NC_999999999.1	2051108	2051953	-	846	protein_coding	- && PF01061:ABC-2 type transporter	ABC2_membrane
GE01776	249.732	909.634	-1.86448	1.93e-05	0.000162015	-	NC_999999999.1	2052067	2053041	-	975	protein_coding	- && PF00005:ABC transporter	ABC_tran
GE01777	79.0518	381.481	-2.26921	9.9e-07	1.13e-05	-	NC_999999999.1	2053220	2053915	-	696	protein_coding	- && -	-
GE01778	28.6496	48.0031	-0.743034	0.19641	0.366744	-	NC_999999999.1	2054005	2054352	+	348	protein_coding	- && PF01936:NYN domain	DUF88
GE01779	11.467	6.97282	0.704042	0.546614	0.722493	-	NC_999999999.1	2054671	2054838	+	168	protein_coding	- && -	-
GE01780	1662.14	2324.73	-0.484014	0.242748	0.427056	-	NC_999999999.1	2054972	2058511	-	3540	protein_coding	- && PF14579:Helix-hairpin-helix motif|PF02811:PHP domain|PF07733:Bacterial DNA polymerase III alpha subunit	-
GE01781	974.834	1360.96	-0.481378	0.247958	0.433301	-	NC_999999999.1	2058725	2060071	+	1347	protein_coding	- && PF10009:Uncharacterized protein conserved in bacteria (DUF2252)	-
GE01782	570.472	4480.99	-2.97335	2.6e-11	5.94e-10	-	NC_999999999.1	2060149	2060856	+	708	protein_coding	- && -	-
GE01783	638.057	7493.65	-3.55368	6.83e-15	2.39e-13	-	NC_999999999.1	2060943	2061743	+	801	protein_coding	- && PF13462:Thioredoxin	-
GE01784	353.972	268.867	0.396477	0.359348	0.554621	-	NC_999999999.1	2061848	2062441	-	594	protein_coding	- && PF01738:Dienelactone hydrolase family	-
GE01785	123.726	443.463	-1.8408	4.23e-05	0.000333292	-	NC_999999999.1	2062548	2063672	+	1125	protein_coding	- && PF00924:Mechanosensitive ion channel	-
GE01786	81.3428	144.904	-0.832369	0.0771567	0.185212	-	NC_999999999.1	2063713	2065299	-	1587	protein_coding	- && PF00999:Sodium/hydrogen exchanger family	Na_H_Exchanger
GE01787	60.7237	118.715	-0.966146	0.0442038	0.121331	-	NC_999999999.1	2065327	2065878	-	552	protein_coding	- && PF00583:Acetyltransferase (GNAT) family	Acetyltransf_1
GE01788	363.136	583.14	-0.683219	0.108535	0.238209	-	NC_999999999.1	2065875	2066819	-	945	protein_coding	- && PF01479:S4 domain|PF00849:RNA pseudouridylate synthase	S4
GE01789	211.93	337.832	-0.672534	0.12123	0.257988	-	NC_999999999.1	2066913	2067506	-	594	protein_coding	- && PF01252:Signal peptidase (SPase) II	-
GE01790	207.348	285.454	-0.461105	0.293302	0.484022	-	NC_999999999.1	2067597	2068358	-	762	protein_coding	- && PF01258:Prokaryotic dksA/traR C4-type zinc finger	zf-dskA_traR
GE01791	816.755	879.953	-0.107546	0.799936	0.909268	-	NC_999999999.1	2068951	2072097	+	3147	protein_coding	- && PF00133:tRNA synthetases class I (I, L, M and V)|PF08264:Anticodon-binding domain of tRNA	-
GE01792	9733.34	9389.76	0.0518434	0.899821	0.975923	-	NC_999999999.1	2072322	2073560	-	1239	protein_coding	- && PF05103:DivIVA protein	-
GE01793	3170.76	3670	-0.210951	0.609207	0.773449	-	NC_999999999.1	2073616	2073909	-	294	protein_coding	- && -	-
GE01794	3016.12	2348.3	0.361045	0.382173	0.576989	-	NC_999999999.1	2073990	2074631	-	642	protein_coding	- && PF04472:Protein of unknown function (DUF552)	-
GE01795	172.983	103.874	0.734861	0.107244	0.236295	-	NC_999999999.1	2074712	2074810	-	99	protein_coding	- && -	-
GE01796	145.491	145.777	-0.00305678	1	1	-	NC_999999999.1	2074761	2075480	-	720	protein_coding	- && PF01168:Alanine racemase, N-terminal domain	Ala_racemase_N
GE01797	271.496	309.897	-0.19089	0.667464	0.819924	-	NC_999999999.1	2075487	2076215	-	729	protein_coding	- && PF02578:Multi-copper polyphenol oxidoreductase laccase	-
GE01798	3398.72	2332.59	0.543021	0.189056	0.357046	-	NC_999999999.1	2076212	2077417	-	1206	protein_coding	- && PF00091:Tubulin/FtsZ family, GTPase domain|PF12327:FtsZ family, C-terminal domain	Tubulin
GE01799	182.147	160.618	0.18115	0.701319	0.842502	-	NC_999999999.1	2077706	2078500	-	795	protein_coding	- && PF08478:POTRA domain, FtsQ-type	-
GE01800	895.795	524.65	0.771623	0.0666776	0.165784	-	NC_999999999.1	2078526	2079620	-	1095	protein_coding	- && PF04101:Glycosyltransferase family 28 C-terminal domain|PF03033:Glycosyltransferase family 28 N-terminal domain	-
GE01801	387.192	328.23	0.238168	0.580524	0.750799	-	NC_999999999.1	2079627	2080997	-	1371	protein_coding	- && PF01098:Cell cycle protein	-
GE01802	388.337	483.62	-0.31655	0.460025	0.648001	-	NC_999999999.1	2081075	2082541	-	1467	protein_coding	- && PF08245:Mur ligase middle domain|PF02875:Mur ligase family, glutamate ligase domain	-
GE01803	300.134	450.447	-0.585645	0.169523	0.330014	-	NC_999999999.1	2082523	2083623	-	1101	protein_coding	- && PF00953:Glycosyl transferase family 4|PF10555:Phospho-N-acetylmuramoyl-pentapeptide-transferase signature 1	Glycos_transf_4
GE01804	581.927	845.907	-0.539612	0.19902	0.370855	-	NC_999999999.1	2083620	2085050	-	1431	protein_coding	- && PF08245:Mur ligase middle domain|PF01225:Mur ligase family, catalytic domain|PF02875:Mur ligase family, glutamate ligase domain	-
GE01805	351.681	576.156	-0.712069	0.0937118	0.214001	-	NC_999999999.1	2085133	2086371	-	1239	protein_coding	- && PF08245:Mur ligase middle domain|PF02875:Mur ligase family, glutamate ligase domain	-
GE01806	444.467	614.567	-0.467447	0.270052	0.45903	-	NC_999999999.1	2086928	2089459	-	2532	protein_coding	- && PF00905:Penicillin binding protein transpeptidase domain|PF03717:Penicillin-binding Protein dimerisation domain	-
GE01807	230.258	456.558	-0.987271	0.0225831	0.0711755	-	NC_999999999.1	2089517	2090446	-	930	protein_coding	- && PF01795:MraW methylase family	-
GE01808	230.258	621.551	-1.43223	0.000965225	0.00522962	-	NC_999999999.1	2090895	2091449	+	555	protein_coding	- && PF00484:Carbonic anhydrase	-
GE01809	2147.83	3737.22	-0.799062	0.0540443	0.141606	-	NC_999999999.1	2091711	2092781	+	1071	protein_coding	- && PF07726:ATPase family associated with various cellular activities (AAA)	-
GE01810	1295.58	2549.96	-0.976835	0.0191835	0.062887	-	NC_999999999.1	2092781	2094136	+	1356	protein_coding	- && PF01882:Protein of unknown function DUF58	-
GE01811	2968.01	5642.06	-0.926706	0.0255395	0.0787523	-	NC_999999999.1	2094450	2097245	+	2796	protein_coding	- && PF13559:Domain of unknown function (DUF4129)|PF01841:Transglutaminase-like superfamily	Transglut_core
GE01812	7344.97	5513.73	0.413715	0.31508	0.506932	-	NC_999999999.1	2097161	2097562	-	402	protein_coding	- && PF11239:Protein of unknown function (DUF3040)	-
GE01813	586.509	365.768	0.68097	0.108	0.237601	-	NC_999999999.1	2097815	2098681	-	867	protein_coding	- && PF08242:Methyltransferase domain	Methyltransf_12
GE01814	819.046	219.107	1.90162	1.29e-05	0.00011308	-	NC_999999999.1	2098813	2099511	-	699	protein_coding	- && -	-
GE01815	121.435	180.696	-0.573124	0.208467	0.382963	-	NC_999999999.1	2099695	2100324	+	630	protein_coding	- && PF00440:Bacterial regulatory proteins, tetR family	TetR_N
GE01816	624.311	315.135	0.985937	0.0209045	0.0671362	-	NC_999999999.1	2100818	2102047	+	1230	protein_coding	- && PF01593:Flavin containing amine oxidoreductase	Amino_oxidase
GE01817	112.271	75.0655	0.579618	0.225453	0.405759	-	NC_999999999.1	2102068	2102343	+	276	protein_coding	- && -	-
GE01818	1233.72	1237.87	-0.00487857	0.992904	1	-	NC_999999999.1	2102443	2103453	-	1011	protein_coding	- && -	-
GE01819	1391.8	915.745	0.603835	0.147438	0.297041	-	NC_999999999.1	2103510	2104433	-	924	protein_coding	- && PF02219:Methylenetetrahydrofolate reductase	-
GE01820	398.647	326.484	0.28791	0.503607	0.688992	-	NC_999999999.1	2104619	2105302	-	684	protein_coding	- && PF02581:Thiamine monophosphate synthase/TENI	-
GE01821	1762.94	817.098	1.10926	0.00825974	0.0320986	-	NC_999999999.1	2105506	2105871	-	366	protein_coding	- && PF12728:Helix-turn-helix domain	-
GE01822	242.859	601.472	-1.30804	0.00253511	0.0119229	-	NC_999999999.1	2105971	2107248	-	1278	protein_coding	- && PF07992:Pyridine nucleotide-disulphide oxidoreductase|PF14759:Reductase C-terminal	Pyr_redox_2
GE01823	41.2501	89.0332	-1.10822	0.0313399	0.0925182	-	NC_999999999.1	2107512	2108759	+	1248	protein_coding	- && PF01266:FAD dependent oxidoreductase	DAO
GE01824	4.59409	15.7027	-1.75081	0.0618007	0.156952	-	NC_999999999.1	2108756	2108956	+	201	protein_coding	- && -	-
GE01825	26.3586	72.4466	-1.45521	0.0072533	0.0288821	-	NC_999999999.1	2108960	2109754	+	795	protein_coding	- && PF05690:Thiazole biosynthesis protein ThiG	-
GE01826	2981.75	4607.58	-0.627835	0.128804	0.269972	-	NC_999999999.1	2109992	2111965	+	1974	protein_coding	- && PF03793:PASTA domain|PF00069:Protein kinase domain	Pkinase
GE01827	153.509	251.407	-0.711422	0.108064	0.237669	-	NC_999999999.1	2112170	2112994	+	825	protein_coding	- && PF01261:Xylose isomerase-like TIM barrel	-
GE01828	114.562	121.333	-0.0830374	0.892286	0.969488	-	NC_999999999.1	2113026	2113673	-	648	protein_coding	- && PF00174:Oxidoreductase molybdopterin binding domain	-
GE01829	205.057	733.292	-1.83784	2.79e-05	0.00022673	-	NC_999999999.1	2113865	2114368	+	504	protein_coding	- && PF00210:Ferritin-like domain	Ferritin
GE01830	1801.89	552.585	1.70498	6.49e-05	0.000488187	-	NC_999999999.1	2114397	2114621	-	225	protein_coding	- && -	-
GE01831	2044.73	1749.44	0.224987	0.587165	0.755847	-	NC_999999999.1	2114805	2116154	-	1350	protein_coding	- && PF01474:Class-II DAHP synthetase family	-
GE01832	61.8692	80.3034	-0.376052	0.467682	0.656162	-	NC_999999999.1	2116425	2118347	+	1923	protein_coding	- && PF00425:chorismate binding enzyme|PF00117:Glutamine amidotransferase class-I	GATase
GE01833	128.308	54.114	1.24321	0.00970661	0.0365683	-	NC_999999999.1	2118299	2119294	-	996	protein_coding	- && PF02826:D-isomer specific 2-hydroxyacid dehydrogenase, NAD binding domain|PF00389:D-isomer specific 2-hydroxyacid dehydrogenase, catalytic domain	2-Hacid_dh_C
GE01834	83.6338	66.3357	0.333302	0.512395	0.69456	-	NC_999999999.1	2119442	2120470	-	1029	protein_coding	- && PF00365:Phosphofructokinase	PFK
GE01835	179.856	243.551	-0.437281	0.320378	0.512986	-	NC_999999999.1	2120522	2121274	-	753	protein_coding	- && PF00196:Bacterial regulatory proteins, luxR family|PF00072:Response regulator receiver domain	Response_reg
GE01836	277.224	343.943	-0.311103	0.470751	0.659124	-	NC_999999999.1	2121267	2122517	-	1251	protein_coding	- && PF07730:Histidine kinase|PF02518:Histidine kinase-, DNA gyrase B-, and HSP90-like ATPase	HATPase_c
GE01837	242.859	392.83	-0.69362	0.107847	0.237336	-	NC_999999999.1	2122561	2123349	-	789	protein_coding	- && PF01553:Acyltransferase	Acyltransferase
GE01838	704.496	525.523	0.422697	0.315379	0.507216	-	NC_999999999.1	2123489	2124292	+	804	protein_coding	- && PF12695:Alpha/beta hydrolase family	-
GE01839	642.639	579.648	0.148748	0.726473	0.860399	-	NC_999999999.1	2124285	2124962	+	678	protein_coding	- && -	-
GE01840	45.8322	110.858	-1.27251	0.00974612	0.0366601	-	NC_999999999.1	2125105	2125869	-	765	protein_coding	- && PF03372:Endonuclease/Exonuclease/phosphatase family	Exo_endo_phos
GE01841	1388.36	1760.79	-0.342834	0.408798	0.600236	-	NC_999999999.1	2125966	2126919	-	954	protein_coding	- && PF00480:ROK family	ROK
GE01842	565.89	1369.69	-1.27512	0.00262159	0.012219	-	NC_999999999.1	2126974	2127555	-	582	protein_coding	- && -	-
GE01843	53.8507	93.3981	-0.793514	0.104213	0.231368	-	NC_999999999.1	2127613	2129127	-	1515	protein_coding	- && PF02374:Anion-transporting ATPase	-
GE01844	459.359	632.027	-0.460321	0.278463	0.467706	-	NC_999999999.1	2129179	2129613	-	435	protein_coding	- && PF10604:Polyketide cyclase / dehydrase and lipid transport	-
GE01845	61.8692	185.934	-1.58594	0.000830891	0.00461528	-	NC_999999999.1	2129724	2130521	-	798	protein_coding	- && PF12850:Calcineurin-like phosphoesterase superfamily domain	-
GE01846	729.697	425.13	0.779156	0.0658192	0.164438	-	NC_999999999.1	2130855	2132651	+	1797	protein_coding	- && PF00501:AMP-binding enzyme	AMP-binding
GE01847	146.636	229.583	-0.646519	0.146118	0.295118	-	NC_999999999.1	2132698	2133840	-	1143	protein_coding	- && PF00534:Glycosyl transferases group 1	Glycos_transf_1
GE01848	124.872	162.364	-0.378684	0.402412	0.594511	-	NC_999999999.1	2133977	2134495	+	519	protein_coding	- && PF09594:Protein of unknown function (DUF2029)	-
GE01849	52.7052	140.539	-1.41328	0.00328806	0.0148126	-	NC_999999999.1	2134514	2135383	+	870	protein_coding	- && -	-
GE01850	215.367	261.01	-0.277308	0.536154	0.714381	-	NC_999999999.1	2135340	2136428	-	1089	protein_coding	- && -	-
GE01851	29.7951	29.6705	0.00491662	1	1	-	NC_999999999.1	2136900	2137670	-	771	protein_coding	- && -	-
GE01852	52.7052	26.1786	1.00521	0.0733451	0.178657	-	NC_999999999.1	2137938	2138108	-	171	protein_coding	- && -	-
GE01853	302.425	181.569	0.735522	0.0913896	0.210164	-	NC_999999999.1	2138192	2138980	-	789	protein_coding	- && -	-
GE01854	168.401	387.592	-1.20218	0.00616693	0.0251485	-	NC_999999999.1	2139238	2140581	-	1344	protein_coding	- && PF05991:YacP-like NYN domain	-
GE01855	218.803	195.537	0.161937	0.711781	0.848926	-	NC_999999999.1	2140644	2140883	-	240	protein_coding	- && -	-
GE01856	29.7951	36.6544	-0.298796	0.63327	0.791424	-	NC_999999999.1	2141041	2141811	+	771	protein_coding	- && PF01694:Rhomboid family	Rhomboid
GE01857	1027.53	662.581	0.632873	0.130622	0.273232	-	NC_999999999.1	2141808	2142089	+	282	protein_coding	- && -	-
GE01858	209.639	148.396	0.497918	0.265088	0.452454	-	NC_999999999.1	2142252	2143694	-	1443	protein_coding	- && PF00266:Aminotransferase class-V	Aminotran_5
GE01859	652.948	362.276	0.849591	0.0457986	0.123977	-	NC_999999999.1	2144050	2145114	-	1065	protein_coding	- && PF00591:Glycosyl transferase family, a/b domain|PF02885:Glycosyl transferase family, helical bundle domain	Glycos_trans_3N
GE01860	1167.28	550.839	1.08323	0.0101124	0.0377644	-	NC_999999999.1	2145248	2146885	-	1638	protein_coding	- && PF13631:Cytochrome b(N-terminal)/b6/petB	-
GE01861	880.903	368.387	1.25742	0.00317664	0.014373	-	NC_999999999.1	2146882	2147940	-	1059	protein_coding	- && PF00355:Rieske [2Fe-2S] domain	-
GE01862	804.155	371.006	1.11571	0.00861951	0.033248	-	NC_999999999.1	2147937	2148746	-	810	protein_coding	- && PF13442:Cytochrome C oxidase, cbb3-type, subunit III|PF00034:Cytochrome c	-
GE01863	769.79	295.056	1.38302	0.00124125	0.00651633	-	NC_999999999.1	2148812	2149432	-	621	protein_coding	- && PF00510:Cytochrome c oxidase subunit III	-
GE01864	880.903	462.669	0.928768	0.0278518	0.0839944	-	NC_999999999.1	2149646	2150047	+	402	protein_coding	- && -	-
GE01865	82.4883	81.1764	0.0226921	1	1	-	NC_999999999.1	2150080	2151354	-	1275	protein_coding	- && PF03734:L,D-transpeptidase catalytic domain	-
GE01866	705.641	208.631	1.75728	5.53e-05	0.000425061	-	NC_999999999.1	2151485	2151883	-	399	protein_coding	- && PF12270:Cytochrome c oxidase subunit IV	-
GE01867	1798.45	948.045	0.923612	0.0270187	0.0820307	-	NC_999999999.1	2151880	2153616	-	1737	protein_coding	- && PF00115:Cytochrome C and Quinol oxidase polypeptide I	-
GE01868	1497.18	773.449	0.952729	0.0229105	0.0719269	-	NC_999999999.1	2153613	2154605	-	993	protein_coding	- && PF00116:Cytochrome C oxidase subunit II, periplasmic domain	-
GE01869	168.401	211.25	-0.327015	0.474321	0.661908	-	NC_999999999.1	2154907	2156364	+	1458	protein_coding	- && PF01206:Sulfurtransferase TusA|PF00266:Aminotransferase class-V	Aminotran_5
GE01870	1250.9	538.618	1.2154	0.00403124	0.0177321	-	NC_999999999.1	2156381	2157355	-	975	protein_coding	- && PF00294:pfkB family carbohydrate kinase	PfkB
GE01871	59.5782	189.426	-1.6671	0.000419724	0.00254318	-	NC_999999999.1	2157544	2157753	+	210	protein_coding	- && -	-
GE01872	293.261	4384.97	-3.9018	6.15e-17	2.54e-15	-	NC_999999999.1	2158042	2159091	+	1050	protein_coding	- && -	-
GE01873	89.3613	732.419	-3.03341	7.7e-11	1.68e-09	-	NC_999999999.1	2159031	2159474	+	444	protein_coding	- && -	-
GE01874	4391.87	3340.88	0.394584	0.338716	0.530663	-	NC_999999999.1	2159568	2159924	-	357	protein_coding	- && PF01521:Iron-sulphur cluster biosynthesis	-
GE01875	3475.47	714.96	2.28105	1.39e-07	1.85e-06	-	NC_999999999.1	2160634	2162136	+	1503	protein_coding	- && PF12895:Anaphase-promoting complex, cyclosome, subunit 3	-
GE01876	587.655	94.2711	2.6383	7.92e-09	1.3e-07	-	NC_999999999.1	2162208	2163452	+	1245	protein_coding	- && PF07690:Major Facilitator Superfamily	MFS_1
GE01877	572.763	161.491	1.82557	3.42e-05	0.000275073	-	NC_999999999.1	2163439	2165229	+	1791	protein_coding	- && PF00326:Prolyl oligopeptidase family	-
GE01878	3496.08	1483.18	1.23696	0.00311376	0.0141413	-	NC_999999999.1	2165474	2166658	+	1185	protein_coding	- && PF02445:Quinolinate synthetase A protein	-
GE01879	4414.78	232.202	4.24809	3.27e-19	1.62e-17	-	NC_999999999.1	2166735	2169854	-	3120	protein_coding	- && PF00873:AcrB/AcrD/AcrF family	ACR_tran
GE01880	113.417	121.333	-0.0975212	0.848469	0.939571	-	NC_999999999.1	2170055	2170738	-	684	protein_coding	- && PF00072:Response regulator receiver domain|PF00196:Bacterial regulatory proteins, luxR family	Response_reg
GE01881	177.565	348.308	-0.971667	0.0261721	0.0802603	-	NC_999999999.1	2170761	2172008	-	1248	protein_coding	- && PF02518:Histidine kinase-, DNA gyrase B-, and HSP90-like ATPase|PF07730:Histidine kinase	HisKA_3
GE01882	1517.8	2185.93	-0.526246	0.204471	0.378105	-	NC_999999999.1	2172232	2172516	-	285	protein_coding	- && -	-
GE01883	4844.34	8609.31	-0.829587	0.0449815	0.12278	-	NC_999999999.1	2172538	2173335	-	798	protein_coding	- && PF04012:PspA/IM30 family	-
GE01884	737.716	1023.99	-0.473042	0.258701	0.446267	-	NC_999999999.1	2173531	2174253	+	723	protein_coding	- && PF11241:Protein of unknown function (DUF3043)	-
GE01885	252.023	419.02	-0.733288	0.0883975	0.205282	-	NC_999999999.1	2174337	2175038	+	702	protein_coding	- && PF08241:Methyltransferase domain	Methyltransf_11
GE01886	72.1787	143.158	-0.987085	0.0364301	0.104285	-	NC_999999999.1	2175143	2176255	+	1113	protein_coding	- && PF13180:PDZ domain|PF13365:Trypsin-like peptidase domain	-
GE01887	685.022	442.59	0.629977	0.134886	0.279577	-	NC_999999999.1	2176305	2176550	-	246	protein_coding	- && -	-
GE01888	83.6338	226.091	-1.43368	0.00173629	0.00864106	-	NC_999999999.1	2177145	2177918	+	774	protein_coding	- && PF02283:Cobinamide kinase / cobinamide phosphate guanyltransferase	-
GE01889	1.15779	25.3056	-4.32494	0.000116677	0.000824451	-	NC_999999999.1	2177939	2178682	-	744	protein_coding	- && PF13489:Methyltransferase domain	-
GE01890	185.583	264.502	-0.511077	0.245062	0.430189	-	NC_999999999.1	2178845	2179927	+	1083	protein_coding	- && PF02277:Phosphoribosyltransferase	-
GE01891	3.44863	8.71882	-1.31425	0.323452	0.515749	-	NC_999999999.1	2180591	2180782	+	192	protein_coding	- && -	-
GE01892	20.6311	44.5112	-1.10591	0.0593617	0.152462	-	NC_999999999.1	2180845	2181624	-	780	protein_coding	- && PF03537:Glycoside-hydrolase family GH114	-
GE01893	1246.32	2050.62	-0.718352	0.0841759	0.19737	-	NC_999999999.1	2182307	2183440	+	1134	protein_coding	- && PF00883:Cytosol aminopeptidase family, catalytic domain	-
GE01894	6019.63	8608.44	-0.516074	0.210429	0.385657	-	NC_999999999.1	2183783	2185171	+	1389	protein_coding	- && PF07992:Pyridine nucleotide-disulphide oxidoreductase|PF02852:Pyridine nucleotide-disulphide oxidoreductase, dimerisation domain	Pyr_redox_2
GE01895	947.342	1624.6	-0.77808	0.062274	0.157877	-	NC_999999999.1	2185234	2185524	+	291	protein_coding	- && -	-
GE01896	4906.2	6545.59	-0.415915	0.312715	0.504281	-	NC_999999999.1	2185632	2187005	+	1374	protein_coding	- && PF02817:e3 binding domain|PF00198:2-oxoacid dehydrogenases acyltransferase (catalytic domain)|PF00364:Biotin-requiring enzyme	Biotin_lipoyl
GE01897	431.866	502.826	-0.219486	0.607332	0.771788	-	NC_999999999.1	2187283	2187906	+	624	protein_coding	- && PF07729:FCD domain|PF00392:Bacterial regulatory proteins, gntR family	GntR
GE01898	2321.94	3828.88	-0.721569	0.081519	0.193007	-	NC_999999999.1	2188282	2190984	+	2703	protein_coding	- && PF00456:Transketolase, thiamine diphosphate binding domain	-
GE01899	104.253	231.329	-1.14915	0.0112285	0.0411296	-	NC_999999999.1	2191075	2192709	+	1635	protein_coding	- && PF14024:Protein of unknown function (DUF4240)|PF13280:WYL domain|PF08279:HTH domain	HTH_11
GE01900	14.9035	52.368	-1.80595	0.00221541	0.0106748	-	NC_999999999.1	2192573	2193619	-	1047	protein_coding	- && PF01510:N-acetylmuramoyl-L-alanine amidase	-
GE01901	117.999	1338.27	-3.5023	7.67e-14	2.44e-12	-	NC_999999999.1	2193823	2195007	+	1185	protein_coding	- && PF13365:Trypsin-like peptidase domain|PF02674:Colicin V production protein	-
GE01902	46.9777	188.553	-2.00252	3.99e-05	0.000317132	-	NC_999999999.1	2194997	2195485	-	489	protein_coding	- && PF00583:Acetyltransferase (GNAT) family	Acetyltransf_1
GE01903	105.398	221.726	-1.07227	0.018103	0.0602413	-	NC_999999999.1	2195559	2196506	+	948	protein_coding	- && PF01370:NAD dependent epimerase/dehydratase family|PF08338:Domain of unknown function (DUF1731)	Epimerase
GE01904	98.5253	200.775	-1.02634	0.0244633	0.0760325	-	NC_999999999.1	2196801	2198204	+	1404	protein_coding	- && PF01593:Flavin containing amine oxidoreductase	Amino_oxidase
GE01905	2.3032	8.71882	-1.87433	0.0947168	0.215686	-	NC_999999999.1	2198231	2198389	-	159	protein_coding	- && -	-
GE01906	10.3215	22.6866	-1.12918	0.142547	0.290407	-	NC_999999999.1	2198419	2199138	-	720	protein_coding	- && PF05368:NmrA-like family	NmrA
GE01907	134.036	181.569	-0.437766	0.328541	0.519668	-	NC_999999999.1	2199266	2199691	-	426	protein_coding	- && PF12802:MarR family	-
GE01908	187.874	302.913	-0.688919	0.115054	0.248606	-	NC_999999999.1	2199894	2201357	-	1464	protein_coding	- && -	-
GE01909	304.716	377.117	-0.307532	0.478447	0.666563	-	NC_999999999.1	2201592	2202389	+	798	protein_coding	- && -	-
GE01910	1232.57	2617.18	-1.08629	0.00935242	0.0354914	-	NC_999999999.1	2202564	2203535	+	972	protein_coding	- && PF04055:Radical SAM superfamily|PF16881:N-terminal domain of lipoyl synthase of Radical_SAM family	Radical_SAM
GE01911	1530.4	943.68	0.697441	0.094308	0.215227	-	NC_999999999.1	2203807	2204022	+	216	protein_coding	- && -	-
GE01912	2130.65	2282.83	-0.0995425	0.810564	0.91696	-	NC_999999999.1	2204102	2204806	+	705	protein_coding	- && PF13829:Domain of unknown function (DUF4191)	-
GE01913	618.583	393.703	0.651627	0.123561	0.261699	-	NC_999999999.1	2204978	2205445	-	468	protein_coding	- && PF06271:RDD family	-
GE01914	2712.56	2835.43	-0.0639195	0.877721	0.959541	-	NC_999999999.1	2205666	2207075	+	1410	protein_coding	- && PF00120:Glutamine synthetase, catalytic domain|PF03951:Glutamine synthetase, beta-Grasp domain	-
GE01915	217.658	171.093	0.346883	0.441111	0.631361	-	NC_999999999.1	2207235	2207495	+	261	protein_coding	- && -	-
GE01916	145.491	55.86	1.37868	0.0034512	0.0154862	-	NC_999999999.1	2207523	2208362	-	840	protein_coding	- && PF13460:NAD(P)H-binding	-
GE01917	142.054	103.874	0.450877	0.332394	0.524106	-	NC_999999999.1	2208503	2208874	+	372	protein_coding	- && PF01638:HxlR-like helix-turn-helix	DUF24
GE01918	454.777	909.634	-0.999988	0.0180947	0.0602411	-	NC_999999999.1	2208941	2209864	+	924	protein_coding	- && PF01435:Peptidase family M48	Peptidase_M48
GE01919	171.837	205.14	-0.255569	0.574092	0.746146	-	NC_999999999.1	2209884	2210462	+	579	protein_coding	- && -	-
GE01920	3155.87	206.013	3.93634	4.53e-17	1.9e-15	-	NC_999999999.1	2210557	2210871	-	315	protein_coding	- && -	-
GE01921	73.3242	84.6683	-0.207626	0.669186	0.821246	-	NC_999999999.1	2211046	2211408	+	363	protein_coding	- && PF03960:ArsC family	-
GE01922	294.406	136.174	1.11148	0.0120883	0.0436199	-	NC_999999999.1	2211469	2212128	+	660	protein_coding	- && -	-
GE01923	225.676	2673.05	-3.56552	1.23e-14	4.23e-13	-	NC_999999999.1	2212322	2213362	+	1041	protein_coding	- && PF00120:Glutamine synthetase, catalytic domain|PF03951:Glutamine synthetase, beta-Grasp domain	-
GE01924	138.618	122.206	0.181368	0.692535	0.837899	-	NC_999999999.1	2213790	2214497	+	708	protein_coding	- && PF00486:Transcriptional regulatory protein, C terminal	Trans_reg_C
GE01925	93.9433	85.5413	0.134616	0.780943	0.897247	-	NC_999999999.1	2214613	2215884	+	1272	protein_coding	- && PF07730:Histidine kinase|PF13796:Putative sensor	HisKA_3
GE01926	54.9962	60.2249	-0.131319	0.838117	0.933366	-	NC_999999999.1	2215869	2216522	+	654	protein_coding	- && PF00196:Bacterial regulatory proteins, luxR family|PF00072:Response regulator receiver domain	GerE
GE01927	22196.4	258.391	6.42388	1.02e-34	2.46e-32	-	NC_999999999.1	2216817	2218355	+	1539	protein_coding	- && PF09362:Domain of unknown function (DUF1996)	-
GE01928	555.581	8.71882	5.97187	7.24e-24	4.79e-22	-	NC_999999999.1	2218436	2218888	-	453	protein_coding	- && -	-
GE01929	138.618	103.001	0.427735	0.364375	0.559741	-	NC_999999999.1	2218915	2219550	+	636	protein_coding	- && PF12688:Tetratrico peptide repeat	-
GE01930	349.39	187.68	0.895992	0.038919	0.110152	-	NC_999999999.1	2219639	2221570	+	1932	protein_coding	- && -	-
GE01931	58.4327	101.255	-0.792304	0.104147	0.231293	-	NC_999999999.1	2221664	2222353	+	690	protein_coding	- && PF00440:Bacterial regulatory proteins, tetR family	TetR_N
GE01932	224.531	248.789	-0.14807	0.745278	0.870577	-	NC_999999999.1	2222350	2222706	-	357	protein_coding	- && -	-
GE01933	19.4856	4.3538	2.12627	0.011803	0.0428028	-	NC_999999999.1	2222782	2223039	-	258	protein_coding	- && -	-
GE01934	325.335	38.4003	3.07818	3.9e-10	7.65e-09	-	NC_999999999.1	2223092	2224465	-	1374	protein_coding	- && PF02806:Alpha amylase, C-terminal all-beta domain|PF00128:Alpha amylase, catalytic domain	-
GE01935	769.79	62.8438	3.61174	5.18e-14	1.67e-12	-	NC_999999999.1	2224641	2226323	-	1683	protein_coding	- && PF11941:Domain of unknown function (DUF3459)|PF00128:Alpha amylase, catalytic domain	-
GE01936	219.949	29.6705	2.88426	9.45e-09	1.52e-07	-	NC_999999999.1	2226463	2227374	-	912	protein_coding	- && PF00528:Binding-protein-dependent transport system inner membrane component	BPD_transp_1
GE01937	371.155	61.0978	2.60009	2.82e-08	4.22e-07	-	NC_999999999.1	2227388	2228392	-	1005	protein_coding	- && PF00528:Binding-protein-dependent transport system inner membrane component	BPD_transp_1
GE01938	2478.88	453.066	2.45153	2.09e-08	3.16e-07	-	NC_999999999.1	2228521	2229792	-	1272	protein_coding	- && PF13416:Bacterial extracellular solute-binding protein	-
GE01939	483.414	288.073	0.746487	0.0815034	0.193007	-	NC_999999999.1	2230100	2231239	+	1140	protein_coding	- && PF00356:Bacterial regulatory proteins, lacI family|PF13377:Periplasmic binding protein-like domain	LacI
GE01940	639.202	1535.56	-1.2643	0.00277464	0.0128581	-	NC_999999999.1	2231334	2232194	+	861	protein_coding	- && PF14378:PAP2 superfamily	-
GE01941	302.425	343.07	-0.181961	0.682126	0.829635	-	NC_999999999.1	2232340	2233452	-	1113	protein_coding	- && PF08335:GlnD PII-uridylyltransferase|PF03710:Glutamate-ammonia ligase adenylyltransferase	-
GE01942	229.113	150.142	0.609142	0.169424	0.32991	-	NC_999999999.1	2235291	2235764	+	474	protein_coding	- && PF02604:Antitoxin Phd_YefM, type II toxin-antitoxin system	-
GE01943	116.853	96.89	0.269655	0.573239	0.745887	-	NC_999999999.1	2235761	2236015	+	255	protein_coding	- && -	-
GE01944	199.33	116.096	0.778979	0.0841053	0.197314	-	NC_999999999.1	2236100	2236546	+	447	protein_coding	- && PF12681:Glyoxalase-like domain	-
GE01945	945.051	1535.56	-0.700257	0.0931875	0.213138	-	NC_999999999.1	2236574	2238364	-	1791	protein_coding	- && PF02540:NAD synthase|PF00795:Carbon-nitrogen hydrolase	NAD_synthase
GE01946	56.1417	34.0354	0.719209	0.184058	0.350336	-	NC_999999999.1	2238513	2239142	-	630	protein_coding	- && PF03713:Domain of unknown function (DUF305)	-
GE01947	96.2343	48.0031	1.00106	0.0433388	0.119683	-	NC_999999999.1	2239139	2239807	-	669	protein_coding	- && PF11303:Protein of unknown function (DUF3105)	-
GE01948	424.993	932.332	-1.13323	0.0076802	0.0302343	-	NC_999999999.1	2240131	2241492	+	1362	protein_coding	- && PF03951:Glutamine synthetase, beta-Grasp domain|PF00120:Glutamine synthetase, catalytic domain	-
GE01949	108.835	123.952	-0.187731	0.701085	0.842502	-	NC_999999999.1	2241524	2242153	-	630	protein_coding	- && PF00440:Bacterial regulatory proteins, tetR family	TetR_N
GE01950	20.6311	107.366	-2.37365	1.11e-05	9.96e-05	-	NC_999999999.1	2242222	2243085	+	864	protein_coding	- && PF02558:Ketopantoate reductase PanE/ApbA	-
GE01951	36.6681	12.2108	1.57492	0.0145837	0.0505908	-	NC_999999999.1	2243228	2243953	-	726	protein_coding	- && PF12277:Protein of unknown function (DUF3618)	-
GE01952	11.467	5.22681	1.11072	0.275999	0.464965	-	NC_999999999.1	2243929	2244294	-	366	protein_coding	- && PF07332:Putative Actinobacterial Holin-X, holin superfamily III	-
GE01953	35.5226	21.8136	0.699159	0.276744	0.465681	-	NC_999999999.1	2244356	2245033	-	678	protein_coding	- && -	-
GE01954	1399.82	273.232	2.35644	8.03e-08	1.11e-06	-	NC_999999999.1	2245408	2246580	+	1173	protein_coding	- && -	-
GE01955	749.171	193.791	1.95001	8.73e-06	8.05e-05	-	NC_999999999.1	2246573	2247544	+	972	protein_coding	- && -	-
GE01956	1924.46	563.061	1.77283	3.34e-05	0.000268874	-	NC_999999999.1	2247567	2248823	-	1257	protein_coding	- && -	-
GE01957	181.001	201.648	-0.155907	0.729536	0.861938	-	NC_999999999.1	2249013	2250242	-	1230	protein_coding	- && PF07690:Major Facilitator Superfamily	MFS_1
GE01958	1612.88	2096.01	-0.378002	0.361672	0.557262	-	NC_999999999.1	2250353	2251405	-	1053	protein_coding	- && PF03372:Endonuclease/Exonuclease/phosphatase family	Exo_endo_phos
GE01959	1417	556.077	1.34925	0.00142794	0.00736873	-	NC_999999999.1	2251706	2252581	+	876	protein_coding	- && PF02548:Ketopantoate hydroxymethyltransferase	-
GE01960	8426.33	2149.27	1.97099	3.72e-06	3.71e-05	-	NC_999999999.1	2252809	2253840	+	1032	protein_coding	- && PF00005:ABC transporter	ABC_tran
GE01961	4626.7	1058.91	2.12725	7.18e-07	8.42e-06	-	NC_999999999.1	2253837	2254661	+	825	protein_coding	- && PF01061:ABC-2 type transporter	ABC2_membrane
GE01962	507.47	473.144	0.100949	0.817191	0.920352	-	NC_999999999.1	2254679	2257498	-	2820	protein_coding	- && PF13191:AAA ATPase domain	-
GE01963	73.3242	78.5574	-0.0997301	0.840873	0.934334	-	NC_999999999.1	2257551	2258243	+	693	protein_coding	- && PF03704:Bacterial transcriptional activator domain	BTAD
GE01964	214.221	428.622	-1.00031	0.0213284	0.0681785	-	NC_999999999.1	2258470	2259267	+	798	protein_coding	- && PF02163:Peptidase family M50	Peptidase_M50
GE01965	79.0518	130.063	-0.717798	0.125984	0.265362	-	NC_999999999.1	2259311	2259508	-	198	protein_coding	- && -	-
GE01966	65.3057	290.692	-2.15241	4.33e-06	4.25e-05	-	NC_999999999.1	2259564	2260271	-	708	protein_coding	- && PF03807:NADP oxidoreductase coenzyme F420-dependent	F420_oxidored
GE01967	85.9248	60.2249	0.511369	0.295765	0.487089	-	NC_999999999.1	2260402	2260716	+	315	protein_coding	- && -	-
GE01968	45.8322	38.4003	0.253707	0.642237	0.798513	-	NC_999999999.1	2260710	2261015	+	306	protein_coding	- && -	-
GE01969	845.393	328.23	1.36452	0.00143101	0.00737934	-	NC_999999999.1	2261044	2261277	-	234	protein_coding	- && -	-
GE01970	467.377	1074.63	-1.20101	0.0046475	0.0199834	-	NC_999999999.1	2261336	2262193	+	858	protein_coding	- && PF00557:Metallopeptidase family M24	Peptidase_M24
GE01971	1935.91	1081.61	0.839734	0.04392	0.120976	-	NC_999999999.1	2262329	2262979	+	651	protein_coding	- && PF01126:Heme oxygenase	-
GE01972	657.53	248.789	1.4016	0.00113465	0.00602192	-	NC_999999999.1	2263017	2263661	-	645	protein_coding	- && PF02567:Phenazine biosynthesis-like protein	-
GE01973	10622.3	762.974	3.79907	1.59e-16	6.3e-15	-	NC_999999999.1	2263654	2265186	-	1533	protein_coding	- && PF04213:Htaa	-
GE01974	2787.02	214.742	3.6972	1.6e-15	5.77e-14	-	NC_999999999.1	2265412	2266845	-	1434	protein_coding	- && PF04213:Htaa	-
GE01975	1824.8	194.664	3.22777	1.5e-12	4.02e-11	-	NC_999999999.1	2266957	2267985	+	1029	protein_coding	- && PF01497:Periplasmic binding protein	Peripla_BP_2
GE01976	731.988	114.35	2.67689	3.63e-09	6.24e-08	-	NC_999999999.1	2267982	2269076	+	1095	protein_coding	- && PF01032:FecCD transport family	-
GE01977	616.292	150.142	2.03626	4.21e-06	4.14e-05	-	NC_999999999.1	2269073	2269939	+	867	protein_coding	- && PF00005:ABC transporter	ABC_tran
GE01978	520.07	673.93	-0.37387	0.375195	0.570222	-	NC_999999999.1	2270043	2271044	+	1002	protein_coding	- && -	-
GE01979	363.136	579.648	-0.674556	0.113782	0.24684	-	NC_999999999.1	2271126	2271857	-	732	protein_coding	- && PF09250:Bifunctional DNA primase/polymerase, N-terminal	-
GE01980	38.9591	34.0354	0.193363	0.766469	0.886431	-	NC_999999999.1	2272003	2272680	-	678	protein_coding	- && PF16859:Bacterial transcriptional repressor C-terminal|PF00440:Bacterial regulatory proteins, tetR family	TetR_N
GE01981	14.9035	21.8136	-0.547671	0.455892	0.644275	-	NC_999999999.1	2272790	2273734	-	945	protein_coding	- && PF02517:CAAX protease self-immunity	-
GE01982	89.3613	96.0171	-0.103858	0.839538	0.934334	-	NC_999999999.1	2273860	2274549	-	690	protein_coding	- && PF00196:Bacterial regulatory proteins, luxR family|PF00072:Response regulator receiver domain	Response_reg
GE01983	108.835	121.333	-0.156956	0.760291	0.88153	-	NC_999999999.1	2274587	2275597	-	1011	protein_coding	- && PF09243:Mitochondrial small ribosomal subunit Rsm22	-
GE01984	151.218	144.904	0.0612637	0.912467	0.984062	-	NC_999999999.1	2275655	2276263	-	609	protein_coding	- && PF13977:Bacterial transcriptional repressor	-
GE01985	24.0676	13.0838	0.871215	0.211032	0.386017	-	NC_999999999.1	2276368	2277948	+	1581	protein_coding	- && PF00561:alpha/beta hydrolase fold	Abhydrolase_1
GE01986	245.15	103.874	1.23762	0.00583054	0.0240056	-	NC_999999999.1	2278084	2279130	-	1047	protein_coding	- && PF00144:Beta-lactamase	Beta-lactamase
GE01987	841.956	332.595	1.33959	0.00172686	0.00861321	-	NC_999999999.1	2279208	2280491	-	1284	protein_coding	- && PF07690:Major Facilitator Superfamily	MFS_1
GE01988	169.546	153.634	0.141873	0.776496	0.893197	-	NC_999999999.1	2280728	2281789	+	1062	protein_coding	- && PF02894:Oxidoreductase family, C-terminal alpha/beta domain|PF01408:Oxidoreductase family, NAD-binding Rossmann fold	GFO_IDH_MocA
GE01989	56.1417	139.666	-1.31336	0.00662404	0.0266833	-	NC_999999999.1	2281814	2282602	+	789	protein_coding	- && PF00106:short chain dehydrogenase	adh_short
GE01990	29.7951	23.5596	0.335939	0.567342	0.741398	-	NC_999999999.1	2282896	2283222	-	327	protein_coding	- && -	-
GE01991	13.758	71.5736	-2.37018	5.21e-05	0.000403636	-	NC_999999999.1	2283379	2283921	+	543	protein_coding	- && PF07681:DoxX	-
GE01992	29.7951	25.3056	0.233365	0.71113	0.848338	-	NC_999999999.1	2283962	2284327	+	366	protein_coding	- && -	-
GE01993	1643.81	1345.25	0.28912	0.486238	0.672379	-	NC_999999999.1	2284742	2285473	-	732	protein_coding	- && -	-
GE01994	28.6496	37.5273	-0.388975	0.524251	0.70446	-	NC_999999999.1	2285571	2286590	-	1020	protein_coding	- && PF01522:Polysaccharide deacetylase	Polysacc_deac_1
GE01995	46.9777	34.0354	0.462671	0.410904	0.60187	-	NC_999999999.1	2286627	2287634	-	1008	protein_coding	- && PF00457:Glycosyl hydrolases family 11	-
GE01996	12.6125	7.84582	0.673013	0.572981	0.745887	-	NC_999999999.1	2288037	2288909	-	873	protein_coding	- && PF12695:Alpha/beta hydrolase family	-
GE01997	1.15779	6.09982	-2.29622	0.150691	0.301507	-	NC_999999999.1	2288931	2289824	-	894	protein_coding	- && PF00561:alpha/beta hydrolase fold	Abhydrolase_1
GE01998	44.6867	56.7329	-0.344157	0.533504	0.712599	-	NC_999999999.1	2289920	2290492	+	573	protein_coding	- && -	-
GE01999	6.88505	9.59181	-0.475231	0.677528	0.826036	-	NC_999999999.1	2290557	2291081	-	525	protein_coding	- && PF13581:Histidine kinase-like ATPase domain	-
GE02000	1233.72	525.523	1.23095	0.00360811	0.0161047	-	NC_999999999.1	2291227	2292084	+	858	protein_coding	- && PF13560:Helix-turn-helix domain	-
GE02001	589.946	382.354	0.625437	0.139562	0.286757	-	NC_999999999.1	2292081	2292296	+	216	protein_coding	- && -	-
GE02002	334.499	427.749	-0.354737	0.409554	0.601103	-	NC_999999999.1	2292408	2293853	+	1446	protein_coding	- && PF13191:AAA ATPase domain|PF03008:Archaea bacterial proteins of unknown function	DUF234
GE02003	179.856	343.07	-0.931332	0.0323666	0.0950091	-	NC_999999999.1	2294009	2294656	-	648	protein_coding	- && -	-
GE02004	84.7793	97.763	-0.205661	0.682403	0.829635	-	NC_999999999.1	2294751	2296064	+	1314	protein_coding	- && PF00069:Protein kinase domain	Pkinase
GE02005	16.0491	9.59181	0.732494	0.327413	0.518428	-	NC_999999999.1	2295932	2297080	-	1149	protein_coding	- && PF00296:Luciferase-like monooxygenase	-
GE02006	19.4856	6.97282	1.46321	0.0755371	0.182106	-	NC_999999999.1	2297135	2298319	-	1185	protein_coding	- && PF08028:Acyl-CoA dehydrogenase, C-terminal domain|PF02770:Acyl-CoA dehydrogenase, middle domain|PF02771:Acyl-CoA dehydrogenase, N-terminal domain	Acyl-CoA_dh_2
GE02007	3.44863	0.861698	1.8366	0.63929	0.795665	-	NC_999999999.1	2298325	2298888	-	564	protein_coding	- && PF03358:NADPH-dependent FMN reductase	FMN_red
GE02008	30.9406	20.9407	0.559148	0.38288	0.577338	-	NC_999999999.1	2298923	2300050	-	1128	protein_coding	- && PF00296:Luciferase-like monooxygenase	-
GE02009	189.02	155.38	0.282345	0.527434	0.706907	-	NC_999999999.1	2300482	2301414	+	933	protein_coding	- && PF03466:LysR substrate binding domain|PF00126:Bacterial regulatory helix-turn-helix protein, lysR family	LysR_substrate
GE02010	17.1946	6.09982	1.47291	0.0796049	0.189524	-	NC_999999999.1	2301478	2302113	-	636	protein_coding	- && PF00196:Bacterial regulatory proteins, luxR family|PF00072:Response regulator receiver domain	Response_reg
GE02011	81.3428	84.6683	-0.0581188	0.91125	0.983187	-	NC_999999999.1	2302113	2303333	-	1221	protein_coding	- && PF07730:Histidine kinase	HisKA_3
GE02012	28.6496	9.59181	1.56412	0.0210963	0.0675722	-	NC_999999999.1	2303426	2304109	-	684	protein_coding	- && PF09335:SNARE associated Golgi protein	-
GE02013	61.8692	39.2733	0.653339	0.20633	0.380295	-	NC_999999999.1	2304405	2305094	+	690	protein_coding	- && PF00440:Bacterial regulatory proteins, tetR family	TetR_N
GE02014	20.6311	6.09982	1.73422	0.0339102	0.0985851	-	NC_999999999.1	2305091	2305288	+	198	protein_coding	- && -	-
GE02015	113.417	27.9245	2.01651	7.05e-05	0.00052286	-	NC_999999999.1	2305285	2306478	+	1194	protein_coding	- && PF07992:Pyridine nucleotide-disulphide oxidoreductase|PF14759:Reductase C-terminal	Pyr_redox_2
GE02016	97.3798	17.4487	2.47106	7.26e-06	6.81e-05	-	NC_999999999.1	2306578	2307825	+	1248	protein_coding	- && PF00067:Cytochrome P450	p450
GE02017	216.512	201.648	0.102393	0.836136	0.931874	-	NC_999999999.1	2307848	2308756	-	909	protein_coding	- && PF03466:LysR substrate binding domain|PF00126:Bacterial regulatory helix-turn-helix protein, lysR family	LysR_substrate
GE02018	73.3242	128.317	-0.806669	0.0888762	0.206013	-	NC_999999999.1	2308824	2310770	-	1947	protein_coding	- && PF04542:Sigma-70 region 2|PF04545:Sigma-70, region 4|PF00891:O-methyltransferase	Sigma70_r2
GE02019	3.44863	1.73468	0.929129	1	1	-	NC_999999999.1	2310808	2311605	+	798	protein_coding	- && -	-
GE02020	18.3401	11.3378	0.685577	0.37618	0.570769	-	NC_999999999.1	2311528	2314326	-	2799	protein_coding	- && PF13191:AAA ATPase domain|PF00196:Bacterial regulatory proteins, luxR family	GerE
GE02021	394.065	270.613	0.541894	0.205125	0.379218	-	NC_999999999.1	2314942	2315196	-	255	protein_coding	- && -	-
GE02022	253.168	201.648	0.327934	0.451883	0.641227	-	NC_999999999.1	2315159	2315839	-	681	protein_coding	- && PF08281:Sigma-70, region 4|PF04542:Sigma-70 region 2	Sigma70_r4_2
GE02023	59.5782	27.9245	1.08901	0.0484199	0.129577	-	NC_999999999.1	2315977	2316207	-	231	protein_coding	- && -	-
GE02024	6.88505	1.39e-17	5.81998	0.0226768	0.0713471	-	NC_999999999.1	2316370	2316876	-	507	protein_coding	- && PF10517:Electron transfer DM13	-
GE02025	14.9035	5.22681	1.48567	0.083932	0.197115	-	NC_999999999.1	2316967	2317860	-	894	protein_coding	- && -	-
GE02026	20.6311	5.22681	1.95185	0.0180032	0.0599913	-	NC_999999999.1	2317915	2318616	-	702	protein_coding	- && PF03358:NADPH-dependent FMN reductase	FMN_red
GE02027	29.7951	13.0838	1.17791	0.0841249	0.197314	-	NC_999999999.1	2318807	2321131	-	2325	protein_coding	- && PF00931:NB-ARC domain|PF03704:Bacterial transcriptional activator domain|PF00486:Transcriptional regulatory protein, C terminal	BTAD
GE02028	10.3215	6.09982	0.742811	0.516292	0.696985	-	NC_999999999.1	2321255	2321698	-	444	protein_coding	- && -	-
GE02029	44.6867	6.09982	2.84505	4.98e-05	0.000388342	-	NC_999999999.1	2321695	2322888	-	1194	protein_coding	- && PF00174:Oxidoreductase molybdopterin binding domain	-
GE02030	6.88505	5.22681	0.38401	0.797614	0.90744	-	NC_999999999.1	2323006	2324352	-	1347	protein_coding	- && -	-
GE02031	30.9406	31.4165	-0.022986	1	1	-	NC_999999999.1	2324345	2325979	-	1635	protein_coding	- && PF07992:Pyridine nucleotide-disulphide oxidoreductase	Pyr_redox_2
GE02032	13.758	6.97282	0.964502	0.271197	0.459566	-	NC_999999999.1	2327026	2327817	+	792	protein_coding	- && PF13411:MerR HTH family regulatory protein	-
GE02033	17.1946	10.4648	0.707293	0.352653	0.54766	-	NC_999999999.1	2327792	2328463	+	672	protein_coding	- && -	-
GE02034	174.128	171.093	0.0251598	0.969594	1	-	NC_999999999.1	2328494	2329315	+	822	protein_coding	- && PF03883:Protein of unknown function (DUF328)	-
GE02035	148.927	176.331	-0.243697	0.599782	0.765091	-	NC_999999999.1	2329395	2330054	+	660	protein_coding	- && PF01081:KDPG and KHG aldolase	-
GE02036	308.152	494.096	-0.681017	0.113162	0.246127	-	NC_999999999.1	2330029	2331213	-	1185	protein_coding	- && PF13456:Reverse transcriptase-like|PF00300:Histidine phosphatase superfamily (branch 1)	-
[truncated: 5,274 more rows]
