# Supplementary material for: Multi-omics Data Reveal the Effect of Sodium Butyrate on Gene Expression and Protein Modification in Streptomyces
Source: Genomics Proteomics Bioinformatics. 2022 Sep 15;21(6):1149–62. doi: 10.1016/j.gpb.2022.09.002 (PMC11082262; doi:10.1016/j.gpb.2022.09.002)
Supplement: Supplementary Table S6 — Transcriptomic data of lobophorin BGC in S. olivaceus FXJ 8.021 [file mmc12.xlsx]

## Sheet: Sheet1
Table S6 Transcriptomic data of lobophorin BGC in S. olivaceus FXJ 8.021 (Figure 2B; Table S6)
Note: S5Na indicates the sample from S. olivaceus FXJ 8.021 in the presence of sodium butyrate; S5 indicates the sample from S. olivaceus FXJ 8.021 in the absence of sodium butyrate
Gene ID	S5Na	S5	Log2 fold change	P value	Adjusted P value	Gene description	TF family (Transcription factor family)
GE00097	155.8	110.858	0.490274	0.284496	0.474608	- && PF03466:LysR substrate binding domain|PF00126:Bacterial regulatory helix-turn-helix protein, lysR family	HTH_1
GE00098	104.253	64.5898	0.689251	0.147264	0.296774	- && PF00109:Beta-ketoacyl synthase, N-terminal domain|PF14765:Polyketide synthase dehydratase|PF13602:Zinc-binding dehydrogenase|PF08659:KR domain|PF00550:Phosphopantetheine attachment site	PP-binding
GE00099	103.107	42.7652	1.26666	0.00934502	0.0354818	- && PF12680:SnoaL-like domain	-
GE00100	3864.94	468.779	3.04309	1.02e-11	2.45e-10	- && PF00486:Transcriptional regulatory protein, C terminal|PF03704:Bacterial transcriptional activator domain	BTAD
GE00101	1765.23	241.805	2.86723	1.58e-10	3.31e-09	- && PF00908:dTDP-4-dehydrorhamnose 3,5-epimerase	-
GE00102	1500.62	242.678	2.62775	3.42e-09	5.92e-08	- && PF01408:Oxidoreductase family, NAD-binding Rossmann fold	GFO_IDH_MocA
GE00103	3759.55	38.4003	6.60829	9.81e-34	1.93e-31	- && PF00483:Nucleotidyl transferase	-
GE00104	1379.2	13.9568	6.61297	1.18e-30	1.68e-28	- && PF16363:GDP-mannose 4,6 dehydratase	-
GE00105	2580.83	22.6866	6.82137	7.03e-34	1.42e-31	- && PF02771:Acyl-CoA dehydrogenase, N-terminal domain|PF08028:Acyl-CoA dehydrogenase, C-terminal domain|PF02770:Acyl-CoA dehydrogenase, middle domain	Acyl-CoA_dh_2
GE00106	2806.49	33.1624	6.39729	5.18e-32	8.56e-30	- && PF01041:DegT/DnrJ/EryC1/StrS aminotransferase family	-
GE00107	2877.51	31.4165	6.51104	1.62e-32	2.94e-30	- && PF13489:Methyltransferase domain|PF08421:Putative zinc binding domain|PF08484:C-methyltransferase C-terminal domain	-
GE00108	2925.62	21.8136	7.05854	1.58e-35	3.97e-33	- && -	-
GE00109	9000.22	104.747	6.42315	4.45e-34	9.67e-32	- && PF02801:Beta-ketoacyl synthase, C-terminal domain|PF14765:Polyketide synthase dehydratase|PF16197:Ketoacyl-synthetase C-terminal extension|PF00550:Phosphopantetheine attachment site|PF00109:Beta-ketoacyl synthase, N-terminal domain|PF00698:Acyl transferase domain	ketoacyl-synt
GE00110	6317.46	95.1441	6.05107	2.69e-31	4.08e-29	- && PF14765:Polyketide synthase dehydratase|PF16197:Ketoacyl-synthetase C-terminal extension|PF08659:KR domain|PF00550:Phosphopantetheine attachment site|PF02801:Beta-ketoacyl synthase, C-terminal domain|PF00109:Beta-ketoacyl synthase, N-terminal domain|PF00698:Acyl transferase domain	ketoacyl-synt
GE00111	2956.55	48.8761	5.91473	2.66e-29	3.13e-27	- && PF00698:Acyl transferase domain|PF00550:Phosphopantetheine attachment site|PF16197:Ketoacyl-synthetase C-terminal extension|PF14765:Polyketide synthase dehydratase|PF00109:Beta-ketoacyl synthase, N-terminal domain|PF08659:KR domain|PF08990:Erythronolide synthase docking|PF02801:Beta-ketoacyl synthase, C-terminal domain	ketoacyl-synt
GE00112	5697.74	123.079	5.53118	8.8e-28	8.77e-26	- && PF02801:Beta-ketoacyl synthase, C-terminal domain|PF14765:Polyketide synthase dehydratase|PF16197:Ketoacyl-synthetase C-terminal extension|PF00109:Beta-ketoacyl synthase, N-terminal domain|PF00550:Phosphopantetheine attachment site|PF00698:Acyl transferase domain|PF08659:KR domain	ketoacyl-synt
GE00113	3272.71	49.7491	6.03582	3.47e-30	4.67e-28	- && PF08659:KR domain|PF02801:Beta-ketoacyl synthase, C-terminal domain|PF14765:Polyketide synthase dehydratase|PF00550:Phosphopantetheine attachment site|PF00109:Beta-ketoacyl synthase, N-terminal domain|PF00698:Acyl transferase domain	ketoacyl-synt
GE00114	321.898	7.84582	5.33445	3.85e-19	1.88e-17	- && PF00698:Acyl transferase domain|PF00109:Beta-ketoacyl synthase, N-terminal domain|PF02801:Beta-ketoacyl synthase, C-terminal domain|PF16197:Ketoacyl-synthetase C-terminal extension	ketoacyl-synt
GE00115	883.194	19.1947	5.51404	3.94e-24	2.63e-22	- && PF08659:KR domain|PF14765:Polyketide synthase dehydratase|PF00550:Phosphopantetheine attachment site	PP-binding
GE00116	2223.43	55.86	5.31143	3.16e-25	2.4e-23	- && PF08659:KR domain|PF00698:Acyl transferase domain|PF00550:Phosphopantetheine attachment site|PF16197:Ketoacyl-synthetase C-terminal extension|PF02801:Beta-ketoacyl synthase, C-terminal domain|PF00109:Beta-ketoacyl synthase, N-terminal domain	ketoacyl-synt
GE00117	1308.18	13.9568	6.53671	4.18e-30	5.53e-28	- && PF01494:FAD binding domain	FAD_binding_3
GE00118	3893.57	47.1301	6.36423	1.55e-32	2.89e-30	- && PF08541:3-Oxoacyl-[acyl-carrier-protein (ACP)] synthase III C terminal|PF08545:3-Oxoacyl-[acyl-carrier-protein (ACP)] synthase III	-
GE00119	2709.12	45.3842	5.89528	6.34e-29	7.09e-27	- && -	-
GE00120	513.197	8.71882	5.85741	4.54e-23	2.87e-21	- && -	-
GE00121	3734.35	97.763	5.25348	1.5e-25	1.17e-23	- && PF00198:2-oxoacid dehydrogenases acyltransferase (catalytic domain)|PF06500:Alpha/beta hydrolase of unknown function (DUF1100)	-
GE00122	288.679	458.304	-0.666704	0.119237	0.254815	- && PF00440:Bacterial regulatory proteins, tetR family	TetR_N
GE00123	2760.67	32.2895	6.41187	4.41e-32	7.45e-30	- && PF06722:Protein of unknown function (DUF1205)	-
GE00124	1579.66	28.7975	5.7709	4.82e-27	4.38e-25	- && PF00201:UDP-glucoronosyl and UDP-glucosyl transferase|PF06722:Protein of unknown function (DUF1205)	UDPGT
GE00125	9201.83	135.301	6.08626	6.8e-32	1.1e-29	- && PF01565:FAD binding domain|PF08031:Berberine and berberine like	FAD_binding_4
GE00126	1202.79	51.495	4.54217	1.04e-19	5.34e-18	- && PF00975:Thioesterase domain	-
GE00127	6719.53	208.631	5.00843	2.14e-24	1.48e-22	- && PF03559:NDP-hexose 2,3-dehydratase	-
GE00128	12489.4	112.604	6.7916	7.53e-37	2.61e-34	- && PF13602:Zinc-binding dehydrogenase|PF08659:KR domain|PF08990:Erythronolide synthase docking|PF00698:Acyl transferase domain|PF14765:Polyketide synthase dehydratase|PF00109:Beta-ketoacyl synthase, N-terminal domain|PF16197:Ketoacyl-synthetase C-terminal extension|PF02801:Beta-ketoacyl synthase, C-terminal domain	Acyl_transf_1
GE00129	5594.64	58.4789	6.5767	2.24e-34	5.25e-32	- && PF00698:Acyl transferase domain|PF14765:Polyketide synthase dehydratase|PF00109:Beta-ketoacyl synthase, N-terminal domain|PF02801:Beta-ketoacyl synthase, C-terminal domain|PF00550:Phosphopantetheine attachment site|PF08659:KR domain|PF16197:Ketoacyl-synthetase C-terminal extension	Acyl_transf_1
GE00130	5265.89	76.8115	6.09672	2.48e-31	3.83e-29	- && PF06722:Protein of unknown function (DUF1205)	-
GE00131	5065.42	65.4627	6.27093	2.53e-32	4.38e-30	- && PF13847:Methyltransferase domain	-
GE00132	2485.75	28.7975	6.42493	9.5e-32	1.5e-29	- && PF01041:DegT/DnrJ/EryC1/StrS aminotransferase family	-
GE00133	10182.4	82.9224	6.93777	1.3e-37	4.97e-35	- && PF05711:Macrocin-O-methyltransferase (TylF)	-
GE00134	2986.34	101.255	4.88045	5.26e-23	3.27e-21	- && PF00248:Aldo/keto reductase family	Aldo_ket_red
GE00135	2360.89	54.114	5.44367	3.79e-26	3.13e-24	- && PF00067:Cytochrome P450	p450
GE00136	364.282	44.5112	3.0289	4.2e-10	8.18e-09	- && PF07690:Major Facilitator Superfamily	MFS_1
GE00137	201.621	155.38	0.375395	0.403307	0.594511	- && PF00440:Bacterial regulatory proteins, tetR family	TetR_N
GE00138	483.414	215.615	1.16423	0.00701469	0.0280549	- && PF05050:Methyltransferase FkbM domain	-
GE00139	278.369	147.523	0.915324	0.037471	0.10676	- && PF00201:UDP-glucoronosyl and UDP-glucosyl transferase	UDPGT
