# Supplementary material for: Multi-omics Data Reveal the Effect of Sodium Butyrate on Gene Expression and Protein Modification in Streptomyces
Source: Genomics Proteomics Bioinformatics. 2022 Sep 15;21(6):1149–62. doi: 10.1016/j.gpb.2022.09.002 (PMC11082262; doi:10.1016/j.gpb.2022.09.002)
Supplement: Supplementary Table S7 — Transcriptomic data of genes related to CoA-ester pathways in S. olivaceus FXJ 8.021 [file mmc13.xlsx]

## Sheet: all CoA-ester
Table S7 Transcriptomic data of genes related to CoA-ester pathways in S. olivaceus FXJ 8.021 (Figure 3A; Table S7)
Note: S5Na indicates the sample from S. olivaceus FXJ 8.021 in the presence of sodium butyrate; S5 indicates the sample from S. olivaceus FXJ 8.021 in the absence of sodium butyrate
Gene ID	S5 FPKM (fragments per kilobase of exon model per million reads mapped)	S5Na FPKM (fragments per kilobase of exon model per million reads mapped)	S5Na	S5	Log2 fold change	P value (S5NavsS5)	Adjusted P value (S5NavsS5)	Gene name	Chromosome	Position (start)	Position (end)	Strand	Gene length	Gene biotype	Gene description	TF family (Transcription factor family)
GE00105	8.78029	956.004	2580.83	22.6866	6.82137	7.03e-34	1.42e-31	-	NC_999999999.1	119492	120811	+	1320	protein_coding	- && PF02771:Acyl-CoA dehydrogenase, N-terminal domain|PF08028:Acyl-CoA dehydrogenase, C-terminal domain|PF02770:Acyl-CoA dehydrogenase, middle domain	Acyl-CoA_dh_2
GE00110	4.08996	260.017	6317.46	95.1441	6.05107	2.69e-31	4.08e-29	-	NC_999999999.1	131068	142947	+	11880	protein_coding	- && PF14765:Polyketide synthase dehydratase|PF16197:Ketoacyl-synthetase C-terminal extension|PF08659:KR domain|PF00550:Phosphopantetheine attachment site|PF02801:Beta-ketoacyl synthase, C-terminal domain|PF00109:Beta-ketoacyl synthase, N-terminal domain|PF00698:Acyl transferase domain	ketoacyl-synt
GE00111	3.09792	179.404	2956.55	48.8761	5.91473	2.66e-29	3.13e-27	-	NC_999999999.1	142974	151031	+	8058	protein_coding	- && PF00698:Acyl transferase domain|PF00550:Phosphopantetheine attachment site|PF16197:Ketoacyl-synthetase C-terminal extension|PF14765:Polyketide synthase dehydratase|PF00109:Beta-ketoacyl synthase, N-terminal domain|PF08659:KR domain|PF08990:Erythronolide synthase docking|PF02801:Beta-ketoacyl synthase, C-terminal domain	ketoacyl-synt
GE00158	9.69062	22.3232	63.0147	26.1786	1.26246	0.0215532	0.0686054	-	NC_999999999.1	237329	238708	-	1380	protein_coding	- && PF00378:Enoyl-CoA hydratase/isomerase	ECH
GE00159	8.08227	15.6237	22.9221	11.3378	1.00557	0.142547	0.290407	-	NC_999999999.1	238705	239421	-	717	protein_coding	- && PF00378:Enoyl-CoA hydratase/isomerase	ECH
GE00160	1.19189	16.973	38.9591	2.60773	3.83238	2.15e-06	2.27e-05	-	NC_999999999.1	239442	240563	-	1122	protein_coding	- && PF02797:Chalcone and stilbene synthases, C-terminal domain|PF00195:Chalcone and stilbene synthases, N-terminal domain	Chal_sti_synt_C
GE00168	3.20874	3.56658	26.3586	22.6866	0.213998	0.839999	0.934334	-	NC_999999999.1	267209	270820	-	3612	protein_coding	- && PF02801:Beta-ketoacyl synthase, C-terminal domain|PF08659:KR domain|PF00109:Beta-ketoacyl synthase, N-terminal domain|PF13602:Zinc-binding dehydrogenase|PF00550:Phosphopantetheine attachment site	ketoacyl-synt
GE00172	1.07451	1.92875	11.467	6.09982	0.8931	0.403427	0.594511	-	NC_999999999.1	290144	293047	-	2904	protein_coding	- && PF16197:Ketoacyl-synthetase C-terminal extension|PF02801:Beta-ketoacyl synthase, C-terminal domain|PF00109:Beta-ketoacyl synthase, N-terminal domain|PF00698:Acyl transferase domain|PF00550:Phosphopantetheine attachment site	ketoacyl-synt
GE00244	4.52557	3.79092	9.17604	10.4648	-0.190591	1	1	-	NC_999999999.1	372390	373571	+	1182	protein_coding	- && PF02515:CoA-transferase family III	CoA_transf_3
GE00310	0.786188	0.987846	2.3032	1.73468	0.369044	1	1	-	NC_999999999.1	439319	440452	-	1134	protein_coding	- && PF06050:2-hydroxyglutaryl-CoA dehydratase, D-component	HGD-D
GE00311	0.719562	5.87685	14.9035	1.73468	3.00547	0.0118324	0.0428028	-	NC_999999999.1	440510	441748	-	1239	protein_coding	- && PF02515:CoA-transferase family III	CoA_transf_3
GE00320	40.8058	26.1667	84.7793	126.571	-0.5778	0.217401	0.3939	-	NC_999999999.1	449234	450817	+	1584	protein_coding	- && PF00501:AMP-binding enzyme|PF13193:AMP-binding enzyme C-terminal domain	AMP-binding
GE00321	111.685	145.213	136.327	100.382	0.440819	0.340996	0.53366	-	NC_999999999.1	450814	451272	+	459	protein_coding	- && PF01575:MaoC like domain	-
GE00429	863.752	214.531	485.705	1872.53	-1.94661	6.32e-06	5.96e-05	-	NC_999999999.1	562108	563214	-	1107	protein_coding	- && PF00111:2Fe-2S iron-sulfur cluster binding domain|PF00970:Oxidoreductase FAD-binding domain|PF00175:Oxidoreductase NAD-binding domain	NAD_binding_1
GE00430	547.708	189.959	200.475	553.458	-1.4646	0.000779214	0.00435151	-	NC_999999999.1	563214	563729	-	516	protein_coding	- && PF01883:Domain of unknown function DUF59	-
GE00431	867.31	345.671	585.364	1406.36	-1.26442	0.00279559	0.0129223	-	NC_999999999.1	563723	564550	-	828	protein_coding	- && PF05138:Phenylacetic acid catabolic protein	-
GE00432	1404.98	419.62	260.041	833.685	-1.68038	0.00010721	0.000763489	-	NC_999999999.1	564560	564862	-	303	protein_coding	- && PF06243:Phenylacetic acid degradation B	-
GE00433	3121.73	1252.44	2528.14	6034.02	-1.25502	0.00266483	0.0123887	-	NC_999999999.1	564859	565845	-	987	protein_coding	- && PF05138:Phenylacetic acid catabolic protein	-
GE00548	3.89999	35.7725	167.255	17.4487	3.25073	1.72e-09	3.11e-08	-	NC_999999999.1	689391	691676	+	2286	protein_coding	- && PF00857:Isochorismatase family|PF00501:AMP-binding enzyme|PF13193:AMP-binding enzyme C-terminal domain	AMP-binding
GE00568	65.7806	190.513	744.589	246.17	1.59622	0.000216938	0.0014134	-	NC_999999999.1	711757	713667	+	1911	protein_coding	- && PF00501:AMP-binding enzyme	AMP-binding
GE00618	52.4649	67.3053	167.255	124.825	0.421551	0.359294	0.554621	-	NC_999999999.1	763361	764575	-	1215	protein_coding	- && PF01494:FAD binding domain	FAD_binding_3
GE00648	50.2232	42.5683	130.599	147.523	-0.175872	0.710036	0.847451	-	NC_999999999.1	792329	793828	-	1500	protein_coding	- && PF13193:AMP-binding enzyme C-terminal domain|PF00501:AMP-binding enzyme	AMP-binding
GE00666	33.0199	76.0642	37.8136	15.7027	1.25982	0.0376208	0.107061	-	NC_999999999.1	810052	810294	-	243	protein_coding	- && -	-
GE00681	144.485	716.898	1592.26	307.278	2.37293	6.24e-08	8.76e-07	-	NC_999999999.1	828404	829489	-	1086	protein_coding	- && PF16113:Enoyl-CoA hydratase/isomerase	-
GE00692	28.8808	100.451	218.803	60.2249	1.85872	7.68e-05	0.000565557	-	NC_999999999.1	841585	842649	-	1065	protein_coding	- && PF00480:ROK family	ROK
GE00704	13.9303	16.6699	68.7422	54.987	0.320923	0.532737	0.712599	-	NC_999999999.1	852949	854964	-	2016	protein_coding	- && PF07992:Pyridine nucleotide-disulphide oxidoreductase|PF00724:NADH:flavin oxidoreductase / NADH oxidase family	Oxidored_FMN
GE00725	5.54898	33.3121	98.5253	15.7027	2.63879	2e-06	2.14e-05	-	NC_999999999.1	871015	872460	+	1446	protein_coding	- && PF00044:Glyceraldehyde 3-phosphate dehydrogenase, NAD binding domain|PF02800:Glyceraldehyde 3-phosphate dehydrogenase, C-terminal domain	-
GE00740	21.1265	90.6969	234.84	52.368	2.1619	5.37e-06	5.14e-05	-	NC_999999999.1	894151	895416	-	1266	protein_coding	- && PF00202:Aminotransferase class-III	Aminotran_3
GE00771	14.4965	160.898	121.435	10.4648	3.51943	1.87e-09	3.36e-08	-	NC_999999999.1	926663	927031	-	369	protein_coding	- && PF01116:Fructose-bisphosphate aldolase class-II	F_bP_aldolase
GE00817	4.16051	8.21493	12.6125	6.09982	1.0292	0.312308	0.503949	-	NC_999999999.1	974403	975152	+	750	protein_coding	- && PF01144:Coenzyme A transferase	-
GE00818	2.64159	15.766	21.7766	3.48077	2.59779	0.00237037	0.0112942	-	NC_999999999.1	975152	975826	+	675	protein_coding	- && PF01144:Coenzyme A transferase	-
GE00831	68.6001	38.6052	132.89	226.091	-0.766313	0.086433	0.201557	-	NC_999999999.1	986293	987975	+	1683	protein_coding	- && PF00441:Acyl-CoA dehydrogenase, C-terminal domain|PF02770:Acyl-CoA dehydrogenase, middle domain	-
GE00879	297.179	96.9046	171.837	504.572	-1.55346	0.000422394	0.00255722	-	NC_999999999.1	1040048	1040914	+	867	protein_coding	- && PF13622:Thioesterase-like superfamily	-
GE00927	42.1618	25.2023	56.1417	89.9062	-0.678636	0.165724	0.324268	-	NC_999999999.1	1094704	1095792	-	1089	protein_coding	- && PF00441:Acyl-CoA dehydrogenase, C-terminal domain|PF02771:Acyl-CoA dehydrogenase, N-terminal domain	-
GE00928	31.3018	18.4807	44.6867	72.4466	-0.696147	0.173155	0.334754	-	NC_999999999.1	1095789	1096970	-	1182	protein_coding	- && PF02771:Acyl-CoA dehydrogenase, N-terminal domain|PF00441:Acyl-CoA dehydrogenase, C-terminal domain|PF02770:Acyl-CoA dehydrogenase, middle domain	-
GE00939	94.0946	55.2349	138.618	226.091	-0.705486	0.115423	0.249149	-	NC_999999999.1	1107005	1108231	-	1227	protein_coding	- && PF00441:Acyl-CoA dehydrogenase, C-terminal domain|PF02770:Acyl-CoA dehydrogenase, middle domain|PF02771:Acyl-CoA dehydrogenase, N-terminal domain	-
GE01077	21.9284	15.6271	43.5412	58.4789	-0.425154	0.431272	0.62298	-	NC_999999999.1	1249994	1251355	+	1362	protein_coding	- && PF02515:CoA-transferase family III	CoA_transf_3
GE01093	52.0852	24.9315	100.816	201.648	-0.999471	0.0274695	0.0831517	-	NC_999999999.1	1274430	1276406	-	1977	protein_coding	- && PF13193:AMP-binding enzyme C-terminal domain|PF16177:Acetyl-coenzyme A synthetase N-terminus|PF00501:AMP-binding enzyme	AMP-binding
GE01132	194.455	414.843	997.745	447.828	1.15545	0.00634162	0.0257454	-	NC_999999999.1	1322407	1323582	-	1176	protein_coding	- && PF02770:Acyl-CoA dehydrogenase, middle domain|PF00441:Acyl-CoA dehydrogenase, C-terminal domain|PF02771:Acyl-CoA dehydrogenase, N-terminal domain	-
GE01158	11.5186	28.4638	67.5967	26.1786	1.36355	0.0116011	0.0422816	-	NC_999999999.1	1349377	1350537	-	1161	protein_coding	- && PF00441:Acyl-CoA dehydrogenase, C-terminal domain|PF02771:Acyl-CoA dehydrogenase, N-terminal domain|PF02770:Acyl-CoA dehydrogenase, middle domain	-
GE01160	5.88473	9.24272	17.1946	10.4648	0.707293	0.352653	0.54766	-	NC_999999999.1	1350844	1351752	-	909	protein_coding	- && PF02737:3-hydroxyacyl-CoA dehydrogenase, NAD binding domain|PF00725:3-hydroxyacyl-CoA dehydrogenase, C-terminal domain	3HCDH_N
GE01171	10.3547	14.9623	26.3586	17.4487	0.590162	0.371639	0.566734	-	NC_999999999.1	1392135	1392995	-	861	protein_coding	- && PF02737:3-hydroxyacyl-CoA dehydrogenase, NAD binding domain|PF00725:3-hydroxyacyl-CoA dehydrogenase, C-terminal domain	3HCDH_N
GE01172	13.0579	10.7496	21.7766	25.3056	-0.216947	0.835033	0.93093	-	NC_999999999.1	1392992	1393981	-	990	protein_coding	- && PF08541:3-Oxoacyl-[acyl-carrier-protein (ACP)] synthase III C terminal|PF08545:3-Oxoacyl-[acyl-carrier-protein (ACP)] synthase III	-
GE01173	24.6009	20.1952	56.1417	65.4627	-0.221695	0.661765	0.815818	-	NC_999999999.1	1393986	1395344	-	1359	protein_coding	- && PF08240:Alcohol dehydrogenase GroES-like domain|PF00107:Zinc-binding dehydrogenase	ADH_zinc_N
GE01206	195.934	105.249	263.478	469.652	-0.833714	0.052671	0.138657	-	NC_999999999.1	1436951	1438174	-	1224	protein_coding	- && PF04127:DNA / pantothenate metabolism flavoprotein|PF02441:Flavoprotein	DFP
GE01311	241.522	109.07	194.748	412.909	-1.08386	0.0127715	0.045694	-	NC_999999999.1	1552066	1552938	+	873	protein_coding	- && PF02737:3-hydroxyacyl-CoA dehydrogenase, NAD binding domain|PF00725:3-hydroxyacyl-CoA dehydrogenase, C-terminal domain	3HCDH_N
GE01413	26.7828	17.5178	43.5412	63.7168	-0.548639	0.303555	0.494765	-	NC_999999999.1	1661005	1662219	+	1215	protein_coding	- && PF02770:Acyl-CoA dehydrogenase, middle domain|PF00441:Acyl-CoA dehydrogenase, C-terminal domain|PF02771:Acyl-CoA dehydrogenase, N-terminal domain	-
GE01415	8.74056	3.32804	11.467	28.7975	-1.32118	0.0598915	0.153497	-	NC_999999999.1	1662912	1664594	-	1683	protein_coding	- && PF13193:AMP-binding enzyme C-terminal domain|PF00501:AMP-binding enzyme	AMP-binding
GE01421	1353.71	95.7762	90.5068	1224.78	-3.75673	3.9e-15	1.38e-13	-	NC_999999999.1	1671341	1671802	+	462	protein_coding	- && PF01575:MaoC like domain	-
GE01424	76.6164	8.7517	20.6311	172.839	-3.05986	8.68e-09	1.42e-07	-	NC_999999999.1	1672923	1674074	-	1152	protein_coding	- && PF02771:Acyl-CoA dehydrogenase, N-terminal domain|PF00441:Acyl-CoA dehydrogenase, C-terminal domain|PF02770:Acyl-CoA dehydrogenase, middle domain	-
GE01476	224.378	49.7249	121.435	524.65	-2.11021	2.67e-06	2.75e-05	-	NC_999999999.1	1728306	1729499	-	1194	protein_coding	- && PF00441:Acyl-CoA dehydrogenase, C-terminal domain|PF02771:Acyl-CoA dehydrogenase, N-terminal domain|PF02770:Acyl-CoA dehydrogenase, middle domain	-
GE01712	447.954	168.399	210.785	536.872	-1.34841	0.00186154	0.00917644	-	NC_999999999.1	1976124	1976735	-	612	protein_coding	- && PF01121:Dephospho-CoA kinase	-
GE01729	390.631	1137.05	3327.7	1094.71	1.60385	0.000147686	0.00100924	-	NC_999999999.1	2000539	2001969	-	1431	protein_coding	- && PF00224:Pyruvate kinase, barrel domain|PF02887:Pyruvate kinase, alpha/beta domain	PK
GE01748	4.71137	0.910746	2.3032	11.3378	-2.24818	0.0637647	0.160816	-	NC_999999999.1	2026646	2027875	+	1230	protein_coding	- && PF02515:CoA-transferase family III	CoA_transf_3
GE01790	191.294	133.044	207.348	285.454	-0.461105	0.293302	0.484022	-	NC_999999999.1	2067597	2068358	-	762	protein_coding	- && PF01258:Prokaryotic dksA/traR C4-type zinc finger	zf-dskA_traR
GE01846	120.806	198.547	729.697	425.13	0.779156	0.0658192	0.164438	-	NC_999999999.1	2130855	2132651	+	1797	protein_coding	- && PF00501:AMP-binding enzyme	AMP-binding
GE02112	1544.56	695.453	1318.49	2804	-1.08855	0.00917413	0.0349835	-	NC_999999999.1	2409433	2410359	+	927	protein_coding	- && PF00698:Acyl transferase domain	Acyl_transf_1
GE02156	28.8152	44.4946	116.853	72.4466	0.688411	0.140817	0.287931	-	NC_999999999.1	2456694	2457977	+	1284	protein_coding	- && PF00501:AMP-binding enzyme|PF13193:AMP-binding enzyme C-terminal domain	AMP-binding
GE02157	25.6861	32.2747	90.5068	68.9547	0.391345	0.438804	0.628856	-	NC_999999999.1	2457970	2459340	+	1371	protein_coding	- && PF01039:Carboxyl transferase domain	Carboxyl_trans
GE02283	22.7869	34.5967	132.89	83.7953	0.664192	0.15636	0.310033	-	NC_999999999.1	2623556	2625433	-	1878	protein_coding	- && PF00501:AMP-binding enzyme	AMP-binding
GE02444	14.7896	12.4856	49.2687	55.86	-0.181347	0.740639	0.868579	-	NC_999999999.1	2813528	2815456	-	1929	protein_coding	- && PF00501:AMP-binding enzyme	AMP-binding
GE02449	35.2937	108.444	333.353	103.874	1.68083	0.000181168	0.00120189	-	NC_999999999.1	2819467	2820969	-	1503	protein_coding	- && PF00171:Aldehyde dehydrogenase family	Aldedh
GE02510	131.739	67.367	120.29	225.218	-0.90433	0.044203	0.121331	-	NC_999999999.1	2887005	2887877	-	873	protein_coding	- && PF13622:Thioesterase-like superfamily	-
GE02511	307.957	281.505	666.694	698.373	-0.0670085	0.879271	0.960947	-	NC_999999999.1	2887955	2889112	-	1158	protein_coding	- && PF02770:Acyl-CoA dehydrogenase, middle domain|PF02771:Acyl-CoA dehydrogenase, N-terminal domain|PF00441:Acyl-CoA dehydrogenase, C-terminal domain	-
GE02513	279.811	191.899	634.62	886.064	-0.481482	0.252021	0.438175	-	NC_999999999.1	2889994	2891610	+	1617	protein_coding	- && PF01039:Carboxyl transferase domain	Carboxyl_trans
GE02514	267.98	147.025	619.729	1081.61	-0.803392	0.055722	0.144853	-	NC_999999999.1	2891622	2893682	+	2061	protein_coding	- && PF02785:Biotin carboxylase C-terminal domain|PF00364:Biotin-requiring enzyme|PF02786:Carbamoyl-phosphate synthase L chain, ATP binding domain|PF00289:Carbamoyl-phosphate synthase L chain, N-terminal domain	CPSase_L_D2
GE02515	172.495	107.781	209.639	321.246	-0.615606	0.156238	0.310033	-	NC_999999999.1	2893679	2894629	+	951	protein_coding	- && PF00682:HMGL-like	HMGL-like
GE02516	244.961	162.099	384.901	556.95	-0.532992	0.209653	0.384751	-	NC_999999999.1	2894635	2895795	+	1161	protein_coding	- && PF02770:Acyl-CoA dehydrogenase, middle domain|PF00441:Acyl-CoA dehydrogenase, C-terminal domain|PF02771:Acyl-CoA dehydrogenase, N-terminal domain	-
GE02737	36.6329	55.3385	122.581	77.6845	0.656853	0.160099	0.315554	-	NC_999999999.1	3133311	3134393	-	1083	protein_coding	- && PF00676:Dehydrogenase E1 component	-
GE02791	113.627	176.453	276.078	170.22	0.697117	0.111631	0.243526	-	NC_999999999.1	3208811	3209575	+	765	protein_coding	- && PF00501:AMP-binding enzyme	AMP-binding
GE02801	620.532	325.339	736.57	1345.25	-0.868906	0.038102	0.108345	-	NC_999999999.1	3223993	3225099	-	1107	protein_coding	- && PF00441:Acyl-CoA dehydrogenase, C-terminal domain|PF02771:Acyl-CoA dehydrogenase, N-terminal domain|PF02770:Acyl-CoA dehydrogenase, middle domain	-
GE02824	128.51	378.452	945.051	307.278	1.62039	0.000168906	0.00112982	-	NC_999999999.1	3251501	3252721	+	1221	protein_coding	- && PF00108:Thiolase, N-terminal domain|PF02803:Thiolase, C-terminal domain	Thiolase_N
GE02920	13.6084	15.2505	37.8136	32.2895	0.226099	0.701022	0.842502	-	NC_999999999.1	3356131	3357342	-	1212	protein_coding	- && PF00441:Acyl-CoA dehydrogenase, C-terminal domain|PF02770:Acyl-CoA dehydrogenase, middle domain|PF02771:Acyl-CoA dehydrogenase, N-terminal domain	-
GE03067	3.63893	19.8134	29.7951	5.22681	2.47971	0.00118483	0.00626539	-	NC_999999999.1	3527617	3528351	-	735	protein_coding	- && PF00378:Enoyl-CoA hydratase/isomerase	ECH
GE03068	5.6822	18.9202	60.7237	17.4487	1.79069	0.00161442	0.00819725	-	NC_999999999.1	3528348	3529916	-	1569	protein_coding	- && PF13193:AMP-binding enzyme C-terminal domain|PF00501:AMP-binding enzyme	AMP-binding
GE03069	4.28998	25.4818	59.5782	9.59181	2.61748	2.11e-05	0.000175493	-	NC_999999999.1	3529972	3531114	-	1143	protein_coding	- && PF00441:Acyl-CoA dehydrogenase, C-terminal domain|PF02771:Acyl-CoA dehydrogenase, N-terminal domain|PF02770:Acyl-CoA dehydrogenase, middle domain	-
GE03070	14.2549	23.6794	89.3613	51.495	0.793253	0.105718	0.233782	-	NC_999999999.1	3531172	3533016	-	1845	protein_coding	- && PF02786:Carbamoyl-phosphate synthase L chain, ATP binding domain|PF02785:Biotin carboxylase C-terminal domain|PF00289:Carbamoyl-phosphate synthase L chain, N-terminal domain|PF00364:Biotin-requiring enzyme	CPSase_L_D2
GE03071	3.04941	17.7646	58.4327	9.59181	2.58952	2.59e-05	0.000212276	-	NC_999999999.1	3533025	3534632	-	1608	protein_coding	- && PF01039:Carboxyl transferase domain	Carboxyl_trans
GE03425
GE03660	293.278	499.508	1284.12	721.944	0.830679	0.047442	0.127618	-	NC_999999999.1	4165107	4166363	+	1257	protein_coding	- && PF00676:Dehydrogenase E1 component	-
GE03860
GE03937	137.878	200.448	801.864	528.142	0.602265	0.153219	0.305388	-	NC_999999999.1	4452504	4454459	-	1956	protein_coding	- && PF13193:AMP-binding enzyme C-terminal domain|PF00501:AMP-binding enzyme|PF16177:Acetyl-coenzyme A synthetase N-terminus	AMP-binding
GE04060
GE04206	4.15635	4.78726	12.6125	10.4648	0.263584	0.731776	0.861938	-	NC_999999999.1	4742097	4743383	+	1287	protein_coding	- && PF02803:Thiolase, C-terminal domain|PF00108:Thiolase, N-terminal domain	Thiolase_N
GE04207	11.8038	36.9335	145.491	44.5112	1.70544	0.000423826	0.00256376	-	NC_999999999.1	4743659	4745584	+	1926	protein_coding	- && PF00501:AMP-binding enzyme	AMP-binding
GE04541	2581.61	1069.18	911.832	2108.24	-1.20911	0.00398619	0.0175871	-	NC_999999999.1	5081927	5082343	+	417	protein_coding	- && PF02310:B12 binding domain	B12-binding
GE04548	2516.24	2362.86	5726.38	5839.35	-0.0281902	0.945811	1	-	NC_999999999.1	5092792	5093976	+	1185	protein_coding	- && PF00549:CoA-ligase|PF08442:ATP-grasp domain	-
GE04549	2205.17	1810.7	3277.29	3821.89	-0.221784	0.590855	0.758091	-	NC_999999999.1	5094005	5094889	+	885	protein_coding	- && PF00549:CoA-ligase|PF02629:CoA binding domain	CoA_binding
GE04605	204.98	207.605	671.276	634.646	0.0808902	0.853168	0.942493	-	NC_999999999.1	5150862	5152442	+	1581	protein_coding	- && PF01642:Methylmalonyl-CoA mutase	MM_CoA_mutase
GE04661	646.151	600.229	2176.47	2243.55	-0.0438063	0.9167	0.986871	-	NC_999999999.1	5213781	5215553	-	1773	protein_coding	- && PF02786:Carbamoyl-phosphate synthase L chain, ATP binding domain|PF00364:Biotin-requiring enzyme|PF02785:Biotin carboxylase C-terminal domain|PF00289:Carbamoyl-phosphate synthase L chain, N-terminal domain	CPSase_L_D2
GE04666	193.727	153.237	498.306	603.218	-0.275648	0.51479	0.696985	-	NC_999999999.1	5217608	5219197	-	1590	protein_coding	- && PF01039:Carboxyl transferase domain	Carboxyl_trans
GE04670	85.7033	49.6476	81.3428	134.428	-0.724212	0.123965	0.262403	-	NC_999999999.1	5222884	5223684	+	801	protein_coding	- && PF00378:Enoyl-CoA hydratase/isomerase	ECH
GE04702	14.6154	305.152	1142.08	52.368	4.44327	3.34e-19	1.64e-17	-	NC_999999999.1	5253969	5255798	+	1830	protein_coding	- && PF00821:Phosphoenolpyruvate carboxykinase	-
GE04834	110.904	241.496	408.956	179.823	1.18468	0.00647835	0.026198	-	NC_999999999.1	5390171	5390998	-	828	protein_coding	- && PF00378:Enoyl-CoA hydratase/isomerase	ECH
GE04905	14.2296	11.0028	36.6681	45.3842	-0.307544	0.635664	0.792917	-	NC_999999999.1	5469664	5471292	-	1629	protein_coding	- && PF00501:AMP-binding enzyme|PF13193:AMP-binding enzyme C-terminal domain	AMP-binding
GE04906	22.0306	12.3683	24.0676	41.0193	-0.767251	0.188866	0.356928	-	NC_999999999.1	5471289	5472239	-	951	protein_coding	- && PF00378:Enoyl-CoA hydratase/isomerase	ECH
GE04907	6.88585	2.27687	5.73956	16.5757	-1.51391	0.0796049	0.189524	-	NC_999999999.1	5472226	5473455	-	1230	protein_coding	- && PF02515:CoA-transferase family III	CoA_transf_3
GE04908	5.78169	4.35882	6.88505	8.71882	-0.339563	0.82928	0.927788	-	NC_999999999.1	5473452	5474222	-	771	protein_coding	- && PF00378:Enoyl-CoA hydratase/isomerase	ECH
GE04909	20.6897	17.1341	33.2316	38.4003	-0.208766	0.76141	0.882265	-	NC_999999999.1	5474282	5475229	-	948	protein_coding	- && PF00682:HMGL-like	HMGL-like
GE04912	42.6333	45.691	66.4512	59.3519	0.162158	0.775271	0.892657	-	NC_999999999.1	5477455	5478165	-	711	protein_coding	- && PF01144:Coenzyme A transferase	-
GE04913	64.6331	43.5361	59.5782	84.6683	-0.506625	0.312792	0.504281	-	NC_999999999.1	5478162	5478830	-	669	protein_coding	- && PF01144:Coenzyme A transferase	-
GE04914	35.4841	22.7573	56.1417	83.7953	-0.577243	0.240822	0.424656	-	NC_999999999.1	5478827	5480032	-	1206	protein_coding	- && PF02803:Thiolase, C-terminal domain|PF00108:Thiolase, N-terminal domain	Thiolase_N
GE04926	625.79	376.996	240.568	382.354	-0.668306	0.121544	0.258406	-	NC_999999999.1	5489549	5489860	+	312	protein_coding	- && PF13490:Putative zinc-finger	-
GE04927	160.346	418.133	1167.28	428.622	1.44506	0.000695562	0.00395112	-	NC_999999999.1	5489955	5491319	+	1365	protein_coding	- && PF01966:HD domain	HD
GE05031	2.57968	4.53792	8.03054	4.3538	0.859134	0.439101	0.628856	-	NC_999999999.1	5606470	5607333	+	864	protein_coding	- && PF03328:HpcH/HpaI aldolase/citrate lyase family	-
GE05079	313.981	205.835	357.409	522.031	-0.546482	0.201178	0.373536	-	NC_999999999.1	5654848	5655696	+	849	protein_coding	- && PF02737:3-hydroxyacyl-CoA dehydrogenase, NAD binding domain|PF00725:3-hydroxyacyl-CoA dehydrogenase, C-terminal domain	3HCDH_N
GE05093	1048.21	919.544	829.356	905.269	-0.126376	0.764056	0.884706	-	NC_999999999.1	5672001	5672441	-	441	protein_coding	- && PF13669:Glyoxalase/Bleomycin resistance protein/Dioxygenase superfamily	-
GE05094	874.854	374.381	879.758	1968.56	-1.16188	0.00564948	0.023446	-	NC_999999999.1	5672688	5673836	+	1149	protein_coding	- && PF02803:Thiolase, C-terminal domain|PF00108:Thiolase, N-terminal domain	Thiolase_N
GE05108	544.042	626.624	2179.9	1812.3	0.266413	0.51995	0.700103	-	NC_999999999.1	5682565	5684265	+	1701	protein_coding	- && PF01642:Methylmalonyl-CoA mutase	MM_CoA_mutase
GE05145	535.154	247.965	389.483	804.877	-1.04704	0.0138295	0.048624	-	NC_999999999.1	5736944	5737711	+	768	protein_coding	- && PF00378:Enoyl-CoA hydratase/isomerase	ECH
GE05226	1302.69	394.622	1278.39	4041.01	-1.66031	8.73e-05	0.000635777	-	NC_999999999.1	5828708	5830291	+	1584	protein_coding	- && PF01039:Carboxyl transferase domain	Carboxyl_trans
GE05276	13.5521	28.5832	53.8507	24.4326	1.13522	0.0416529	0.116147	-	NC_999999999.1	5879697	5880617	+	921	protein_coding	- && PF08545:3-Oxoacyl-[acyl-carrier-protein (ACP)] synthase III|PF08541:3-Oxoacyl-[acyl-carrier-protein (ACP)] synthase III C terminal	-
GE05358	22.8773	54.6448	219.949	88.1602	1.3175	0.00397128	0.017564	-	NC_999999999.1	5968267	5970234	+	1968	protein_coding	- && PF02771:Acyl-CoA dehydrogenase, N-terminal domain|PF02770:Acyl-CoA dehydrogenase, middle domain|PF00441:Acyl-CoA dehydrogenase, C-terminal domain	-
GE05665	5.92204	92.675	156.946	9.59181	4.01321	7.34e-12	1.81e-10	-	NC_999999999.1	6369182	6370009	+	828	protein_coding	- && PF00378:Enoyl-CoA hydratase/isomerase	ECH
GE05669	2.81686	84.9454	329.917	10.4648	4.96051	8.28e-18	3.65e-16	-	NC_999999999.1	6374227	6376125	-	1899	protein_coding	- && PF00501:AMP-binding enzyme|PF13193:AMP-binding enzyme C-terminal domain	AMP-binding
GE05670	4.73447	65.8952	164.964	11.3378	3.84687	2.07e-11	4.8e-10	-	NC_999999999.1	6376287	6377510	+	1224	protein_coding	- && PF00441:Acyl-CoA dehydrogenase, C-terminal domain|PF02770:Acyl-CoA dehydrogenase, middle domain|PF02771:Acyl-CoA dehydrogenase, N-terminal domain	-
GE05728	459.31	434.107	1081.37	1095.58	-0.0188662	0.96633	1	-	NC_999999999.1	6457651	6458868	-	1218	protein_coding	- && PF02803:Thiolase, C-terminal domain|PF00108:Thiolase, N-terminal domain	Thiolase_N
GE05835	145.607	115.838	389.483	468.779	-0.26735	0.533765	0.712599	-	NC_999999999.1	6570368	6572011	-	1644	protein_coding	- && PF02770:Acyl-CoA dehydrogenase, middle domain|PF00441:Acyl-CoA dehydrogenase, C-terminal domain	-
GE05884	7.76214	5.57322	4.59409	6.09982	-0.405864	1	1	-	NC_999999999.1	6622048	6622449	+	402	protein_coding	- && PF01258:Prokaryotic dksA/traR C4-type zinc finger	zf-dskA_traR
GE05885	1.94235	15.8636	14.9035	1.73468	3.00547	0.0118324	0.0428028	-	NC_999999999.1	6622503	6622961	+	459	protein_coding	- && -	-
GE05926	39.6771	167.297	572.763	130.063	2.13751	1.64e-06	1.77e-05	-	NC_999999999.1	6667175	6668848	+	1674	protein_coding	- && PF13193:AMP-binding enzyme C-terminal domain|PF00501:AMP-binding enzyme	AMP-binding
GE05927	31.9373	105.764	356.263	103.001	1.78886	6.78e-05	0.000507328	-	NC_999999999.1	6668845	6670491	+	1647	protein_coding	- && PF13193:AMP-binding enzyme C-terminal domain|PF00501:AMP-binding enzyme	AMP-binding
GE06018	15.7595	102.545	332.208	48.8761	2.7614	7.58e-09	1.25e-07	-	NC_999999999.1	6761240	6762823	+	1584	protein_coding	- && PF00501:AMP-binding enzyme|PF13193:AMP-binding enzyme C-terminal domain	AMP-binding
GE06037	14.785	18.5774	45.8322	34.9084	0.390747	0.493673	0.678544	-	NC_999999999.1	6781215	6782420	+	1206	protein_coding	- && PF02515:CoA-transferase family III	CoA_transf_3
GE06111	359.55	968.55	2406.71	855.509	1.49205	0.000415331	0.00252421	-	NC_999999999.1	6874116	6875330	-	1215	protein_coding	- && PF02770:Acyl-CoA dehydrogenase, middle domain|PF00441:Acyl-CoA dehydrogenase, C-terminal domain|PF02771:Acyl-CoA dehydrogenase, N-terminal domain	-
GE06113	132.13	301.597	601.401	252.28	1.2528	0.00361109	0.0161081	-	NC_999999999.1	6875851	6876825	-	975	protein_coding	- && PF03328:HpcH/HpaI aldolase/citrate lyase family	-
GE06114	30.1135	107.161	444.467	119.588	1.89275	2.32e-05	0.000191491	-	NC_999999999.1	6876822	6878849	-	2028	protein_coding	- && PF01642:Methylmalonyl-CoA mutase|PF02310:B12 binding domain	MM_CoA_mutase
GE06115	22.5538	128.358	352.827	59.3519	2.56878	5.09e-08	7.24e-07	-	NC_999999999.1	6878860	6880203	-	1344	protein_coding	- && PF08240:Alcohol dehydrogenase GroES-like domain|PF00107:Zinc-binding dehydrogenase	ADH_zinc_N
GE06178	7.18182	10.891	40.1046	25.3056	0.660671	0.251361	0.437969	-	NC_999999999.1	6944533	6946332	-	1800	protein_coding	- && PF00501:AMP-binding enzyme	AMP-binding
GE06338	135.414	59.7817	148.927	322.992	-1.11641	0.0110043	0.0404419	-	NC_999999999.1	7148316	7149533	+	1218	protein_coding	- && PF02515:CoA-transferase family III	CoA_transf_3
GE06355	197.543	61.5107	97.3798	299.421	-1.61948	0.000359625	0.00222539	-	NC_999999999.1	7171118	7171891	-	774	protein_coding	- && PF00378:Enoyl-CoA hydratase/isomerase	ECH
GE06340	129.786	111.457	497.16	554.331	-0.157064	0.713975	0.851041	-	NC_999999999.1	7150838	7153018	+	2181	protein_coding	- && PF00378:Enoyl-CoA hydratase/isomerase|PF02737:3-hydroxyacyl-CoA dehydrogenase, NAD binding domain|PF00725:3-hydroxyacyl-CoA dehydrogenase, C-terminal domain	3HCDH_N
GE06436	95.3074	0.942944	2.3032	221.726	-6.52157	1.54e-18	7.25e-17	-	NC_999999999.1	7268556	7269743	+	1188	protein_coding	- && PF02803:Thiolase, C-terminal domain|PF00108:Thiolase, N-terminal domain	Thiolase_N
GE06437	69.0504	5.12518	16.0491	206.886	-3.67919	3.19e-11	7.22e-10	-	NC_999999999.1	7269844	7271373	+	1530	protein_coding	- && PF13193:AMP-binding enzyme C-terminal domain|PF00501:AMP-binding enzyme	AMP-binding
GE06475	178.63	185.485	523.507	482.747	0.116846	0.789994	0.904005	-	NC_999999999.1	7312435	7313814	-	1380	protein_coding	- && PF08240:Alcohol dehydrogenase GroES-like domain|PF00107:Zinc-binding dehydrogenase	ADH_zinc_N
GE06482	365.163	339.841	4639.3	4773.44	-0.04113	0.920932	0.989348	-	NC_999999999.1	7320252	7326926	+	6675	protein_coding	- && PF00109:Beta-ketoacyl synthase, N-terminal domain|PF02801:Beta-ketoacyl synthase, C-terminal domain|PF00698:Acyl transferase domain|PF00501:AMP-binding enzyme|PF13193:AMP-binding enzyme C-terminal domain|PF00550:Phosphopantetheine attachment site	AMP-binding
GE06501	1305.09	1722.46	4776.76	3465.72	0.462854	0.261853	0.449783	-	NC_999999999.1	7367006	7368361	+	1356	protein_coding	- && PF00107:Zinc-binding dehydrogenase|PF08240:Alcohol dehydrogenase GroES-like domain	ADH_zinc_N
GE06502	638.846	767.494	1572.79	1253.59	0.327207	0.430901	0.622631	-	NC_999999999.1	7368368	7369369	+	1002	protein_coding	- && PF08545:3-Oxoacyl-[acyl-carrier-protein (ACP)] synthase III|PF08541:3-Oxoacyl-[acyl-carrier-protein (ACP)] synthase III C terminal	-
GE06503	605.748	729.247	1284.12	1021.38	0.330202	0.427913	0.619916	-	NC_999999999.1	7369366	7370226	+	861	protein_coding	- && PF02737:3-hydroxyacyl-CoA dehydrogenase, NAD binding domain|PF00725:3-hydroxyacyl-CoA dehydrogenase, C-terminal domain	3HCDH_N
GE06761	3.85391	2.69024	5.73956	7.84582	-0.447737	0.815053	0.918871	-	NC_999999999.1	7658887	7659927	+	1041	protein_coding	- && PF02653:Branched-chain amino acid transport system / permease component	BPD_transp_2
GE06762	0.431946	0.542741	1.15779	0.861698	0.348672	1	1	-	NC_999999999.1	7659920	7660951	+	1032	protein_coding	- && PF02653:Branched-chain amino acid transport system / permease component	BPD_transp_2
GE06763	3.29284	3.1031	6.88505	6.97282	-0.022672	1	1	-	NC_999999999.1	7661003	7662085	+	1083	protein_coding	- && PF13407:Periplasmic binding protein domain	-
GE06801	112.928	67.2131	82.4883	132.682	-0.685223	0.146003	0.294967	-	NC_999999999.1	7697043	7697642	+	600	protein_coding	- && PF02441:Flavoprotein	Flavoprotein
GE07075	14.4462	41.4895	91.6523	30.5435	1.58072	0.0020504	0.00995223	-	NC_999999999.1	7999832	8000911	-	1080	protein_coding	- && PF13407:Periplasmic binding protein domain	-
GE07079	3.01705	4.73865	11.467	6.97282	0.704042	0.546614	0.722493	-	NC_999999999.1	8003553	8004734	-	1182	protein_coding	- && PF02515:CoA-transferase family III	CoA_transf_3
GE07096	23.896	45.311	95.0888	48.0031	0.983801	0.0467936	0.1262	-	NC_999999999.1	8021815	8022840	-	1026	protein_coding	- && PF02782:FGGY family of carbohydrate kinases, C-terminal domain|PF00370:FGGY family of carbohydrate kinases, N-terminal domain	FGGY_N
GE07098	5.8702	16.1348	40.1046	13.9568	1.51296	0.0152297	0.0524811	-	NC_999999999.1	8023970	8025184	-	1215	protein_coding	- && PF02515:CoA-transferase family III	CoA_transf_3
GE07198	498.707	77.706	1877.49	11538.2	-2.61947	1.93e-09	3.44e-08	-	NC_999999999.1	8136625	8148438	-	11814	protein_coding	- && PF00109:Beta-ketoacyl synthase, N-terminal domain|PF00698:Acyl transferase domain|PF13602:Zinc-binding dehydrogenase|PF16197:Ketoacyl-synthetase C-terminal extension|PF00550:Phosphopantetheine attachment site|PF08659:KR domain|PF16884:N-terminal domain of oxidoreductase|PF14765:Polyketide synthase dehydratase|PF08990:Erythronolide synthase docking|PF02801:Beta-ketoacyl synthase, C-terminal d…	ketoacyl-synt
GE07204	408.724	40.1754	1509.78	14708	-3.28409	2.48e-13	7.28e-12	-	NC_999999999.1	8162678	8181052	+	18375	protein_coding	- && PF02801:Beta-ketoacyl synthase, C-terminal domain|PF16197:Ketoacyl-synthetase C-terminal extension|PF00550:Phosphopantetheine attachment site|PF00109:Beta-ketoacyl synthase, N-terminal domain|PF14765:Polyketide synthase dehydratase|PF00698:Acyl transferase domain|PF08659:KR domain	ketoacyl-synt
GE07217	1403.93	119.818	334.499	3752.93	-3.48751	2.67e-14	8.85e-13	-	NC_999999999.1	8190798	8192162	+	1365	protein_coding	- && PF00107:Zinc-binding dehydrogenase|PF08240:Alcohol dehydrogenase GroES-like domain	ADH_zinc_N
