# Supplementary material for: Multi-omics Data Reveal the Effect of Sodium Butyrate on Gene Expression and Protein Modification in Streptomyces
Source: Genomics Proteomics Bioinformatics. 2022 Sep 15;21(6):1149–62. doi: 10.1016/j.gpb.2022.09.002 (PMC11082262; doi:10.1016/j.gpb.2022.09.002)
Supplement: Supplementary Table S8 — Acetylome profiling of S. olivaceus FXJ 8.021 [file mmc14.xlsx]

## Sheet: Site_quant Normalized
Table S8 Acetylome profiling of S. olivaceus FXJ 8.021 (Figure 4; Table S8)
Note: PEP indicates the maximal posterior error probability for peptides ; ppm, parts per million ; MS/MS, tandem mass spectrometry; SPBNa indicates the sample from S. olivaceus FXJ 8.021 in the presence of sodium butyrate; SPB indicates the sample from S. olivaceus FXJ 8.021 in the absence of sodium butyrate.
Gene ID	Position	Amino acid	Protein description	Gene name	Localization probability	PEP	Score	Charge	Modified sequence	Mass error [ppm]	MS/MS counts	SPB1	SPB2	SPB3	SPBNa1	SPBNa2	SPBNa3	SPB1	SPB2	SPB3	SPBNa1	SPBNa2	SPBNa3	SPB1	SPB2	SPB3	SPBNa1	SPBNa2	SPBNa3	SPBNa/SPB ratio	SPBNa/SPB P value
GE05220	113	K	(R)-citramalate synthase OS=Streptomyces olivaceus OX=47716 GN=BC342_25035 PE=3 SV=1	BC342_25035	1	3.09753e-35	201.12	3	ALLDSGAEVITLVAK(1)SHDR	2.4643	7	1.68586	0.793744	1.11822	1.2446	0.92876	0.228814	1.16337	1.29172	1.16181	0.819616	0.770472	0.793014	1.449	0.614	0.962	1.519	1.205	0.289	0.996	0.79414
GE05220	167	K	(R)-citramalate synthase OS=Streptomyces olivaceus OX=47716 GN=BC342_25035 PE=3 SV=1	BC342_25035	1	0.000541558	102.06	2	ANPEYAK(1)SVVR	-0.37858	6	1.24764	1.10421	1.33266	0.593098	0.860379	0.86201	1.16337	1.29172	1.16181	0.819616	0.770472	0.793014	1.072	0.855	1.147	0.724	1.117	1.087	0.953	0.737542
GE05220	473	K	(R)-citramalate synthase OS=Streptomyces olivaceus OX=47716 GN=BC342_25035 PE=3 SV=1	BC342_25035	1	0.00131661	99.442	2	LDLVDYK(1)VR	-0.76929	6	1.21538	1.32766	1.56823	0.563917	0.692414	0.632397	1.16337	1.29172	1.16181	0.819616	0.770472	0.793014	1.045	1.028	1.35	0.688	0.899	0.797	0.696	0.0374497
GE05220	432	K	(R)-citramalate synthase OS=Streptomyces olivaceus OX=47716 GN=BC342_25035 PE=3 SV=1	BC342_25035	1	0.0184944	79.307	2	LWAK(1)GER	1.8366	3		1.63641		0.827607	0.80998	0.726004	1.16337	1.29172	1.16181	0.819616	0.770472	0.793014		1.267		1.01	1.051	0.916	0.783
GE00433	168	K	1,2-phenylacetyl-CoA epoxidase subunit A OS=Streptomyces olivaceus OX=47716 GN=BC342_01460 PE=4 SV=1	BC342_01460	1	1.55706e-28	234.2	2	ICK(1)EESFHQR	0.22978	9	1.43614	1.13587	1.68167	1.55849	0.0898202	0.0980157	0.796967	0.72037	0.938678	1.2056	1.15738	1.18101	1.802	1.577	1.792	1.293	0.078	0.083	0.281	0.0824319
GE00433	284	K	1,2-phenylacetyl-CoA epoxidase subunit A OS=Streptomyces olivaceus OX=47716 GN=BC342_01460 PE=4 SV=1	BC342_01460	1	6.98426e-34	227.88	2	VIK(1)GDGPCNAQR	0.035459	4	0.931006	0.82833	1.04849	1.19217			0.796967	0.72037	0.938678	1.2056	1.15738	1.18101	1.168	1.15	1.117	0.989			0.864
GE03124	161	K	1,4-dihydroxy-6-naphtoate synthase OS=Streptomyces olivaceus OX=47716 GN=mqnD PE=3 SV=1	mqnD	1	3.79796e-08	124.29	3	NYGLHK(1)LADMGEHWER	-0.1248	8	0.800039	1.41054	1.17536	0.940809	0.692753	0.980503	0.924694	0.940798	0.906386	1.03505	1.12404	1.06903	0.865	1.499	1.297	0.909	0.616	0.917	0.667	0.133398
GE03148	373	K	12-oxophytodienoate reductase OS=Streptomyces olivaceus OX=47716 GN=BC342_14680 PE=4 SV=1	BC342_14680	1	7.49881e-15	149.33	2	FDELAAYDAASLK(1)TLS	-0.56847	3		0.676319	0.321105	0.507406	0.517736	2.97743	1.2549	1.12247	1.15308	0.851619	0.796761	0.821164		0.603	0.278	0.596	0.65	3.626	3.687	0.303395
GE03148	238	K	12-oxophytodienoate reductase OS=Streptomyces olivaceus OX=47716 GN=BC342_14680 PE=4 SV=1	BC342_14680	1	6.74741e-07	137.78	2	YSQWK(1)GGDYTAR	-0.35599	1	0.999712	1.26693	1.11242	0.786486	0.834447		1.2549	1.12247	1.15308	0.851619	0.796761	0.821164	0.797	1.129	0.965	0.924	1.047		1.023	0.839319
GE01508	38	K	16S/23S rRNA (Cytidine-2'-O)-methyltransferase OS=Streptomyces olivaceus OX=47716 GN=BC342_06650 PE=4 SV=1	BC342_06650	1	0.00753249	71.491	2	VAVGK(1)TVATK	0.83203	2			1.20381		0.796194		1.19258	1.00359	1.15697	0.912277	0.986744	0.747827			1.04		0.807		0.776
GE05723	66	K	1-deoxy-D-xylulose-5-phosphate synthase OS=Streptomyces olivaceus OX=47716 GN=dxs PE=3 SV=1	dxs	1	2.15153e-05	104.41	3	DK(1)VLWDTGHQSYVHK	-0.17217	8	0.841235	0.876912	1.19219	0.92009	0.88888	1.28069	1.0318	0.960088	1.07416	0.939695	0.994724	0.999533	0.815	0.913	1.11	0.979	0.894	1.281	1.111	0.509196
GE05723	281	K	1-deoxy-D-xylulose-5-phosphate synthase OS=Streptomyces olivaceus OX=47716 GN=dxs PE=3 SV=1	dxs	1	4.68132e-07	115.82	3	FGGPVIVHCLTEK(1)GR	-1.1325	6	1.01208	0.933219	1.22833	1.20874	0.851727	0.765909	1.0318	0.960088	1.07416	0.939695	0.994724	0.999533	0.981	0.972	1.144	1.286	0.856	0.766	0.939	0.632654
GE05723	301	K	1-deoxy-D-xylulose-5-phosphate synthase OS=Streptomyces olivaceus OX=47716 GN=dxs PE=3 SV=1	dxs	1	1.69278e-18	115.92	3	FHAVGK(1)IHPDTGLPISSSGADWTSVFGEEMLK	3.4412	1							1.0318	0.960088	1.07416	0.939695	0.994724	0.999533
GE05723	474	K	1-deoxy-D-xylulose-5-phosphate synthase OS=Streptomyces olivaceus OX=47716 GN=dxs PE=3 SV=1	dxs	1	2.3141e-18	177.04	2	FSK(1)GAVGPAVPAVGR	0.50928	7	1.25251	1.32142	1.31419	0.555654	0.835668	0.720566	1.0318	0.960088	1.07416	0.939695	0.994724	0.999533	1.214	1.376	1.223	0.591	0.84	0.721	0.564	0.00609242
GE05723	206	K	1-deoxy-D-xylulose-5-phosphate synthase OS=Streptomyces olivaceus OX=47716 GN=dxs PE=3 SV=1	dxs	1	0.00431723	122.13	2	GK(1)DLLER	0.34955	6	0.524426	0.497513	0.54133	1.4119	1.56478	1.46006	1.0318	0.960088	1.07416	0.939695	0.994724	0.999533	0.508	0.518	0.504	1.503	1.573	1.461	2.965	1.20147e-06
GE05723	227	K	1-deoxy-D-xylulose-5-phosphate synthase OS=Streptomyces olivaceus OX=47716 GN=dxs PE=3 SV=1	dxs	1	3.63499e-12	171.7	2	PLYDTLHGAK(1)K	0.27403	9	0.664563	0.707133	0.721017	1.24679	1.40025	1.26024	1.0318	0.960088	1.07416	0.939695	0.994724	0.999533	0.644	0.737	0.671	1.327	1.408	1.261	1.947	0.000198385
GE06374	93	K	1-deoxy-D-xylulose-5-phosphate synthase OS=Streptomyces olivaceus OX=47716 GN=dxs PE=3 SV=1	dxs	1	0.00625188	71.524	2	SK(1)GGLSGYPSR	1.042	1	0.461451			1.24828	1.06299	1.22728	0.704093	0.761943	0.644255	1.34537	1.27389	1.27045	0.655			0.928	0.834	0.966	1.388
GE06374	227	K	1-deoxy-D-xylulose-5-phosphate synthase OS=Streptomyces olivaceus OX=47716 GN=dxs PE=3 SV=1	dxs	1	0.0154839	44.998	3	TPVVGNTVYEALHGAK(1)K	-1.536	1	0.656126	0.993453	0.714209		1.63621		0.704093	0.761943	0.644255	1.34537	1.27389	1.27045	0.932	1.304	1.109		1.284		1.152
GE04817	170	K	1D-myo-inositol 2-acetamido-2-deoxy-alpha-D-glucopyranoside deacetylase OS=Streptomyces olivaceus OX=47716 GN=mshB PE=3 SV=1	mshB	1	2.23731e-09	126.63	3	AVELAAEAGCPVAK(1)VYWNR	0.38315	2		1.32051	0.679491				1.0707	1.12116	1.05545	0.978556	0.873113	0.901022		1.178	0.644
GE01632	162	K	2,3,4,5-tetrahydropyridine-2,6-dicarboxylate N-succinyltransferase OS=Streptomyces olivaceus OX=47716 GN=dapD PE=3 SV=1	dapD	1	3.41794e-11	132.84	3	AEGLHLQVTSVDK(1)FPR	0.30538	2	1.2581	1.41083	1.23044	0.841541	0.712071	0.547026	1.00219	1.01581	1.01219	0.974157	0.99221	1.00343	1.255	1.389	1.216	0.864	0.718	0.545	0.551	0.0118897
GE01632	173	K	2,3,4,5-tetrahydropyridine-2,6-dicarboxylate N-succinyltransferase OS=Streptomyces olivaceus OX=47716 GN=dapD PE=3 SV=1	dapD	1	1.20496e-09	162.97	2	MTDYVAPK(1)GVR	-0.97931	9	1.043	1.20948	1.12933	0.799057	0.819134		1.00219	1.01581	1.01219	0.974157	0.99221	1.00343	1.041	1.191	1.116	0.82	0.826		0.737	0.00913985
GE01632	292	K	2,3,4,5-tetrahydropyridine-2,6-dicarboxylate N-succinyltransferase OS=Streptomyces olivaceus OX=47716 GN=dapD PE=3 SV=1	dapD	1	1.99613e-07	134.25	2	VTMPDGQVVK(1)AR	0.77718	6							1.00219	1.01581	1.01219	0.974157	0.99221	1.00343
GE03275	63	K	2,3-bisphosphoglycerate-dependent phosphoglycerate mutase OS=Streptomyces olivaceus OX=47716 GN=gpmA PE=3 SV=1	gpmA	1	4.46651e-28	185.59	2	DAGLLPDVVHTSVQK(1)R	-0.9694	7	0.908921	1.1172	1.09348	0.813712	1.003	1.0637	1.21899	1.0974	1.08449	0.863261	0.880453	0.855409	0.746	1.018	1.008	0.943	1.139	1.243	1.199	0.228676
GE03275	102	K	2,3-bisphosphoglycerate-dependent phosphoglycerate mutase OS=Streptomyces olivaceus OX=47716 GN=gpmA PE=3 SV=1	gpmA	1	3.76833e-246	398.79	2	DK(1)AQTLAEFGEEQFMLWR	0.29708	34	1.73589	1.80071	1.01519	0.443964	0.638854	0.365398	1.21899	1.0974	1.08449	0.863261	0.880453	0.855409	1.424	1.641	0.936	0.514	0.726	0.427	0.417	0.0189884
GE03275	157	K	2,3-bisphosphoglycerate-dependent phosphoglycerate mutase OS=Streptomyces olivaceus OX=47716 GN=gpmA PE=3 SV=1	gpmA	1	2.75841e-15	147.9	3	YATLPPELRPQTECLK(1)DVVGR	-0.28352	6	1.04327	1.2656	1.24083	0.831201	0.876644	0.742462	1.21899	1.0974	1.08449	0.863261	0.880453	0.855409	0.856	1.153	1.144	0.963	0.996	0.868	0.897	0.393819
GE03224	209	K	23S rRNA (Guanosine(2251)-2'-O)-methyltransferase RlmB OS=Streptomyces olivaceus OX=47716 GN=BC342_15060 PE=4 SV=1	BC342_15060	1	1.25968e-113	305.6	2	AAGMTAGAWK(1)TSAGTAAR	-0.2146	5	1.42011	1.30875	1.45736	0.633591	0.600399	0.579777	1.27928	1.22642	1.15899	0.798354	0.809004	0.72795	1.11	1.067	1.257	0.794	0.742	0.796	0.679	0.00211334
GE04654	239	K	2-deoxy-D-ribose 5-phosphate aldolase OS=Streptomyces olivaceus OX=47716 GN=BC342_22280 PE=4 SV=1	BC342_22280	1	6.00473e-09	126.48	2	ASWLGMLAGADFIK(1)TSTGK	-1.3004	5	0.780839	1.11677			1.10239		0.893502	0.889479	0.986177	0.959531	1.21305	1.05826	0.874	1.256			0.909		0.854
GE05940	232	K	2-hydroxy-3-oxopropionate reductase OS=Streptomyces olivaceus OX=47716 GN=BC342_28305 PE=4 SV=1	BC342_28305	1	0.000983777	132.72	2	DFK(1)PGFR	-0.14602	6	0.32186	0.448233	0.325159	2.18912		1.71563	0.302327	0.448131	0.367703	1.46629	1.50364	1.91192	1.065	1	0.884	1.493		0.897	1.216	0.472219
GE05237	44	K	2-hydroxyhepta-2,4-diene-1,7-dioate isomerase OS=Streptomyces olivaceus OX=47716 GN=BC342_25120 PE=4 SV=1	BC342_25120	1	2.78328e-14	148.52	3	GIPFADHELSGTK(1)VPLSK	-0.5407	10	1.16286	1.1192	0.995513	0.972378	0.862808	0.887248	1.12978	1.11343	0.982542	0.858228	0.895173	1.02086	1.029	1.005	1.013	1.133	0.964	0.869	0.973	0.69301
GE05237	49	K	2-hydroxyhepta-2,4-diene-1,7-dioate isomerase OS=Streptomyces olivaceus OX=47716 GN=BC342_25120 PE=4 SV=1	BC342_25120	1	0.00197047	140.12	2	VPLSK(1)VR	0.38963	6	1.34331	1.29925	1.54573	0.541673	0.644317	0.62571	1.12978	1.11343	0.982542	0.858228	0.895173	1.02086	1.189	1.167	1.573	0.631	0.72	0.613	0.5	0.00319795
GE05237	132	K	2-hydroxyhepta-2,4-diene-1,7-dioate isomerase OS=Streptomyces olivaceus OX=47716 GN=BC342_25120 PE=4 SV=1	BC342_25120	1	3.31131e-15	150.74	2	VK(1)DVIFGYTCANDITAR	-0.47511	13	1.21756	1.39527	1.255	0.577738	0.861763	0.692663	1.12978	1.11343	0.982542	0.858228	0.895173	1.02086	1.078	1.253	1.277	0.673	0.963	0.679	0.642	0.0245865
GE06463	70	K	2-keto-myo-inositol dehydratase OS=Streptomyces olivaceus OX=47716 GN=BC342_31020 PE=4 SV=1	BC342_31020	1	0.0206475	45.614	3	GLK(1)VSAGTIFCGLHR	-0.17163	1			0.698073	1.45974		0.842191	0.750637	0.72876	0.700103	1.27117	1.33736	1.21197			0.997	1.148		0.695	0.924
GE06463	102	K	2-keto-myo-inositol dehydratase OS=Streptomyces olivaceus OX=47716 GN=BC342_31020 PE=4 SV=1	BC342_31020	1	5.01371e-15	145.9	3	VAALTK(1)AMDAGHLVVIPSFWR	-0.32322	2	1.12477			1.31175		0.563489	0.750637	0.72876	0.700103	1.27117	1.33736	1.21197	1.498			1.032		0.465	0.5
GE04324	5	K	2-oxoacid:ferredoxin oxidoreductase subunit beta OS=Streptomyces olivaceus OX=47716 GN=BC342_20770 PE=4 SV=1	BC342_20770	1	9.46566e-06	161.02	2	DFK(1)SDQEVR	0.64014	6	0.825267	0.690235	0.470217	1.5286	1.21338	1.27231	0.792843	0.83781	0.817968	1.18927	1.21111	1.15101	1.041	0.824	0.575	1.285	1.002	1.105	1.39	0.132272
GE04324	124	K	2-oxoacid:ferredoxin oxidoreductase subunit beta OS=Streptomyces olivaceus OX=47716 GN=BC342_20770 PE=4 SV=1	BC342_20770	1	2.39515e-61	255.54	2	IYGLTK(1)GQYSPTSEVGK	-0.19441	7	0.522232	0.639517	0.524082	1.64047	1.3241	1.3496	0.792843	0.83781	0.817968	1.18927	1.21111	1.15101	0.659	0.763	0.641	1.379	1.093	1.173	1.767	0.0029152
GE04324	172	K	2-oxoacid:ferredoxin oxidoreductase subunit beta OS=Streptomyces olivaceus OX=47716 GN=BC342_20770 PE=4 SV=1	BC342_20770	1	0.0014556	133.23	2	K(1)HLTEVLR	-0.57383	7	0.851558	0.83459	0.976206	0.952129	1.15316	1.23236	0.792843	0.83781	0.817968	1.18927	1.21111	1.15101	1.074	0.996	1.193	0.801	0.952	1.071	0.865	0.208306
GE04325	473	K	2-oxoglutarate ferredoxin oxidoreductase subunit alpha OS=Streptomyces olivaceus OX=47716 GN=BC342_20775 PE=4 SV=1	BC342_20775	1	7.9872e-21	157.97	3	FAQGPNHSLEDGTEVFWPYK(1)R	-0.57517	4	1.1252		0.810901	0.840734	1.25307	0.970095	0.845621	0.962304	0.866431	1.17733	0.99493	1.15339	1.331		0.936	0.714	1.259	0.841	0.828	0.482459
GE04325	304	K	2-oxoglutarate ferredoxin oxidoreductase subunit alpha OS=Streptomyces olivaceus OX=47716 GN=BC342_20775 PE=4 SV=1	BC342_20775	1	0.000117278	163.84	2	HK(1)NFGVR	0.61631	4	0.952317	0.859071	0.832342	1.35627			0.845621	0.962304	0.866431	1.17733	0.99493	1.15339	1.126	0.893	0.961	1.152			1.16
GE04325	217	K	2-oxoglutarate ferredoxin oxidoreductase subunit alpha OS=Streptomyces olivaceus OX=47716 GN=BC342_20775 PE=4 SV=1	BC342_20775	1	4.09707e-17	174.77	2	K(1)PDIAAANIAAYR	-0.6306	5	1.25383	1.0994	0.650034	0.988114	0.996326	1.01229	0.845621	0.962304	0.866431	1.17733	0.99493	1.15339	1.483	1.142	0.75	0.839	1.001	0.878	0.805	0.427572
GE03661	182	K	2-oxoisovalerate dehydrogenase OS=Streptomyces olivaceus OX=47716 GN=BC342_17245 PE=4 SV=1	BC342_17245	1	2.07465e-11	116.98	2	GEVDK(1)DAIPGPLHTAR	-0.83053	11	0.557325	1.18226	0.87601	1.05072	1.09841	1.23527	0.977839	0.867408	1.00015	1.04977	1.09	1.01484	0.57	1.363	0.876	1.001	1.008	1.217	1.148	0.490898
GE03661	43	K	2-oxoisovalerate dehydrogenase OS=Streptomyces olivaceus OX=47716 GN=BC342_17245 PE=4 SV=1	BC342_17245	1	2.22862e-63	271.21	2	VTDGLQK(1)DFGEDR	0.046813	6	0.922475	0.96568	1.20726	1.00145	0.975019	0.928115	0.977839	0.867408	1.00015	1.04977	1.09	1.01484	0.943	1.113	1.207	0.954	0.895	0.915	0.847	0.0982015
GE03661	177	K	2-oxoisovalerate dehydrogenase OS=Streptomyces olivaceus OX=47716 GN=BC342_17245 PE=4 SV=1	BC342_17245	1	5.20782e-06	98.376	2	YWDK(1)GEVDK	-0.13835	15	0.848627	0.901181	0.880445	1.11509	1.01909	1.23556	0.977839	0.867408	1.00015	1.04977	1.09	1.01484	0.868	1.039	0.88	1.062	0.935	1.217	1.153	0.216356
GE01714	170	K	30S ribosomal protein S1 OS=Streptomyces olivaceus OX=47716 GN=BC342_07690 PE=4 SV=1	BC342_07690	1	3.75216e-08	141.71	2	DLQPYVGK(1)ELEAK	-0.31387	18	1.19205	1.34974	1.40441	0.630271	0.788973	0.634555	0.997767	1.03467	1.00634	0.947664	1.01426	0.999301	1.195	1.305	1.396	0.665	0.778	0.635	0.533	0.00116451
GE01714	74	K	30S ribosomal protein S1 OS=Streptomyces olivaceus OX=47716 GN=BC342_07690 PE=4 SV=1	BC342_07690	1	1.70675e-23	156.7	3	ELSIK(1)HDVDPNEVVAVGDEIEALVLQK	0.52513	8	1.14394	0.632064	1.85058	1.03625	0.79961	0.537551	0.997767	1.03467	1.00634	0.947664	1.01426	0.999301	1.147	0.611	1.839	1.093	0.788	0.538	0.673	0.419421
GE01714	442	K	30S ribosomal protein S1 OS=Streptomyces olivaceus OX=47716 GN=BC342_07690 PE=4 SV=1	BC342_07690	1	1.51587e-100	318.79	3	FEQHQAQVIK(1)SR	-0.99101	28	1.12347	1.3402	1.20558	0.841045	0.992994	0.4967	0.997767	1.03467	1.00634	0.947664	1.01426	0.999301	1.126	1.295	1.198	0.887	0.979	0.497	0.653	0.0963829
GE01714	181	K	30S ribosomal protein S1 OS=Streptomyces olivaceus OX=47716 GN=BC342_07690 PE=4 SV=1	BC342_07690	1	0.0225565	62.464	2	IIELDK(1)NR	0.27175	5	1.11946	1.10926	1.2567	1.03366	0.77276	0.708177	0.997767	1.03467	1.00634	0.947664	1.01426	0.999301	1.122	1.072	1.249	1.091	0.762	0.709	0.744	0.0910756
GE01714	123	K	30S ribosomal protein S1 OS=Streptomyces olivaceus OX=47716 GN=BC342_07690 PE=4 SV=1	BC342_07690	1	1.79434e-38	215.96	2	IK(1)EEDGIVTGTVIEVVK	-1.1028	10	0.223624	1.95992	0.0194865	0.677807	2.19485	0.924315	0.997767	1.03467	1.00634	0.947664	1.01426	0.999301	0.224	1.894	0.019	0.715	2.164	0.925	1.78	0.276443
GE01714	211	K	30S ribosomal protein S1 OS=Streptomyces olivaceus OX=47716 GN=BC342_07690 PE=4 SV=1	BC342_07690	1	9.50472e-33	219.5	2	QTFLTTLQK(1)GQVR	0.48138	1	1.40418	1.2527	1.16342	0.739933	0.692482	0.74729	0.997767	1.03467	1.00634	0.947664	1.01426	0.999301	1.407	1.211	1.156	0.781	0.683	0.748	0.586	0.00171692
GE01714	303	K	30S ribosomal protein S1 OS=Streptomyces olivaceus OX=47716 GN=BC342_07690 PE=4 SV=1	BC342_07690	1	0.0107567	52.522	3	THQIGQVVPGK(1)VTK	0.51179	4	1.05242	1.12404	1.0828		0.740742		0.997767	1.03467	1.00634	0.947664	1.01426	0.999301	1.055	1.086	1.076		0.73		0.681
GE01714	61	K	30S ribosomal protein S1 OS=Streptomyces olivaceus OX=47716 GN=BC342_07690 PE=4 SV=1	BC342_07690	1	3.82592e-36	201.12	3	VDRDEVLLDIGYK(1)TEGVIPSR	-0.42801	8	1.78049	2.33622	0.381823	0.624834	0.653277	0.223361	0.997767	1.03467	1.00634	0.947664	1.01426	0.999301	1.784	2.258	0.379	0.659	0.644	0.224	0.345	0.235458
GE04431	23	K	30S ribosomal protein S10 OS=Streptomyces olivaceus OX=47716 GN=rpsJ PE=3 SV=1	rpsJ	1	1.20879e-91	298.58	3	AYDHEVIDSSAK(1)K	0.34105	24	1.42449	1.6195	1.32543	0.633665	0.661737	0.335174	1.22365	1.2189	1.14558	0.791985	0.783665	0.836214	1.164	1.329	1.157	0.8	0.844	0.401	0.56	0.0612294
GE04431	82	K	30S ribosomal protein S10 OS=Streptomyces olivaceus OX=47716 GN=rpsJ PE=3 SV=1	rpsJ	1	6.52204e-49	232.25	2	LIDILDPTPK(1)TVDSLMR	-1.0207	16		0.189467	0.679879	1.0173	0.293831	2.81953	1.22365	1.2189	1.14558	0.791985	0.783665	0.836214		0.155	0.593	1.284	0.375	3.372	4.484	0.25329
GE04431	11	K	30S ribosomal protein S10 OS=Streptomyces olivaceus OX=47716 GN=rpsJ PE=3 SV=1	rpsJ	1	7.68687e-18	179.5	3	LK(1)AYDHEVIDSSAK	-0.12656	9	1.59545	1.35447	1.58447	0.460684	0.611271	0.393655	1.22365	1.2189	1.14558	0.791985	0.783665	0.836214	1.304	1.111	1.383	0.582	0.78	0.471	0.483	0.00962313
GE04431	53	K	30S ribosomal protein S10 OS=Streptomyces olivaceus OX=47716 GN=rpsJ PE=3 SV=1	rpsJ	1	4.18562e-13	182.39	3	NVYCVIK(1)SPHK	-3.4538	18	1.08622	1.2525	0.948547	0.97343	0.943953	0.795349	1.22365	1.2189	1.14558	0.791985	0.783665	0.836214	0.888	1.028	0.828	1.229	1.205	0.951	1.234	0.117256
GE04431	46	K	30S ribosomal protein S10 OS=Streptomyces olivaceus OX=47716 GN=rpsJ PE=3 SV=1	rpsJ	1	2.73486e-52	202.16	3	TGASVAGPVPLPTEK(1)NVYCVIK	-0.31547	11	1.04619	0.426701	2.27326	0.135664	1.04373	1.07446	1.22365	1.2189	1.14558	0.791985	0.783665	0.836214	0.855	0.35	1.984	0.171	1.332	1.285	0.874	0.793654
GE04458	86	K	30S ribosomal protein S11 OS=Streptomyces olivaceus OX=47716 GN=rpsK PE=3 SV=1	rpsK	1	0.018917	87.181	2	K(1)VDVFVK	0.77669	1	1.41888	0.895896	0.974517	0.835703	0.943374	0.931626	0.837702	0.979356	0.969452	1.02425	1.16913	1.0201	1.694	0.915	1.005	0.816	0.807	0.913	0.702	0.180046
GE04458	92	K	30S ribosomal protein S11 OS=Streptomyces olivaceus OX=47716 GN=rpsK PE=3 SV=1	rpsK	1	3.76986e-16	174.77	2	VDVFVK(1)GPGSGR	0.76772	13	1.09732	1.2103	1.06537	0.985829	0.956226	0.684952	0.837702	0.979356	0.969452	1.02425	1.16913	1.0201	1.31	1.236	1.099	0.962	0.818	0.671	0.672	0.0252817
GE04458	58	K	30S ribosomal protein S11 OS=Streptomyces olivaceus OX=47716 GN=rpsK PE=3 SV=1	rpsK	1	1.85259e-26	162.38	3	STFNNTIVSITDPTGNVISWASAGHVGFK(1)GSR	0.24997	1	0.606684					1.39332	0.837702	0.979356	0.969452	1.02425	1.16913	1.0201	0.724					1.366	1.887
GE04396	108	K	30S ribosomal protein S12 OS=Streptomyces olivaceus OX=47716 GN=rpsL PE=3 SV=1	rpsL	1	6.69008e-33	238.03	2	GSLDTQGVK(1)NR	-0.32312	14	1.14706	1.38851	0.97944	0.921189	0.884641	0.67916	1.42078	1.79381	1.4234	0.43831	0.429792	0.493911	0.807	0.774	0.688	2.102	2.058	1.375	2.439	0.00389567
GE01209	73	K	30S ribosomal protein S13 OS=Streptomyces olivaceus OX=47716 GN=BC342_05195 PE=3 SV=1	BC342_05195	1	0.0059432	104.37	2	AK(1)QIMER	-0.016563	1						1	1.06522	1.01197	0.989005	0.943117	1.01494	0.975745						1.025
GE01209	44	K	30S ribosomal protein S13 OS=Streptomyces olivaceus OX=47716 GN=BC342_05195 PE=3 SV=1	BC342_05195	1	5.38509e-45	208.92	4	HSGASLHEVIK(1)QGQENDVIGK	-0.56753	9	1.55092	1.4369	1.01139	0.606268	0.796542	0.597971	1.06522	1.01197	0.989005	0.943117	1.01494	0.975745	1.456	1.42	1.023	0.643	0.785	0.613	0.523	0.00938048
GE01209	33	K	30S ribosomal protein S13 OS=Streptomyces olivaceus OX=47716 GN=BC342_05195 PE=3 SV=1	BC342_05195	1	4.14322e-24	193.34	4	LK(1)HSGASLHEVIK	1.2221	27	1.04306	1.23085	1.16471	0.978457	0.872881	0.710044	1.06522	1.01197	0.989005	0.943117	1.01494	0.975745	0.979	1.216	1.178	1.037	0.86	0.728	0.778	0.10422
GE04457	65	K	30S ribosomal protein S13 OS=Streptomyces olivaceus OX=47716 GN=rpsM PE=3 SV=1	rpsM	1	2.03572e-51	250.48	2	EFVDNNIK(1)TEGDLR	-0.15029	10	1.43082	1.38497	1.37739	0.572047	0.612686	0.62209	1.14035	1.13398	1.18586	0.866665	0.818939	0.854208	1.255	1.221	1.162	0.66	0.748	0.728	0.587	0.000270142
GE04457	81	K	30S ribosomal protein S13 OS=Streptomyces olivaceus OX=47716 GN=rpsM PE=3 SV=1	rpsM	1	0.000145251	118.91	2	K(1)VEIGTYQGLR	0.40572	2	0.980652	1.21877	1.3719		0.777904	0.650783	1.14035	1.13398	1.18586	0.866665	0.818939	0.854208	0.86	1.075	1.157		0.95	0.762	0.831	0.284284
GE04445	9	K	30S ribosomal protein S14 type Z OS=Streptomyces olivaceus OX=47716 GN=rpsN PE=3 SV=1	rpsN	1	0.00179514	114.19	2	ALIAK(1)AAR	-0.030892	6	1.40655	1.20073	1.26286	0.697958	0.787593	0.644304
GE04445	13	K	30S ribosomal protein S14 type Z OS=Streptomyces olivaceus OX=47716 GN=rpsN PE=3 SV=1	rpsN	1	0.0265765	96.285	2	K(1)PK(1)FGVR	3.1428	2				0.895321	1.19085	0.913829
GE04445	15	K	30S ribosomal protein S14 type Z OS=Streptomyces olivaceus OX=47716 GN=rpsN PE=3 SV=1	rpsN	1	0.0265765	96.285	2	K(1)PK(1)FGVR	3.1428	2				0.895321	1.19085	0.913829
GE05386	44	K	30S ribosomal protein S15 OS=Streptomyces olivaceus OX=47716 GN=rpsO PE=3 SV=1	rpsO	1	1.67918e-83	296.14	2	ISDLTEHLK(1)THK	0.26261	25	1.03385	1.22063	1.00302	0.977306	0.903857	0.861332	1.14796	1.07713	1.10739	0.813452	0.930292	0.923773	0.901	1.133	0.906	1.201	0.972	0.932	1.056	0.645052
GE05386	47	K	30S ribosomal protein S15 OS=Streptomyces olivaceus OX=47716 GN=rpsO PE=3 SV=1	rpsO	1	0.0002752	115.7	2	THK(1)HDHHSR	-0.28517	4	1.60487	0.6524			0.742733		1.14796	1.07713	1.10739	0.813452	0.930292	0.923773	1.398	0.606			0.798		0.796
GE05386	9	K	30S ribosomal protein S15 OS=Streptomyces olivaceus OX=47716 GN=rpsO PE=3 SV=1	rpsO	1	0.000693951	109.66	2	K(1)QIVTEFGTK	-0.29925	2	0.987199		1.37065		0.822504	0.819646	1.14796	1.07713	1.10739	0.813452	0.930292	0.923773	0.86		1.238		0.884	0.887	0.844	0.489518
GE05386	72	K	30S ribosomal protein S15 OS=Streptomyces olivaceus OX=47716 GN=rpsO PE=3 SV=1	rpsO	1	0.00249042	117.17	2	LLQYLAK(1)K	-0.17132	12	1.42704	1.32687	1.32988	0.692015	0.64366	0.580543	1.14796	1.07713	1.10739	0.813452	0.930292	0.923773	1.243	1.232	1.201	0.851	0.692	0.628	0.591	0.00405835
GE05386	8	K	30S ribosomal protein S15 OS=Streptomyces olivaceus OX=47716 GN=rpsO PE=3 SV=1	rpsO	1	0.00941133	95.909	2	SLDAAVK(1)K	0.067551	4	1.07533	1.12007	1.03472	0.906906	0.958249	0.904726	1.14796	1.07713	1.10739	0.813452	0.930292	0.923773	0.937	1.04	0.934	1.115	1.03	0.979	1.073	0.245202
GE05298	39	K	30S ribosomal protein S16 OS=Streptomyces olivaceus OX=47716 GN=rpsP PE=3 SV=1	rpsP	1	3.61906e-164	329.79	2	AIEEIGK(1)YHPTYNPSVMEVDADR	-0.08184	19	0.956704	0.807317	0.82509	1.16172	1.30589	0.94328	0.92604	0.947819	0.966443	1.05972	1.06415	1.03584	1.033	0.852	0.854	1.096	1.227	0.911	1.181	0.205177
GE05298	84	K	30S ribosomal protein S16 OS=Streptomyces olivaceus OX=47716 GN=rpsP PE=3 SV=1	rpsP	1	2.70773e-15	160.48	2	FK(1)GEPAPAPLLQPAEK	0.13287	9	1.19113	1.20247	1.02032	0.849969	0.750259	0.985849	0.92604	0.947819	0.966443	1.05972	1.06415	1.03584	1.286	1.269	1.056	0.802	0.705	0.952	0.681	0.022765
GE05298	114	K	30S ribosomal protein S16 OS=Streptomyces olivaceus OX=47716 GN=rpsP PE=3 SV=1	rpsP	1	2.3387e-195	373.39	2	PSFDAVGGEDEGK(1)GEAITQK	-0.60603	8	1.16558	1.23437	1.14697	0.724501	0.980763	0.74782	0.92604	0.947819	0.966443	1.05972	1.06415	1.03584	1.259	1.302	1.187	0.684	0.922	0.722	0.621	0.00719901
GE05298	121	K	30S ribosomal protein S16 OS=Streptomyces olivaceus OX=47716 GN=rpsP PE=3 SV=1	rpsP	1	2.48879e-69	243.18	3	PSFDAVGGEDEGKGEAITQK(1)K	0.041897	6	0.901962	1.03539	1.16244	0.859921	1.12575	0.914532	0.92604	0.947819	0.966443	1.05972	1.06415	1.03584	0.974	1.092	1.203	0.811	1.058	0.883	0.842	0.15353
GE04441	31	K	30S ribosomal protein S17 OS=Streptomyces olivaceus OX=47716 GN=rpsQ PE=3 SV=1	rpsQ	1	1.72284e-25	203.83	2	MDK(1)TVVVAVEDR	0.28743	20	1.48723	1.14374	1.17334	0.756667	0.790589	0.648435	1.12902	1.24569	1.19737	0.96829	0.657839	0.801787	1.317	0.918	0.98	0.781	1.202	0.809	0.868	0.450101
GE04441	83	K	30S ribosomal protein S17 OS=Streptomyces olivaceus OX=47716 GN=rpsQ PE=3 SV=1	rpsQ	1	3.14063e-09	197.62	2	PLSATK(1)R	0.33353	3	1.10495		0.895046				1.12902	1.24569	1.19737	0.96829	0.657839	0.801787	0.979		0.748
GE04441	11	K	30S ribosomal protein S17 OS=Streptomyces olivaceus OX=47716 GN=rpsQ PE=3 SV=1	rpsQ	1	4.891e-63	267.39	2	SESNVTEETK(1)AAR	-0.63447	11	1.18981	1.09928	1.06196	0.858828	0.854362	0.93576	1.12902	1.24569	1.19737	0.96829	0.657839	0.801787	1.054	0.882	0.887	0.887	1.299	1.167	1.188	0.271077
GE04441	48	K	30S ribosomal protein S17 OS=Streptomyces olivaceus OX=47716 GN=rpsQ PE=3 SV=1	rpsQ	1	3.30402e-12	167.12	2	VTHALYGK(1)VIR	0.4502	26	0.798882	0.686999	0.713884	1.06383	1.46624	1.27016	1.12902	1.24569	1.19737	0.96829	0.657839	0.801787	0.708	0.552	0.596	1.099	2.229	1.584	2.647	0.0124447
GE03574	20	K	30S ribosomal protein S18 OS=Streptomyces olivaceus OX=47716 GN=rpsR PE=3 SV=1	rpsR	1	0.000600785	120.12	2	DK(1)VTYVDYK	-0.17826	15	1.06618	1.02199	1.11245	0.989777	0.946436	0.863159	1.41702	1.38289	0.845868	0.354223			0.752	0.739	1.315	2.794			2.987
GE03574	27	K	30S ribosomal protein S18 OS=Streptomyces olivaceus OX=47716 GN=rpsR PE=3 SV=1	rpsR	1	1.02211e-40	231.42	2	VTYVDYK(1)DTNMLR	-0.14518	16	0.680415	0.938664	1.02598	0.875645	1.37785	1.10144	1.41702	1.38289	0.845868	0.354223			0.48	0.679	1.213	2.472			3.126
GE03574	63	K	30S ribosomal protein S18 OS=Streptomyces olivaceus OX=47716 GN=rpsR PE=3 SV=1	rpsR	1	4.86558e-06	147.2	2	DVATAVK(1)NSR	0.35915	11	0.833351	0.752532	0.895205	1.24426	1.36808	0.906573	1.41702	1.38289	0.845868	0.354223			0.588	0.544	1.058	3.513			4.812
GE03574	18	K	30S ribosomal protein S18 OS=Streptomyces olivaceus OX=47716 GN=rpsR PE=3 SV=1	rpsR	1	0.000837984	135.77	2	VCAFCK(1)DK	-0.37746	6	1.0275	1.05225	1.53716	0.951917	0.723828	0.70734	1.41702	1.38289	0.845868	0.354223			0.725	0.761	1.817	2.687			2.441
GE04436	17	K	30S ribosomal protein S19 OS=Streptomyces olivaceus OX=47716 GN=rpsS PE=3 SV=1	rpsS	1	1.60759e-22	202.44	3	GPFVDDHLVK(1)K	2.4816	28	0.705316	0.860429	0.697888	1.0625	1.31436	1.3595	0.732054	0.729988	0.772845	1.15307	1.19179	1.42025	0.963	1.179	0.903	0.921	1.103	0.957	0.979	0.864368
GE04436	7	K	30S ribosomal protein S19 OS=Streptomyces olivaceus OX=47716 GN=rpsS PE=3 SV=1	rpsS	1	1.64164e-06	140.48	2	K(1)GPFVDDHLVK	0.27689	13	0.763703	0.682884	0.744927	1.39894	1.21326	1.19629	0.732054	0.729988	0.772845	1.15307	1.19179	1.42025	1.043	0.935	0.964	1.213	1.018	0.842	1.045	0.776046
GE04436	28	K	30S ribosomal protein S19 OS=Streptomyces olivaceus OX=47716 GN=rpsS PE=3 SV=1	rpsS	1	3.69214e-220	402.95	2	VDTQNEAGTK(1)NVIK	0.16676	17	1.20403	1.43977	0.946048	1.17203	0.70118	0.536933	0.732054	0.729988	0.772845	1.15307	1.19179	1.42025	1.645	1.972	1.224	1.016	0.588	0.378	0.409	0.0397197
GE04436	32	K	30S ribosomal protein S19 OS=Streptomyces olivaceus OX=47716 GN=rpsS PE=3 SV=1	rpsS	1	8.40891e-05	153.71	2	NVIK(1)TWSR	0.20621	13	1.20183	0.989247	0.993753	1.0271	0.934377	0.853689	0.732054	0.729988	0.772845	1.15307	1.19179	1.42025	1.642	1.355	1.286	0.891	0.784	0.601	0.531	0.00969794
GE05320	240	K	30S ribosomal protein S2 OS=Streptomyces olivaceus OX=47716 GN=rpsB PE=3 SV=1	rpsB	1	5.85007e-60	246.86	2	AAEGDK(1)AAGEPLAAWER	0.13619	13	1.28662	1.26498	1.32298	0.675495	0.667276	0.78266	0.975266	0.9831	1.09131	0.973008	1.02781	0.949506	1.319	1.287	1.212	0.694	0.649	0.824	0.568	0.00163148
GE05320	258	K	30S ribosomal protein S2 OS=Streptomyces olivaceus OX=47716 GN=rpsB PE=3 SV=1	rpsB	1	0.00735959	87.323	2	DLLEGEK(1)K	-0.060793	8	1.43625	1.38092	1.31095	0.622567	0.601326	0.647981	0.975266	0.9831	1.09131	0.973008	1.02781	0.949506	1.473	1.405	1.201	0.64	0.585	0.682	0.468	0.000568339
GE05320	132	K	30S ribosomal protein S2 OS=Streptomyces olivaceus OX=47716 GN=rpsB PE=3 SV=1	rpsB	1	7.96061e-113	293.35	2	ELEQIDFEDVAASGLTK(1)K	3.2964	5	0.393271	0.285843	2.29365	1.3061	0.721138		0.975266	0.9831	1.09131	0.973008	1.02781	0.949506	0.403	0.291	2.102	1.342	0.702		1.097	0.63356
GE05320	133	K	30S ribosomal protein S2 OS=Streptomyces olivaceus OX=47716 GN=rpsB PE=3 SV=1	rpsB	1	0.00280049	111.06	2	K(1)ELLVLSR	0.10136	4	0.981582	0.834254	1.02668	1.06475	1.00797	1.08477	0.975266	0.9831	1.09131	0.973008	1.02781	0.949506	1.006	0.849	0.941	1.094	0.981	1.142	1.151	0.103516
GE05320	157	K	30S ribosomal protein S2 OS=Streptomyces olivaceus OX=47716 GN=rpsB PE=3 SV=1	rpsB	1	1.72512e-12	149.69	2	EMSK(1)VPSAVWIVDTK	-0.20515	11	1.67881	1.23042	0.737272	0.783913	0.675832	0.893752	0.975266	0.9831	1.09131	0.973008	1.02781	0.949506	1.721	1.252	0.676	0.806	0.658	0.941	0.659	0.290247
GE05320	168	K	30S ribosomal protein S2 OS=Streptomyces olivaceus OX=47716 GN=rpsB PE=3 SV=1	rpsB	1	2.10343e-19	199.08	2	VPSAVWIVDTK(1)K	0.012216	18	1.0836	1.261	1.29002	0.723674	0.764856	0.876848	0.975266	0.9831	1.09131	0.973008	1.02781	0.949506	1.111	1.283	1.182	0.744	0.744	0.923	0.674	0.00872716
GE05320	73	K	30S ribosomal protein S2 OS=Streptomyces olivaceus OX=47716 GN=rpsB PE=3 SV=1	rpsB	1	3.54567e-29	201.09	3	ETVAHGGTVMFVGTK(1)K	1.8596	6	1.06804	1.20515	1.64488	0.988296	0.0560706	1.03756	0.975266	0.9831	1.09131	0.973008	1.02781	0.949506	1.095	1.226	1.507	1.016	0.055	1.093	0.565	0.303449
GE05320	169	K	30S ribosomal protein S2 OS=Streptomyces olivaceus OX=47716 GN=rpsB PE=3 SV=1	rpsB	1	5.31129e-05	133.89	2	K(1)EHIAVGEAR	0.48208	8	1.17203	1.03515	1.0549	0.737924			0.975266	0.9831	1.09131	0.973008	1.02781	0.949506	1.202	1.053	0.967	0.758			0.706
GE05320	147	K	30S ribosomal protein S2 OS=Streptomyces olivaceus OX=47716 GN=rpsB PE=3 SV=1	rpsB	1	2.11098e-11	190.26	2	LEK(1)TLGGIR	0.27592	6	1.27756	1.12381	1.21008	0.790847	0.755795	0.841903	0.975266	0.9831	1.09131	0.973008	1.02781	0.949506	1.31	1.143	1.109	0.813	0.735	0.887	0.684	0.00699189
GE05320	115	K	30S ribosomal protein S2 OS=Streptomyces olivaceus OX=47716 GN=rpsB PE=3 SV=1	rpsB	1	6.45165e-68	240.24	3	LK(1)ELEQIDFEDVAASGLTK	2.1443	7	1.17966			0.511506		1.30884	0.975266	0.9831	1.09131	0.973008	1.02781	0.949506	1.21			0.526		1.378	0.787
GE05320	200	K	30S ribosomal protein S2 OS=Streptomyces olivaceus OX=47716 GN=rpsB PE=3 SV=1	rpsB	1	5.99158e-13	125.42	3	LNIPVVAILDTNCDPDEVDYK(1)IPGNDDAIR	-1.4124	11	1.44511	1.48862	0.855583	0.778688	0.794669	0.637321	0.975266	0.9831	1.09131	0.973008	1.02781	0.949506	1.482	1.514	0.784	0.8	0.773	0.671	0.594	0.0964663
GE02285	5	K	30S ribosomal protein S20 OS=Streptomyces olivaceus OX=47716 GN=rpsT PE=3 SV=1	rpsT	1	0.0021203	99.755	2	ANIK(1)SQIK	-0.46313	6	1.43142	1.41291	2.14879	0.352242	0.261944	0.392697
GE02285	25	K	30S ribosomal protein S20 OS=Streptomyces olivaceus OX=47716 GN=rpsT PE=3 SV=1	rpsT	1	0.0253006	73.208	2	AVK(1)SSLK	-0.34426	4	1.10811	1.25651	1.32494	0.310442
GE02285	29	K	30S ribosomal protein S20 OS=Streptomyces olivaceus OX=47716 GN=rpsT PE=3 SV=1	rpsT	1	0.00192313	109.01	2	SSLK(1)TAIR	0.1613	5	1.65168	1.62798	1.60287	0.348998	0.332412	0.436064
GE04438	53	K	30S ribosomal protein S3 OS=Streptomyces olivaceus OX=47716 GN=rpsC PE=3 SV=1	rpsC	1	4.21393e-15	200.05	2	AGISK(1)VEIER	0.015668	16	1.22228	1.30594	1.29049	0.704045	0.688898	0.78834	1.34934	1.27447	1.31308	0.7746	0.671271	0.61724	0.906	1.025	0.983	0.909	1.026	1.277	1.102	0.449508
GE04438	189	K	30S ribosomal protein S3 OS=Streptomyces olivaceus OX=47716 GN=rpsC PE=3 SV=1	rpsC	1	3.01532e-72	265.77	3	ANVDYGFFEAK(1)TTFGR	-0.57869	6	0.826367	0.914599	2.41901	0.430076	0.615954	0.793993	1.34934	1.27447	1.31308	0.7746	0.671271	0.61724	0.612	0.718	1.842	0.555	0.918	1.286	0.87	0.875413
GE04438	33	K	30S ribosomal protein S3 OS=Streptomyces olivaceus OX=47716 GN=rpsC PE=3 SV=1	rpsC	1	1.01572e-06	149.82	2	DYVK(1)EDVAIR	0.30382	10	1.26886	1.34216	1.21841	0.665172	0.762685	0.742706	1.34934	1.27447	1.31308	0.7746	0.671271	0.61724	0.94	1.053	0.928	0.859	1.136	1.203	1.095	0.504088
GE04438	207	K	30S ribosomal protein S3 OS=Streptomyces olivaceus OX=47716 GN=rpsC PE=3 SV=1	rpsC	1	9.11394e-10	167.12	2	GDVK(1)NIAEVR	-0.054513	11	1.15094	1.44839	1.48729	0.588712	0.716916	0.607754	1.34934	1.27447	1.31308	0.7746	0.671271	0.61724	0.853	1.136	1.133	0.76	1.068	0.985	0.901	0.491869
GE04438	149	K	30S ribosomal protein S3 OS=Streptomyces olivaceus OX=47716 GN=rpsC PE=3 SV=1	rpsC	1	0.000419861	127.12	2	GIK(1)IQCGGR	-0.81704	10	1.13594	1.28936	1.23629	0.80258	0.833799	0.702032	1.34934	1.27447	1.31308	0.7746	0.671271	0.61724	0.842	1.012	0.942	1.036	1.242	1.137	1.221	0.0556581
GE04438	198	K	30S ribosomal protein S3 OS=Streptomyces olivaceus OX=47716 GN=rpsC PE=3 SV=1	rpsC	1	0.000688512	116.73	2	IGVK(1)VWIYK	-0.15409	6	1.62045	1.2385	1.52816	0.562415	0.527559	0.522916	1.34934	1.27447	1.31308	0.7746	0.671271	0.61724	1.201	0.972	1.164	0.726	0.786	0.847	0.707	0.0123321
GE04438	203	K	30S ribosomal protein S3 OS=Streptomyces olivaceus OX=47716 GN=rpsC PE=3 SV=1	rpsC	1	0.00103797	106.6	2	VWIYK(1)GDVK	-1.7373	10	1.19696	1.21431	1.27349	0.791063	0.760648	0.763529	1.34934	1.27447	1.31308	0.7746	0.671271	0.61724	0.887	0.953	0.97	1.021	1.133	1.237	1.207	0.0398839
GE04438	19	K	30S ribosomal protein S3 OS=Streptomyces olivaceus OX=47716 GN=rpsC PE=3 SV=1	rpsC	1	3.77655e-10	177.36	2	LGVTTDFK(1)SR	0.6986	33	0.758593	0.832573	0.813662	1.24321	1.22329	1.12867	1.34934	1.27447	1.31308	0.7746	0.671271	0.61724	0.562	0.653	0.62	1.605	1.822	1.829	2.864	6.82844e-05
GE04438	29	K	30S ribosomal protein S3 OS=Streptomyces olivaceus OX=47716 GN=rpsC PE=3 SV=1	rpsC	1	0.00667892	95.352	2	LYK(1)DYVK	-0.40205	8	1.29012	1.28769	1.22669	0.690082	0.68166	0.823759	1.34934	1.27447	1.31308	0.7746	0.671271	0.61724	0.956	1.01	0.934	0.891	1.015	1.335	1.118	0.467969
GE04438	44	K	30S ribosomal protein S3 OS=Streptomyces olivaceus OX=47716 GN=rpsC PE=3 SV=1	rpsC	1	0.000200821	148.04	2	MMTK(1)GMER	-0.55491	21	1.51468	1.64881	1.43993	0.49558	0.475138	0.425853	1.34934	1.27447	1.31308	0.7746	0.671271	0.61724	1.123	1.294	1.097	0.64	0.708	0.69	0.58	0.00081711
GE04438	26	K	30S ribosomal protein S3 OS=Streptomyces olivaceus OX=47716 GN=rpsC PE=3 SV=1	rpsC	1	0.00656836	82.452	2	WYADK(1)LYK	0.7071	12	1.22757	1.10726	1.19768	0.823524	0.823352	0.820614	1.34934	1.27447	1.31308	0.7746	0.671271	0.61724	0.91	0.869	0.912	1.063	1.227	1.329	1.345	0.0121628
--	22	K	30S ribosomal protein S4 OS=Streptomyces olivaceus OX=47716 GN=rpsD PE=3 SV=1	rpsD	1	0.00134532	87.258	2	ALGIALTPK(1)AVK	0.11644	4	1.55792	1.53763	1.31143	0.586051	0.497619	0.509347	1.29348	1.25961	1.18224	0.726821	0.789708	0.748131	1.204	1.221	1.109	0.806	0.63	0.681	0.599	0.00277489
--	148	K	30S ribosomal protein S4 OS=Streptomyces olivaceus OX=47716 GN=rpsD PE=3 SV=1	rpsD	1	0.0131845	67.507	2	EK(1)TLFTIAR	-0.60976	2	0.922532	1.06151	1.01596				1.29348	1.25961	1.18224	0.726821	0.789708	0.748131	0.713	0.843	0.859
--	42	K	30S ribosomal protein S4 OS=Streptomyces olivaceus OX=47716 GN=rpsD PE=3 SV=1	rpsD	0.999495	0.0276355	49.442	2	K(0.999)QNSDYK(0.001)VR	-0.085251	2	0.760681	0.993907	0.831231	1.45405	0.96128	0.998849	1.29348	1.25961	1.18224	0.726821	0.789708	0.748131	0.588	0.789	0.703	2.001	1.217	1.335	2.189	0.0118793
--	48	K	30S ribosomal protein S4 OS=Streptomyces olivaceus OX=47716 GN=rpsD PE=3 SV=1	rpsD	1	0.012477	72.485	2	QNSDYK(1)VR	-0.24696	8	1.33021	0.969651	1.35346	0.346673			1.29348	1.25961	1.18224	0.726821	0.789708	0.748131	1.028	0.77	1.145	0.477			0.486
--	81	K	30S ribosomal protein S4 OS=Streptomyces olivaceus OX=47716 GN=rpsD PE=3 SV=1	rpsD	1	1.89757e-77	282.91	3	TNMK(1)TGEALVIELER	-1.4211	3	0.57221	0.635344	1.79245				1.29348	1.25961	1.18224	0.726821	0.789708	0.748131	0.442	0.504	1.516
--	128	K	30S ribosomal protein S4 OS=Streptomyces olivaceus OX=47716 GN=rpsD PE=3 SV=1	rpsD	1	0.0165919	81.89	2	VDK(1)PSFR	0.047577	4	1.3558	1.27888	1.25003	0.640394	0.744578	0.730323	1.29348	1.25961	1.18224	0.726821	0.789708	0.748131	1.048	1.015	1.057	0.881	0.943	0.976	0.897	0.0285523
GE04449	119	K	30S ribosomal protein S5 OS=Streptomyces olivaceus OX=47716 GN=rpsE PE=3 SV=1	rpsE	1	8.68769e-18	148.91	3	AAGVVLLK(1)PASPGTGVIAGGPVR	0.57566	2	2.04772	0.235858	0.716419				0.912425	0.978139	1.07939	0.970643	0.987712	1.0717	2.244	0.241	0.664
GE04449	148	K	30S ribosomal protein S5 OS=Streptomyces olivaceus OX=47716 GN=rpsE PE=3 SV=1	rpsE	1	7.77439e-128	287.61	3	AVLECAGIHDVLSK(1)SLGSDNQINIVHATVEALK	-0.37354	7			1.49062	0.369373	0.327693	1.81232	0.912425	0.978139	1.07939	0.970643	0.987712	1.0717			1.381	0.381	0.332	1.691	0.58
GE04449	30	K	30S ribosomal protein S5 OS=Streptomyces olivaceus OX=47716 GN=rpsE PE=3 SV=1	rpsE	1	2.11271e-23	177.83	3	GRDGGAAAEK(1)TAYVER	-0.31254	7	1.59749	1.60375	1.34055	0.492129	0.508031	0.458047	0.912425	0.978139	1.07939	0.970643	0.987712	1.0717	1.751	1.64	1.242	0.507	0.514	0.427	0.313	0.000671229
GE04449	95	K	30S ribosomal protein S5 OS=Streptomyces olivaceus OX=47716 GN=rpsE PE=3 SV=1	rpsE	1	0.000228929	160.69	2	HFFK(1)VPR	-0.25084	65	1.4261	1.51434	1.20269	0.673049	0.66981	0.514009	0.912425	0.978139	1.07939	0.970643	0.987712	1.0717	1.563	1.548	1.114	0.693	0.678	0.48	0.438	0.00709832
GE03576	53	K	30S ribosomal protein S6 OS=Streptomyces olivaceus OX=47716 GN=rpsF PE=3 SV=1	rpsF	1	0.0088466	104.45	2	LSYEIK(1)K	1.6822	6	0.400601	0.455261	0.457921	1.60563	1.58005	1.50054	0.863577	0.902948	0.915296	1.14375	1.01847	1.15595	0.464	0.504	0.5	1.404	1.551	1.298	2.897	5.19059e-05
GE03576	89	K	30S ribosomal protein S6 OS=Streptomyces olivaceus OX=47716 GN=rpsF PE=3 SV=1	rpsF	1	1.3472e-15	202.97	2	TK(1)VLRPETH	0.47613	16	0.892526	0.895147	1.11308	1.44057	0.438866	1.21981	0.863577	0.902948	0.915296	1.14375	1.01847	1.15595	1.034	0.991	1.216	1.26	0.431	1.055	0.847	0.485987
GE03576	39	K	30S ribosomal protein S6 OS=Streptomyces olivaceus OX=47716 GN=rpsF PE=3 SV=1	rpsF	1	1.49963e-07	170.24	2	VEK(1)VDTWGR	-0.054195	4		1.08276		1.02541	0.957258	0.934571	0.863577	0.902948	0.915296	1.14375	1.01847	1.15595		1.199		0.897	0.94	0.808	0.735
GE04397	70	K	30S ribosomal protein S7 OS=Streptomyces olivaceus OX=47716 GN=rpsG PE=3 SV=1	rpsG	1	0.00135681	87.149	2	ALENIK(1)PTLEVK	0.2139	5	1.14673	1.10468	1.00082	0.952801	0.86672	0.928248	1.02946	1.08858	1.10877	0.8708	0.937296	0.965094	1.114	1.015	0.903	1.094	0.925	0.962	0.983	0.850598
GE04397	76	K	30S ribosomal protein S7 OS=Streptomyces olivaceus OX=47716 GN=rpsG PE=3 SV=1	rpsG	1	1.45642e-39	225.23	2	PTLEVK(1)SR	2.83	14	1.34109	1.17197	1.16615	0.739215	0.815696	0.765877	1.02946	1.08858	1.10877	0.8708	0.937296	0.965094	1.303	1.077	1.052	0.849	0.87	0.794	0.732	0.0135609
GE04397	53	K	30S ribosomal protein S7 OS=Streptomyces olivaceus OX=47716 GN=rpsG PE=3 SV=1	rpsG	1	1.42522e-13	167.18	2	EK(1)TSNDPVITLK	0.1713	12	1.55601	1.16008	1.33531	0.633408	0.694123	0.621067	1.02946	1.08858	1.10877	0.8708	0.937296	0.965094	1.511	1.066	1.204	0.727	0.741	0.644	0.559	0.00671824
GE04397	63	K	30S ribosomal protein S7 OS=Streptomyces olivaceus OX=47716 GN=rpsG PE=3 SV=1	rpsG	1	3.99789e-23	215.83	3	TSNDPVITLK(1)R	-0.47908	16	1.20703	1.44543	1.33173	0.67083	0.613072	0.731914	1.02946	1.08858	1.10877	0.8708	0.937296	0.965094	1.172	1.328	1.201	0.77	0.654	0.758	0.59	0.00120318
GE04397	136	K	30S ribosomal protein S7 OS=Streptomyces olivaceus OX=47716 GN=rpsG PE=3 SV=1	rpsG	1	6.17789e-97	281.94	2	LLNELLDASNGLGAAVK(1)K	-1.079	5	0.609462	2.67188	0.0925454	0.62611			1.02946	1.08858	1.10877	0.8708	0.937296	0.965094	0.592	2.454	0.083	0.719			0.689
GE04397	149	K	30S ribosomal protein S7 OS=Streptomyces olivaceus OX=47716 GN=rpsG PE=3 SV=1	rpsG	1	1.52076e-43	240.18	2	MAESNK(1)AFAHYR	0.34445	9	1.27677	1.48583	1.03513	0.901864	0.614619	0.685786	1.02946	1.08858	1.10877	0.8708	0.937296	0.965094	1.24	1.365	0.934	1.036	0.656	0.711	0.679	0.0946008
GE04397	29	K	30S ribosomal protein S7 OS=Streptomyces olivaceus OX=47716 GN=rpsG PE=3 SV=1	rpsG	1	2.79245e-32	177.41	3	RPVIIDPVYGSPLVTSLINK(1)VLMNGK	1.5962	14	0.674713	0.567518	1.95585	1.23466	0.895486	0.671771	1.02946	1.08858	1.10877	0.8708	0.937296	0.965094	0.655	0.521	1.764	1.418	0.955	0.696	1.044	0.744076
GE04397	35	K	30S ribosomal protein S7 OS=Streptomyces olivaceus OX=47716 GN=rpsG PE=3 SV=1	rpsG	1	0.00415192	92.692	2	VLMNGK(1)R	-0.81968	12	0.969033	1.19132	1.19781	1.11054	0.739991	0.791311	1.02946	1.08858	1.10877	0.8708	0.937296	0.965094	0.941	1.094	1.08	1.275	0.789	0.82	0.926	0.570796
GE04397	92	K	30S ribosomal protein S7 OS=Streptomyces olivaceus OX=47716 GN=rpsG PE=3 SV=1	rpsG	1	9.63044e-21	170.04	2	VGGATYQVPIEVK(1)PGR	-0.45087	4	1.14795	1.30288	1.34966	0.79893	0.680563	0.720019	1.02946	1.08858	1.10877	0.8708	0.937296	0.965094	1.115	1.197	1.217	0.917	0.726	0.746	0.677	0.00731738
GE04446	33	K	30S ribosomal protein S8 OS=Streptomyces olivaceus OX=47716 GN=rpsH PE=3 SV=1	rpsH	1	2.40811e-69	255.32	3	IK(1)SHIAEILQQEGFITGWK	-0.31578	13	2.13065	0.662621	0.846118	1.07031	0.905396	0.3849	1.0332	1.02235	0.97036	1.0157	0.996966	0.961433	2.062	0.648	0.872	1.054	0.908	0.4	0.659	0.464757
GE04446	50	K	30S ribosomal protein S8 OS=Streptomyces olivaceus OX=47716 GN=rpsH PE=3 SV=1	rpsH	1	2.56196e-69	227.66	3	SHIAEILQQEGFITGWK(1)TEDAEVGK	0.21306	5	1.52944		0.473521	0.450369	0.300623	2.24605	1.0332	1.02235	0.97036	1.0157	0.996966	0.961433	1.48		0.488	0.443	0.302	2.336	1.044	0.820667
GE04446	82	K	30S ribosomal protein S8 OS=Streptomyces olivaceus OX=47716 GN=rpsH PE=3 SV=1	rpsH	1	0.00406819	124.37	2	ISK(1)PGLR	-0.30218	6	1.18986	1.06311	1.10917	0.900417	0.921464	0.815974	1.0332	1.02235	0.97036	1.0157	0.996966	0.961433	1.152	1.04	1.143	0.887	0.924	0.849	0.798	0.00529293
GE04446	121	K	30S ribosomal protein S8 OS=Streptomyces olivaceus OX=47716 GN=rpsH PE=3 SV=1	rpsH	1	8.89557e-05	116.3	2	K(1)GVGGEVLAYVW	-0.19553	3	1.82559	0.468509			0.705898		1.0332	1.02235	0.97036	1.0157	0.996966	0.961433	1.767	0.458			0.708		0.636
GE04446	31	K	30S ribosomal protein S8 OS=Streptomyces olivaceus OX=47716 GN=rpsH PE=3 SV=1	rpsH	1	8.47496e-05	82.609	3	NANSAYHDSVTMPASK(1)IK	-0.83533	6	0.987084	1.00902	1.21016	0.896828	0.981582	0.915323	1.0332	1.02235	0.97036	1.0157	0.996966	0.961433	0.955	0.987	1.247	0.883	0.985	0.952	0.884	0.264077
GE04446	58	K	30S ribosomal protein S8 OS=Streptomyces olivaceus OX=47716 GN=rpsH PE=3 SV=1	rpsH	1	1.0003e-92	297.18	2	TEDAEVGK(1)NLVLELK	0.31415	3	0.245547	0.0674231	0.197366	0.1903	4.8081	0.491268	1.0332	1.02235	0.97036	1.0157	0.996966	0.961433	0.238	0.066	0.203	0.187	4.823	0.511	10.89	0.18683
GE04446	78	K	30S ribosomal protein S8 OS=Streptomyces olivaceus OX=47716 GN=rpsH PE=3 SV=1	rpsH	1	0.00344707	137.83	2	SIAGIK(1)R	0.7258	8	1.34677	1.29874	1.04463	0.822311	0.690593	0.796954	1.0332	1.02235	0.97036	1.0157	0.996966	0.961433	1.303	1.27	1.077	0.81	0.693	0.829	0.639	0.00548037
GE04446	96	K	30S ribosomal protein S8 OS=Streptomyces olivaceus OX=47716 GN=rpsH PE=3 SV=1	rpsH	1	4.60678e-26	160.78	3	STNLPK(1)VLGGLGVAIISTSHGLLTGQQAGK	2.3468	7	1.38781		1.24782	0.875182	0.489194		1.0332	1.02235	0.97036	1.0157	0.996966	0.961433	1.343		1.286	0.862	0.491		0.515	0.130354
GE04446	120	K	30S ribosomal protein S8 OS=Streptomyces olivaceus OX=47716 GN=rpsH PE=3 SV=1	rpsH	1	1.24466e-32	181.61	4	VLGGLGVAIISTSHGLLTGQQAGK(1)K	-0.5573	8	1.82459	0.223474	0.957035		0.218581	1.77632	1.0332	1.02235	0.97036	1.0157	0.996966	0.961433	1.766	0.219	0.986		0.219	1.848	1.044	0.915055
GE04446	90	K	30S ribosomal protein S8 OS=Streptomyces olivaceus OX=47716 GN=rpsH PE=3 SV=1	rpsH	1	0.00021143	120.15	2	VYAK(1)STNLPK	1.4146	15	1.0553	1.0088	1.23502	0.814231	0.945466	0.941191	1.0332	1.02235	0.97036	1.0157	0.996966	0.961433	1.021	0.987	1.273	0.802	0.948	0.979	0.832	0.146596
GE04465	66	K	30S ribosomal protein S9 OS=Streptomyces olivaceus OX=47716 GN=rpsI PE=3 SV=1	rpsI	1	0.00144075	96.253	2	IVPGTGK(1)WK	0.20705	6	1.16653	1.27512	1.40321	0.682587	0.738541	0.73402	0.988312	0.954499	1.11947	0.990411	0.913798	1.03351	1.18	1.336	1.253	0.689	0.808	0.71	0.586	0.000900973
GE04465	140	K	30S ribosomal protein S9 OS=Streptomyces olivaceus OX=47716 GN=rpsI PE=3 SV=1	rpsI	1	0.000779295	152.39	2	K(1)AGYLTR	-1.3306	6	1.44168	1.59872	1.37408	0.643623	0.496572	0.44532	0.988312	0.954499	1.11947	0.990411	0.913798	1.03351	1.459	1.675	1.227	0.65	0.543	0.431	0.372	0.00263657
GE04465	81	K	30S ribosomal protein S9 OS=Streptomyces olivaceus OX=47716 GN=rpsI PE=3 SV=1	rpsI	1	5.93184e-275	418.8	3	TLEDYFPNK(1)VHQQEVNEPFK	-0.48429	30	1.1433	1.0793	1.11032	0.896873	0.875363	0.894849	0.988312	0.954499	1.11947	0.990411	0.913798	1.03351	1.157	1.131	0.992	0.906	0.958	0.866	0.832	0.0315497
GE04465	92	K	30S ribosomal protein S9 OS=Streptomyces olivaceus OX=47716 GN=rpsI PE=3 SV=1	rpsI	1	0.00257931	58.29	3	VHQQEVNEPFK(1)VLELDNR	-2.8829	1		0.933197	1.06201	0.908634	1.02551	1.07065	0.988312	0.954499	1.11947	0.990411	0.913798	1.03351		0.978	0.949	0.917	1.122	1.036	1.064	0.499942
GE06478	329	K	3-amino-5-hydroxybenzoic acid synthase OS=Streptomyces olivaceus OX=47716 GN=BC342_31100 PE=3 SV=1	BC342_31100	1	4.03862e-97	277.52	3	TK(1)AFWETGAPDEPVEAIAR	0.23358	4		0.237742	0.0764894		2.24396	1.44181	1.32955	1.38675	1.41916	0.637436	0.646285	0.580825		0.171	0.054		3.472	2.482	26.462	0.0294642
GE01223	239	K	3-dehydroquinate synthase OS=Streptomyces olivaceus OX=47716 GN=aroB PE=3 SV=1	aroB	1	1.87225e-17	172.17	2	AEVVSSDLK(1)EAGLR	0.31621	6	0.909464	0.876564	0.91988	1.02859	1.11917	1.14634	1.07992	1.1428	1.16163	0.845184	0.838839	0.931619	0.842	0.767	0.792	1.217	1.334	1.23	1.575	0.000339082
GE01223	259	K	3-dehydroquinate synthase OS=Streptomyces olivaceus OX=47716 GN=aroB PE=3 SV=1	aroB	1	1.25311e-43	206.59	4	EMLNYGHTLGHAIEK(1)NER	-2.1124	15	0.820027	1.10731	1.17133	0.927638	1.12486	0.848836	1.07992	1.1428	1.16163	0.845184	0.838839	0.931619	0.759	0.969	1.008	1.098	1.341	0.911	1.224	0.237983
GE01223	230	K	3-dehydroquinate synthase OS=Streptomyces olivaceus OX=47716 GN=aroB PE=3 SV=1	aroB	1	0.0154351	61.833	2	VK(1)AEVVSSDLK	0.0011633	5	0.989573	1.02546	1.15141	0.79868	1.06412	0.970757	1.07992	1.1428	1.16163	0.845184	0.838839	0.931619	0.916	0.897	0.991	0.945	1.269	1.042	1.161	0.195096
GE01223	146	K	3-dehydroquinate synthase OS=Streptomyces olivaceus OX=47716 GN=aroB PE=3 SV=1	aroB	1	1.10755e-07	107.19	3	WIAVPTTVLAMVDAAVGGK(1)TGINTAEGK	4.0593	2	1.14747	1.15322			0.699309		1.07992	1.1428	1.16163	0.845184	0.838839	0.931619	1.063	1.009			0.834		0.805
GE03394	218	K	3-dehydroquinate synthase OS=Streptomyces olivaceus OX=47716 GN=BC342_15905 PE=4 SV=1	BC342_15905	1	1.67054e-05	92.287	3	ACVDTCSYLGK(1)DEGILVGSHSK	0.41146	3	0.380079	0.445652		1.31874	1.50923	1.34631				1.0097	0.868955	1.12135				1.306	1.737	1.201
GE03394	285	K	3-dehydroquinate synthase OS=Streptomyces olivaceus OX=47716 GN=BC342_15905 PE=4 SV=1	BC342_15905	1	0.00438426	78.334	2	VLAVDTK(1)GR	-0.69834	3	0.310713	0.316855		1.42795	1.58504	1.35944				1.0097	0.868955	1.12135				1.414	1.824	1.212
GE06340	381	K	3-hydroxyacyl-CoA dehydrogenase OS=Streptomyces olivaceus OX=47716 GN=BC342_30340 PE=4 SV=1	BC342_30340	1	0.0030168	91.069	2	EK(1)ADALLAR	-0.0082477	4							0.977852	0.978867	1.00046	1.02353	1.0383	0.980989
GE06340	233	K	3-hydroxyacyl-CoA dehydrogenase OS=Streptomyces olivaceus OX=47716 GN=BC342_30340 PE=4 SV=1	BC342_30340	1	4.05025e-51	202.62	3	IPGGTPSHPK(1)FAANLPAFPANLR	0.33687	4	1.81345		0.835683	0.642567	0.708298		0.977852	0.978867	1.00046	1.02353	1.0383	0.980989	1.855		0.835	0.628	0.682		0.487	0.250331
GE06340	415	K	3-hydroxyacyl-CoA dehydrogenase OS=Streptomyces olivaceus OX=47716 GN=BC342_30340 PE=4 SV=1	BC342_30340	1	3.1184e-05	73.548	3	ITPTAEAADLAGCDAVIEAVFEDTALK(1)HK	2.3025	1	1.09252	0.907475					0.977852	0.978867	1.00046	1.02353	1.0383	0.980989	1.117	0.927
GE06340	64	K	3-hydroxyacyl-CoA dehydrogenase OS=Streptomyces olivaceus OX=47716 GN=BC342_30340 PE=4 SV=1	BC342_30340	1	1.26425e-05	145.72	2	K(1)TFFAGGDLR	1.4132	7	0.906467	1.18643	1.06844	1.01696	0.907967	0.913733	0.977852	0.978867	1.00046	1.02353	1.0383	0.980989	0.927	1.212	1.068	0.994	0.874	0.931	0.873	0.2005
GE06340	314	K	3-hydroxyacyl-CoA dehydrogenase OS=Streptomyces olivaceus OX=47716 GN=BC342_30340 PE=4 SV=1	BC342_30340	1	0.00463193	119.29	2	PK(1)GFEPR	-0.090013	6	1.31192	1.24002	1.55574	0.651411	0.604239	0.636674	0.977852	0.978867	1.00046	1.02353	1.0383	0.980989	1.342	1.267	1.555	0.636	0.582	0.649	0.448	0.000327308
GE01311	45	K	3-hydroxybutyryl-CoA dehydrogenase OS=Streptomyces olivaceus OX=47716 GN=BC342_05750 PE=4 SV=1	BC342_05750	1	1.02295e-16	185.14	2	LYNSLTK(1)AAER	0.27467	12	1.48309	1.40614	1.31611	0.642516	0.576271	0.575873	1.09375	1.0194	1.07091	1.09183	0.870683	0.853427	1.356	1.379	1.229	0.588	0.662	0.675	0.486	0.000209412
GE01311	171	K	3-hydroxybutyryl-CoA dehydrogenase OS=Streptomyces olivaceus OX=47716 GN=BC342_05750 PE=4 SV=1	BC342_05750	1	0.00180744	113.89	2	VLGK(1)HAIR	-0.038585	8	1.11073	1.47587	1.07626	0.72779	0.868845	0.740508	1.09375	1.0194	1.07091	1.09183	0.870683	0.853427	1.016	1.448	1.005	0.667	0.998	0.868	0.73	0.136375
GE05079	175	K	3-hydroxybutyryl-CoA dehydrogenase OS=Streptomyces olivaceus OX=47716 GN=BC342_24375 PE=3 SV=1	BC342_24375	1	9.72263e-93	297.52	3	EFAESTGK(1)TCIVVNR	-0.214	7	0.844945	1.20389	0.819343	1.11961	1.05669	0.955516	1.06116	0.976219	0.92683	0.963237	1.02275	1.0498	0.796	1.233	0.884	1.162	1.033	0.91	1.066	0.634906
GE05079	57	K	3-hydroxybutyryl-CoA dehydrogenase OS=Streptomyces olivaceus OX=47716 GN=BC342_24375 PE=3 SV=1	BC342_24375	1	3.47029e-08	136.53	2	GK(1)LDADDAGAALAR	0.50159	5	0.852611	0.79408	1.05774		1.0487	1.24686	1.06116	0.976219	0.92683	0.963237	1.02275	1.0498	0.803	0.813	1.141		1.025	1.188	1.204	0.302738
GE05079	274	K	3-hydroxybutyryl-CoA dehydrogenase OS=Streptomyces olivaceus OX=47716 GN=BC342_24375 PE=3 SV=1	BC342_24375	1	0.01946	82.305	2	K(1)SGQGFYK	-1.0465	3						1	1.06116	0.976219	0.92683	0.963237	1.02275	1.0498						0.953
GE05079	96	K	3-hydroxybutyryl-CoA dehydrogenase OS=Streptomyces olivaceus OX=47716 GN=BC342_24375 PE=3 SV=1	BC342_24375	1	6.01807e-06	163.16	2	LEVK(1)HEIFR	-0.22231	22	1.15237	1.11556	0.967914	0.880923	1.01336	0.869875	1.06116	0.976219	0.92683	0.963237	1.02275	1.0498	1.086	1.143	1.044	0.915	0.991	0.829	0.836	0.0350069
GE06503	79	K	3-hydroxybutyryl-CoA dehydrogenase OS=Streptomyces olivaceus OX=47716 GN=BC342_31180 PE=4 SV=1	BC342_31180	1	0.00244217	76.522	2	VSFGTELK(1)SLADR	-0.43683	3	1.14446	1.35709	0.965974		0.796419	0.736059	1.33755	1.40608	0.796271	0.755419	0.91203	0.792644	0.856	0.965	1.213		0.873	0.929	0.891	0.489031
GE00681	310	K	3-hydroxyisobutyryl-CoA hydrolase OS=Streptomyces olivaceus OX=47716 GN=BC342_02670 PE=4 SV=1	BC342_02670	1	0.00194692	107.9	2	AQVVDK(1)DR	-0.68031	5	1.82646	0.188408		1.13806	0.744148	1.10293	0.866555	0.983357	0.853364	1.01097	1.1459	1.13986	2.108	0.192		1.126	0.649	0.968	0.795	0.737953
GE05244	186	K	3-isopropylmalate dehydratase small subunit OS=Streptomyces olivaceus OX=47716 GN=leuD PE=3 SV=1	leuD	1	1.16943e-10	165.39	2	NEADIAAYESK(1)R	-0.18995	6	0.795764	0.807818	0.724953	1.30798	1.22372	1.13976	1.15581	1.17545	1.09553	0.722484	0.934642	0.916077	0.688	0.687	0.662	1.81	1.309	1.244	2.142	0.00318846
GE05218	43	K	3-isopropylmalate dehydrogenase OS=Streptomyces olivaceus OX=47716 GN=leuB PE=3 SV=1	leuB	1	1.33775e-06	138.66	2	LETK(1)EFDFGAR	-0.75705	8	1.1155	1.26614	1.0637	0.790143	0.954189	0.810327	0.913798	0.902174	0.909571	1.17472	0.929801	1.16994	1.221	1.403	1.169	0.673	1.026	0.693	0.631	0.0312667
GE01046	189	K	3-ketoacyl-ACP reductase OS=Streptomyces olivaceus OX=47716 GN=BC342_04485 PE=4 SV=1	BC342_04485	1	0.00333182	75.695	2	VNAIAPAVVK(1)TK	0.27495	3	0.966363	1.0901	0.943539				1.0391	0.872487	0.945157	1.00152	1.034	1.10774	0.93	1.249	0.998
GE07208	7	K	3-ketoacyl-ACP reductase OS=Streptomyces olivaceus OX=47716 GN=BC342_34585 PE=3 SV=1	BC342_34585	1	8.19059e-05	107.03	2	VAGK(1)VALVTGAAR	-0.33786	4	1.21826	1.24465	1.31047		0.226616		1.40943	1.43745	1.66271	0.524237	0.480057	0.486115	0.864	0.866	0.788		0.472		0.562
GE05518	33	K	3-mercaptopyruvate sulfurtransferase OS=Streptomyces olivaceus OX=47716 GN=BC342_26510 PE=4 SV=1	BC342_26510	1	8.1262e-12	145.92	2	WQLSAAK(1)AAGAPPFDGR	-0.15674	2	0.465138	0.50655		1.37958	1.06893	1.5798	1.00869	1.37157	0.900933	0.93448	0.92244	0.861882	0.461	0.369		1.476	1.159	1.833	3.589	0.00688059
GE01959	25	K	3-methyl-2-oxobutanoate hydroxymethyltransferase OS=Streptomyces olivaceus OX=47716 GN=panB PE=3 SV=1	panB	1	0.00960222	71.692	2	ALYGGK(1)SNR	-0.021607	1	1.27423	1.22176	1.07287			0.431143	1.20772	1.19424	1.1963	0.875147	0.691384	0.835212	1.055	1.023	0.897			0.516	0.52
GE04833	103	K	3-methyladenine DNA glycosylase OS=Streptomyces olivaceus OX=47716 GN=BC342_23140 PE=4 SV=1	BC342_23140	1	0.000394928	106.18	2	AK(1)VDATLANAR	-0.68147	4	1.24857	0.98179	1.06803	0.76699	0.955571	0.979054	0.852676	0.83969	1.02795	1.03462	1.12848	1.11658	1.464	1.169	1.039	0.741	0.847	0.877	0.671	0.0257968
GE04833	140	K	3-methyladenine DNA glycosylase OS=Streptomyces olivaceus OX=47716 GN=BC342_23140 PE=4 SV=1	BC342_23140	1	0.0137273	46.818	3	PVPK(1)TLADVPAVTPESTALSK	0.64628	1	0.866353	1.24409	1.57385	0.756227	0.732737	0.826745	0.852676	0.83969	1.02795	1.03462	1.12848	1.11658	1.016	1.482	1.531	0.731	0.649	0.74	0.526	0.0104747
GE02115	95	K	3-oxoacyl-[acyl-carrier-protein] synthase 2 OS=Streptomyces olivaceus OX=47716 GN=BC342_09695 PE=3 SV=1	BC342_09695	1	9.49668e-31	171.29	3	DAGYAGK(1)AGESPADDGAAHVDPDR	-0.052293	6	1.14697	1.23513	1.25682	0.715014	0.795268	0.850803	1.1536	1.08506	1.1012	0.885871	0.895567	0.878706	0.994	1.138	1.141	0.807	0.888	0.968	0.814	0.0408702
GE02113	280	K	3-oxoacyl-[acyl-carrier-protein] synthase 3 OS=Streptomyces olivaceus OX=47716 GN=fabH PE=3 SV=1	fabH	1	0.00235119	84.213	2	IIDSMVK(1)TLK	-0.47334	6	1.22095	1.32773	1.09319	0.833993	0.763291	0.760845	0.943198	1.06059	1.14498	0.900795	0.903102	1.04734	1.294	1.252	0.955	0.926	0.845	0.726	0.713	0.0491459
GE02113	8	K	3-oxoacyl-[acyl-carrier-protein] synthase 3 OS=Streptomyces olivaceus OX=47716 GN=fabH PE=3 SV=1	fabH	0.995832	0.00418239	70.488	3	IK(0.004)PSK(0.996)GAPYAR	-0.26447	1	0.964326	1.0159	1.01977				0.943198	1.06059	1.14498	0.900795	0.903102	1.04734	1.022	0.958	0.891
GE00318	111	K	3-oxoacyl-ACP reductase OS=Streptomyces olivaceus OX=47716 GN=BC342_00935 PE=4 SV=1	BC342_00935	1	0.000188491	88.282	3	MTDDDFDSVVK(1)VHLR	-0.38354	3	1.27281	1.1084	0.714909	1.03798	1.20655	0.659351	0.951887	1.12008	1.03295	0.855978	1.04298	0.996116	1.337	0.99	0.692	1.213	1.157	0.662	1.004	0.986929
GE04921	30	K	3-phosphoshikimate 1-carboxyvinyltransferase OS=Streptomyces olivaceus OX=47716 GN=aroA PE=3 SV=1	aroA	1	5.20321e-36	177.21	4	TVNPAHTDLWPAPHASGAVDATVHVPGSK(1)SVTNR	-0.59507	6	1.07276	1.1343	1.11678	0.767102	0.888566	1.02049	1.04145	0.978839	0.991206	0.997193	0.921316	1.06999	1.03	1.159	1.127	0.769	0.964	0.954	0.81	0.058777
GE05352	171	K	4-aminobutyrate--2-oxoglutarate transaminase OS=Streptomyces olivaceus OX=47716 GN=BC342_25735 PE=3 SV=1	BC342_25735	1	1.75434e-72	264.09	3	NMPYK(1)HGFGPFAPEVYR	0.60905	15	0.669201	0.595182	0.446258	1.4289	1.39888	1.46158	0.486361	0.481807	0.509603	1.50706	1.47355	1.54162	1.376	1.235	0.876	0.948	0.949	0.948	0.816	0.244304
GE05352	166	K	4-aminobutyrate--2-oxoglutarate transaminase OS=Streptomyces olivaceus OX=47716 GN=BC342_25735 PE=3 SV=1	BC342_25735	1	3.16235e-77	277.15	3	TNLTMALTAK(1)NMPYK	-3.0518	17	0.653675	0.610579	0.444685	1.44669	1.24858	1.59579	0.486361	0.481807	0.509603	1.50706	1.47355	1.54162	1.344	1.267	0.873	0.96	0.847	1.035	0.816	0.267021
GE05352	18	K	4-aminobutyrate--2-oxoglutarate transaminase OS=Streptomyces olivaceus OX=47716 GN=BC342_25735 PE=3 SV=1	BC342_25735	1	3.75564e-15	158.04	3	VVTAIPGPK(1)SQELQAR	1.1741	11	0.572093	0.640184	0.682056	1.39738	1.24558	1.4627	0.486361	0.481807	0.509603	1.50706	1.47355	1.54162	1.176	1.329	1.338	0.927	0.845	0.949	0.708	0.00328416
GE06053	434	K	4-carboxymuconolactone decarboxylase OS=Streptomyces olivaceus OX=47716 GN=BC342_28840 PE=4 SV=1	BC342_28840	1	0.000185261	121.85	2	AFK(1)VAQQVVR	-0.45129	6	1.26539	1.16284	1.38604	0.629664	0.781987	0.774082	1.07724	0.980925	1.03115	1.02782	0.955904	0.926961	1.175	1.185	1.344	0.613	0.818	0.835	0.612	0.0101351
GE06053	331	K	4-carboxymuconolactone decarboxylase OS=Streptomyces olivaceus OX=47716 GN=BC342_28840 PE=4 SV=1	BC342_28840	1	5.18492e-09	150.35	2	PDPYDTGLK(1)VR	0.40491	7	0.490998	0.511148	0.437093	1.55321	1.68467	1.32288	1.07724	0.980925	1.03115	1.02782	0.955904	0.926961	0.456	0.521	0.424	1.511	1.762	1.427	3.355	0.000156327
GE06053	5	K	4-carboxymuconolactone decarboxylase OS=Streptomyces olivaceus OX=47716 GN=BC342_28840 PE=4 SV=1	BC342_28840	1	6.58185e-23	209.39	2	TEGK(1)TETLQYR	0.1425	6	1.04868	1.34133	0.965646	0.908033	0.83235	0.903958	1.07724	0.980925	1.03115	1.02782	0.955904	0.926961	0.973	1.367	0.936	0.883	0.871	0.975	0.833	0.249219
GE05361	336	K	4-hydroxy-3-methylbut-2-en-1-yl diphosphate synthase (flavodoxin) OS=Streptomyces olivaceus OX=47716 GN=ispG PE=3 SV=1	ispG	1	7.79984e-14	126.34	2	EADLGVASGNGK(1)GQIFVK	-0.36076	3	1.003	1.19873	0.940626	0.857649			1.11764	1.10664	1.06616	0.913461	0.883124	0.912971	0.897	1.083	0.882	0.939			0.984
GE05361	342	K	4-hydroxy-3-methylbut-2-en-1-yl diphosphate synthase (flavodoxin) OS=Streptomyces olivaceus OX=47716 GN=ispG PE=3 SV=1	ispG	1	0.0114504	62.303	2	GQIFVK(1)GEVIK	-0.41886	5	1.05586	1.27902	1.32286	0.792134	0.933859	0.616263	1.11764	1.10664	1.06616	0.913461	0.883124	0.912971	0.945	1.156	1.241	0.867	1.057	0.675	0.778	0.163162
GE05361	191	K	4-hydroxy-3-methylbut-2-en-1-yl diphosphate synthase (flavodoxin) OS=Streptomyces olivaceus OX=47716 GN=ispG PE=3 SV=1	ispG	1	2.19723e-159	346.5	3	ISVK(1)HNDPVVMVEAYR	-0.34464	17	1.08045	1.12034	1.29622	0.811954	0.791664	0.899371	1.11764	1.10664	1.06616	0.913461	0.883124	0.912971	0.967	1.012	1.216	0.889	0.896	0.985	0.867	0.147295
GE05361	101	K	4-hydroxy-3-methylbut-2-en-1-yl diphosphate synthase (flavodoxin) OS=Streptomyces olivaceus OX=47716 GN=ispG PE=3 SV=1	ispG	1	0.0105846	44.555	3	SQIPVIADIHFQPK(1)YVFAAIEAGCAAVR	1.4339	1	1.02181	0.978189					1.11764	1.10664	1.06616	0.913461	0.883124	0.912971	0.914	0.884
GE04769	52	K	4-hydroxy-3-methylbut-2-enyl diphosphate reductase OS=Streptomyces olivaceus OX=47716 GN=ispH PE=3 SV=1	ispH	1	9.46483e-26	197.49	3	HEIVHNK(1)YVVQTLEK	-0.14145	4	1.2041	0.940676	1.04417	0.82528	0.927839	1.05794	1.13124	1.14257	1.1903	0.846631	0.818471	0.870781	1.064	0.823	0.877	0.975	1.134	1.215	1.203	0.138509
GE04769	60	K	4-hydroxy-3-methylbut-2-enyl diphosphate reductase OS=Streptomyces olivaceus OX=47716 GN=ispH PE=3 SV=1	ispH	1	0.00116047	113.26	2	YVVQTLEK(1)K	-0.18886	7	1.3221	1.18242	1.09742	0.897886	0.759843	0.740334	1.13124	1.14257	1.1903	0.846631	0.818471	0.870781	1.169	1.035	0.922	1.061	0.928	0.85	0.908	0.366194
GE04769	110	K	4-hydroxy-3-methylbut-2-enyl diphosphate reductase OS=Streptomyces olivaceus OX=47716 GN=ispH PE=3 SV=1	ispH	1	1.11218e-37	207.47	3	LATIDATCPLVTK(1)VHK	-0.29387	9	1.00354	0.976271	0.997842	1.08537	1.06257	0.874413	1.13124	1.14257	1.1903	0.846631	0.818471	0.870781	0.887	0.854	0.838	1.282	1.298	1.004	1.39	0.0193891
GE04195	206	K	4-hydroxybenzoate polyprenyltransferase OS=Streptomyces olivaceus OX=47716 GN=ubiA PE=4 SV=1	ubiA	1	0.00219802	85.533	2	QVGVK(1)SVPAR	-0.46881	3	0.846657	1.23079	0.930346	1.01626	0.974874	1.00108	0.91395	1.05137		0.930731	0.911623	1.19232	0.926	1.171		1.092	1.069	0.84	0.954	0.758174
GE00319	43	K	4-hydroxyphenyl-beta-ketoacyl-CoA hydrolase OS=Streptomyces olivaceus OX=47716 GN=BC342_00940 PE=4 SV=1	BC342_00940	1	1.15287e-06	96.016	5	SGHGALSPELFGASEEYFK(1)AHGHR	-1.5861	9	0.743496	0.791023	0.859672	1.49662	0.969442	1.13975
GE02675	239	K	4-hydroxyphenylpyruvate dioxygenase OS=Streptomyces olivaceus OX=47716 GN=BC342_12660 PE=3 SV=1	BC342_12660	1	0.0320709	66.27	2	VVADGTLK(1)VK	-0.17759	1				1.0594	0.932349	1.00825				1.00281	1.02985	0.967346				1.056	0.905	1.042
GE06470	51	K	4-oxalomesaconate tautomerase OS=Streptomyces olivaceus OX=47716 GN=BC342_31055 PE=3 SV=1	BC342_31055	1	0.000209302	81.665	3	QIDGLGGAHPLTSK(1)VAVVSR	1.1497	1
GE04386	160	K	50S ribosomal protein L1 OS=Streptomyces olivaceus OX=47716 GN=rplA PE=3 SV=1	rplA	1	0.00216084	138.85	2	GGK(1)IEFR	0.72116	10	1.14858	1.31861	1.28824	0.781403	0.732608	0.730555	1.07774	1.0324	1.06695	0.964457	0.927755	0.930693	1.066	1.277	1.207	0.81	0.79	0.785	0.672	0.00188351
GE04386	141	K	50S ribosomal protein L1 OS=Streptomyces olivaceus OX=47716 GN=rplA PE=3 SV=1	rplA	1	2.83354e-21	175.68	2	GLMPNPK(1)TGTVTPDVAK	-0.2481	33	1.62001	1.85563	0.860103	0.484353	0.588747	0.59116	1.07774	1.0324	1.06695	0.964457	0.927755	0.930693	1.503	1.797	0.806	0.502	0.635	0.635	0.432	0.0361899
GE04386	71	K	50S ribosomal protein L1 OS=Streptomyces olivaceus OX=47716 GN=rplA PE=3 SV=1	rplA	1	4.33635e-41	232.83	3	GTVNLPHGTGK(1)TAR	-0.62414	16	1.12515	1.14511	1.04375	0.823908	0.932472	0.929617	1.07774	1.0324	1.06695	0.964457	0.927755	0.930693	1.044	1.109	0.978	0.854	1.005	0.999	0.913	0.223928
GE04386	177	K	50S ribosomal protein L1 OS=Streptomyces olivaceus OX=47716 GN=rplA PE=3 SV=1	rplA	1	0	455.31	3	HSNLHFIIGK(1)TSFDDTK	-0.14176	33	1.03721	1.15412	1.08562	0.868588	0.862123	0.992342	1.07774	1.0324	1.06695	0.964457	0.927755	0.930693	0.962	1.118	1.018	0.901	0.929	1.066	0.935	0.371225
GE04386	184	K	50S ribosomal protein L1 OS=Streptomyces olivaceus OX=47716 GN=rplA PE=3 SV=1	rplA	1	3.66551e-48	208.39	2	TSFDDTK(1)LVENYGAALEEVLR	3.0888	10	0.650896	1.30389			0.639002	1.40621	1.07774	1.0324	1.06695	0.964457	0.927755	0.930693	0.604	1.263			0.689	1.511	1.178	0.800046
GE04386	167	K	50S ribosomal protein L1 OS=Streptomyces olivaceus OX=47716 GN=rplA PE=3 SV=1	rplA	1	4.01312e-24	193.62	3	VDK(1)HSNLHFIIGK	1.0635	62	0.931524	1.25342	0.980953	1.02941	0.90336	0.901331	1.07774	1.0324	1.06695	0.964457	0.927755	0.930693	0.864	1.214	0.919	1.067	0.974	0.968	1.004	0.902593
GE04389	121	K	50S ribosomal protein L10 OS=Streptomyces olivaceus OX=47716 GN=rplJ PE=3 SV=1	rplJ	1	0.00176606	101.72	2	AMSADEIK(1)K	0.13439	11	1.0902	1.33099	1.31487	0.742293	0.74402	0.777633	0.910198	0.928433	1.0127	1.06886	1.15185	0.927969	1.198	1.434	1.298	0.694	0.646	0.838	0.554	0.00314271
GE04389	98	K	50S ribosomal protein L10 OS=Streptomyces olivaceus OX=47716 GN=rplJ PE=3 SV=1	rplJ	1	5.06295e-05	118.6	2	DFAK(1)DNPNLVIK	-1.9409	11	1.12732	1.25039	1.28637	0.757354	0.845199	0.733369	0.910198	0.928433	1.0127	1.06886	1.15185	0.927969	1.239	1.347	1.27	0.709	0.734	0.79	0.579	0.000172499
GE04389	106	K	50S ribosomal protein L10 OS=Streptomyces olivaceus OX=47716 GN=rplJ PE=3 SV=1	rplJ	1	0.0015046	73.877	2	DNPNLVIK(1)GGVLDGK	0.17206	1	1.01541	0.832723	1.34334	1.05519	0.948882	0.804459	0.910198	0.928433	1.0127	1.06886	1.15185	0.927969	1.116	0.897	1.326	0.987	0.824	0.867	0.802	0.167445
GE04389	113	K	50S ribosomal protein L10 OS=Streptomyces olivaceus OX=47716 GN=rplJ PE=3 SV=1	rplJ	0.999995	0.00037363	81.428	3	GGVLDGK(1)AMSADEIKK	-0.96456	3	0.959351	1.2362	1.5424	0.948156	0.748264	0.565632	0.910198	0.928433	1.0127	1.06886	1.15185	0.927969	1.054	1.331	1.523	0.887	0.65	0.61	0.549	0.0189713
GE04389	143	K	50S ribosomal protein L10 OS=Streptomyces olivaceus OX=47716 GN=rplJ PE=3 SV=1	rplJ	1	1.47885e-28	194.12	2	GK(1)QSQAASVFQALPSK	-0.6529	8	1.22255	2.13392	1.2962	0.296442	0.55717	0.493714	0.910198	0.928433	1.0127	1.06886	1.15185	0.927969	1.343	2.298	1.28	0.277	0.484	0.532	0.263	0.00844007
GE04389	37	K	50S ribosomal protein L10 OS=Streptomyces olivaceus OX=47716 GN=rplJ PE=3 SV=1	rplJ	1	1.58419e-30	226.09	2	GLTVAQLK(1)TLR	-0.38934	12	0.981187	1.08285	1.39298	0.88152	0.808747	0.852718	0.910198	0.928433	1.0127	1.06886	1.15185	0.927969	1.078	1.166	1.376	0.825	0.702	0.919	0.676	0.0209188
GE04389	53	K	50S ribosomal protein L10 OS=Streptomyces olivaceus OX=47716 GN=rplJ PE=3 SV=1	rplJ	1	2.95979e-120	324.94	2	SLGENAQYAVVK(1)NTLTK	-1.459	15	1.24273	1.21302	1.10891	0.899452	0.721791	0.814093	0.910198	0.928433	1.0127	1.06886	1.15185	0.927969	1.365	1.307	1.095	0.842	0.627	0.877	0.623	0.0186588
GE04385	74	K	50S ribosomal protein L11 OS=Streptomyces olivaceus OX=47716 GN=rplK PE=3 SV=1	rplK	1	7.90307e-24	185.08	2	SFTFITK(1)TPPAAK	-0.59195	6	1.01577	0.966697	1.15936	1.10143	1.08702	0.669723	0.743942	0.739774	0.865392	1.13173	1.19908	1.32008	1.365	1.307	1.34	0.973	0.907	0.507	0.595	0.0541507
GE04464	106	K	50S ribosomal protein L13 OS=Streptomyces olivaceus OX=47716 GN=rplM PE=3 SV=1	rplM	1	0.00613348	83.753	2	AVK(1)GMLPK	0.19991	5	0.815176	0.997084	0.908611	0.762315	1.42791	1.08891	0.856208	1.04744	0.896014	1.08192	1.02735	1.09107	0.952	0.952	1.014	0.705	1.39	0.998	1.06	0.921266
GE04464	111	K	50S ribosomal protein L13 OS=Streptomyces olivaceus OX=47716 GN=rplM PE=3 SV=1	rplM	1	0.000240575	121.09	2	GMLPK(1)NSLGR	0.029329	31	2.42369	0.518656	2.39472	0.222694	0.231744	0.208494	0.856208	1.04744	0.896014	1.08192	1.02735	1.09107	2.831	0.495	2.673	0.206	0.226	0.191	0.104	0.0246864
GE04464	39	K	50S ribosomal protein L13 OS=Streptomyces olivaceus OX=47716 GN=rplM PE=3 SV=1	rplM	0.999984	2.87382e-186	362.14	2	GK(1)HKPIYAPHVDTGDFVIIINADK	-0.93611	26	1.02855	0.958339	1.10354	0.925135	0.722041	1.2624	0.856208	1.04744	0.896014	1.08192	1.02735	1.09107	1.201	0.915	1.232	0.855	0.703	1.157	0.811	0.269516
GE04464	41	K	50S ribosomal protein L13 OS=Streptomyces olivaceus OX=47716 GN=rplM PE=3 SV=1	rplM	1	1.03389e-107	273.9	2	HK(1)PIYAPHVDTGDFVIIINADK	-0.18367	18	0.1543	0.0935099	0.193933	0.204508	4.60793	0.745821	0.856208	1.04744	0.896014	1.08192	1.02735	1.09107	0.18	0.089	0.216	0.189	4.485	0.684	11.047	0.149483
GE04464	61	K	50S ribosomal protein L13 OS=Streptomyces olivaceus OX=47716 GN=rplM PE=3 SV=1	rplM	1	2.10422e-56	215.71	3	HKPIYAPHVDTGDFVIIINADK(1)VHLSGNK	0.41551	18	1.05271	1.19437	0.97988	0.932447	0.919064	0.921522	0.856208	1.04744	0.896014	1.08192	1.02735	1.09107	1.23	1.14	1.094	0.862	0.895	0.845	0.751	0.0017249
GE04464	7	K	50S ribosomal protein L13 OS=Streptomyces olivaceus OX=47716 GN=rplM PE=3 SV=1	rplM	1	2.66558e-12	170.5	2	TYSPK(1)PGDVTR	0.04182	7	0.93044	0.795961	1.11271	0.912952	1.20684	1.0411	0.856208	1.04744	0.896014	1.08192	1.02735	1.09107	1.087	0.76	1.242	0.844	1.175	0.954	0.962	0.885051
GE04464	126	K	50S ribosomal protein L13 OS=Streptomyces olivaceus OX=47716 GN=rplM PE=3 SV=1	rplM	1	1.41471e-22	159.2	3	VYK(1)GDQHPHGAQQPQPFEITQVAQ	-0.41145	17	0.82884	0.780268	0.898853	1.04154	1.26704	1.18346	0.856208	1.04744	0.896014	1.08192	1.02735	1.09107	0.968	0.745	1.003	0.963	1.233	1.085	1.208	0.177823
GE04464	95	K	50S ribosomal protein L13 OS=Streptomyces olivaceus OX=47716 GN=rplM PE=3 SV=1	rplM	1	9.5559e-05	119.16	2	YDELLDK(1)NPEK	0.030553	11	1.03775	0.893302	0.996606	0.991481	1.1007	0.980158	0.856208	1.04744	0.896014	1.08192	1.02735	1.09107	1.212	0.853	1.112	0.916	1.071	0.898	0.908	0.499001
GE04442	53	K	50S ribosomal protein L14 OS=Streptomyces olivaceus OX=47716 GN=rplN PE=3 SV=1	rplN	1	0.0118349	70.919	2	DAIPGGNVK(1)K	0.37592	6	0.831156	0.891888	1.3421	0.987619	1.11822	0.829015	1.03776	1.0722	1.18036	0.937946	0.883905	0.887829	0.801	0.832	1.137	1.053	1.265	0.934	1.174	0.308415
GE04442	88	K	50S ribosomal protein L14 OS=Streptomyces olivaceus OX=47716 GN=rplN PE=3 SV=1	rplN	1	3.15567e-28	184.71	3	FDENAAVILK(1)NDGDPR	0.68938	20	1.20197	1.15858	1.33572	0.740381	0.781701	0.781652	1.03776	1.0722	1.18036	0.937946	0.883905	0.887829	1.158	1.081	1.132	0.789	0.884	0.88	0.757	0.00274565
GE04442	59	K	50S ribosomal protein L14 OS=Streptomyces olivaceus OX=47716 GN=rplN PE=3 SV=1	rplN	0.999575	0.000980708	88.187	3	KGDVVK(1)AVIVR	-1.1368	1	0.89918	1.01326	1.12129	0.818806		1.14746	1.03776	1.0722	1.18036	0.937946	0.883905	0.887829	0.866	0.945	0.95	0.873		1.292	1.176	0.41074
GE04442	17	K	50S ribosomal protein L14 OS=Streptomyces olivaceus OX=47716 GN=rplN PE=3 SV=1	rplN	1	5.4176e-12	155.86	2	VADNTGAK(1)EILTIR	0.019562	6	0.896576	0.851058	1.0811	1.03675	1.04844	1.08607	1.03776	1.0722	1.18036	0.937946	0.883905	0.887829	0.864	0.794	0.916	1.105	1.186	1.223	1.365	0.0036688
GE04451	8	K	50S ribosomal protein L15 OS=Streptomyces olivaceus OX=47716 GN=rplO PE=3 SV=1	rplO	1	1.04743e-43	245.08	4	AENNPLK(1)IHNLRPAPGAK	0.6317	41	0.842662	0.974929	1.12536	0.99133	0.981405	1.08432	0.957828	1.16197	0.897616	0.968121	1.00114	1.01332	0.88	0.839	1.254	1.024	0.98	1.07	1.034	0.721772
GE04451	71	K	50S ribosomal protein L15 OS=Streptomyces olivaceus OX=47716 GN=rplO PE=3 SV=1	rplO	1	0.00221614	138.48	2	GFK(1)NPFK	0.91201	9	1.12777	0.934229	0.953359		1.02619	0.958448	0.957828	1.16197	0.897616	0.968121	1.00114	1.01332	1.177	0.804	1.062		1.025	0.946	0.972	0.916595
GE04451	75	K	50S ribosomal protein L15 OS=Streptomyces olivaceus OX=47716 GN=rplO PE=3 SV=1	rplO	1	2.02754e-128	339.87	2	NPFK(1)TEFQVVNLDK	0.35294	4	0.583705	0.202555	0.377055	0.130431	4.24741	0.458848	0.957828	1.16197	0.897616	0.968121	1.00114	1.01332	0.609	0.174	0.42	0.135	4.243	0.453	4.016	0.613989
GE04460	166	K	50S ribosomal protein L17 OS=Streptomyces olivaceus OX=47716 GN=rplQ PE=3 SV=1	rplQ	1	3.41573e-06	125.23	2	ADDEAPAEESK(1)DA	0.24715	8	1.19381	1.46686	1.27764	0.737997	0.725093	0.598602	1.10125	1.11118	1.03315	0.868569	0.944629	0.941224	1.084	1.32	1.237	0.85	0.768	0.636	0.619	0.00931399
GE04460	150	K	50S ribosomal protein L17 OS=Streptomyces olivaceus OX=47716 GN=rplQ PE=3 SV=1	rplQ	1	9.55518e-120	319.89	3	DAEGSAEVSETK(1)VDTTK	0.95488	14	1.43421	1.4563	1.1874	0.697852	0.611253	0.612989	1.10125	1.11118	1.03315	0.868569	0.944629	0.941224	1.302	1.311	1.149	0.803	0.647	0.651	0.558	0.00211811
GE04460	155	K	50S ribosomal protein L17 OS=Streptomyces olivaceus OX=47716 GN=rplQ PE=3 SV=1	rplQ	1	8.42246e-96	277.31	2	VDTTK(1)ADDEAPAEESKDA	-0.12525	14	1.3597	1.71387	1.24373	0.624558	0.681902	0.376239	1.10125	1.11118	1.03315	0.868569	0.944629	0.941224	1.235	1.542	1.204	0.719	0.722	0.4	0.462	0.0192944
GE04460	99	K	50S ribosomal protein L17 OS=Streptomyces olivaceus OX=47716 GN=rplQ PE=3 SV=1	rplQ	1	0.00282257	134.44	2	ITK(1)IGNR	0.43991	8	1.08408	1.24666	1.20463	0.765851	0.878801	0.81999	1.10125	1.11118	1.03315	0.868569	0.944629	0.941224	0.984	1.122	1.166	0.882	0.93	0.871	0.82	0.0236239
GE04460	26	K	50S ribosomal protein L17 OS=Streptomyces olivaceus OX=47716 GN=rplQ PE=3 SV=1	rplQ	1	1.41394e-41	229.64	2	LLIANLAK(1)SLFEHGR	-0.003759	15	0.656432	0.810138	2.21919	0.578016	0.919404	0.816824	1.10125	1.11118	1.03315	0.868569	0.944629	0.941224	0.596	0.729	2.148	0.665	0.973	0.868	0.722	0.703371
GE04460	73	K	50S ribosomal protein L17 OS=Streptomyces olivaceus OX=47716 GN=rplQ PE=3 SV=1	rplQ	1	2.36606e-76	247.31	4	QVLQVISDK(1)SVVHTLFTEIGPR	-0.51683	8	0.842027	1.80553	0.0742233	1.54837	1.02234	0.707513	1.10125	1.11118	1.03315	0.868569	0.944629	0.941224	0.765	1.625	0.072	1.783	1.082	0.752	1.469	0.39337
GE04448	93	K	50S ribosomal protein L18 OS=Streptomyces olivaceus OX=47716 GN=rplR PE=3 SV=1	rplR	1	0.000186134	97.911	2	AK(1)AAGVEAVVFDR	0.20155	6	1.05317	1.05408	1.06473	1.00613	0.821882		0.97394	1.08258	1.0252	0.9604	0.979788	0.9781	1.081	0.974	1.039	1.048	0.839		0.915	0.379608
GE04448	6	K	50S ribosomal protein L18 OS=Streptomyces olivaceus OX=47716 GN=rplR PE=3 SV=1	rplR	1	0.0025694	94.407	2	AYGQK(1)ILK	-0.45704	3	0.270293		0.297697	1.34914	1.51742	1.56545	0.97394	1.08258	1.0252	0.9604	0.979788	0.9781	0.278		0.29	1.405	1.549	1.6	5.345	6.89502e-05
GE04448	9	K	50S ribosomal protein L18 OS=Streptomyces olivaceus OX=47716 GN=rplR PE=3 SV=1	rplR	1	0.00190502	109.86	2	ILK(1)GDAYK	-0.21557	7	0.688194	0.777805	1.20764	1.15104	1.20022	0.97511	0.97394	1.08258	1.0252	0.9604	0.979788	0.9781	0.707	0.718	1.178	1.198	1.225	0.997	1.314	0.172704
GE04448	56	K	50S ribosomal protein L18 OS=Streptomyces olivaceus OX=47716 GN=rplR PE=3 SV=1	rplR	1	7.2688e-180	342.42	3	HIVAQVIDDLK(1)GHTLASASTLDTSIR	-0.54701	13	0.785312	1.48261	0.341972	0.626796	2.09385	0.669457	0.97394	1.08258	1.0252	0.9604	0.979788	0.9781	0.806	1.37	0.334	0.653	2.137	0.684	1.384	0.605007
GE05302	96	K	50S ribosomal protein L19 OS=Streptomyces olivaceus OX=47716 GN=rplS PE=3 SV=1	rplS	1	0.0039036	125.86	2	AK(1)LYYLR	-0.25499	14	0.824637	0.898793	0.984667	1.11711	0.96614	1.20866	0.856956	1.08387	0.978216	0.964604	1.03334	1.083	0.962	0.829	1.007	1.158	0.935	1.116	1.147	0.198079
GE05302	44	K	50S ribosomal protein L19 OS=Streptomyces olivaceus OX=47716 GN=rplS PE=3 SV=1	rplS	1	0.000547315	107.66	2	VQQFK(1)GVVIR	-1.3933	13	1.18015	1.11289	1.25907	0.738201	0.937966	0.771713	0.856956	1.08387	0.978216	0.964604	1.03334	1.083	1.377	1.027	1.287	0.765	0.908	0.713	0.646	0.0190572
GE04435	208	K	50S ribosomal protein L2 OS=Streptomyces olivaceus OX=47716 GN=rplB PE=3 SV=1	rplB	1	1.65013e-247	401.51	2	ATVGEVGNAEQSNINWGK(1)AGR	0.15692	12	1.30392	1.41315	1.61402	0.569113	0.524768	0.575025	1.44313	1.34847	1.40243	0.597436	0.636552	0.571986	0.904	1.048	1.151	0.953	0.824	1.005	0.897	0.306485
GE04435	78	K	50S ribosomal protein L2 OS=Streptomyces olivaceus OX=47716 GN=rplB PE=3 SV=1	rplB	1	2.35669e-11	144.68	3	DGVPAK(1)VAHIEYDPNR	-0.075076	4	1.21008	1.18366	1.08675	0.727873	0.791631		1.44313	1.34847	1.40243	0.597436	0.636552	0.571986	0.839	0.878	0.775	1.218	1.244		1.482	0.00370518
GE04435	102	K	50S ribosomal protein L2 OS=Streptomyces olivaceus OX=47716 GN=rplB PE=3 SV=1	rplB	1	1.78774e-13	169.93	2	IALLHYADGEK(1)R	0.26827	20	1.47021	1.3829	1.33445	0.622413	0.602639	0.587382	1.44313	1.34847	1.40243	0.597436	0.636552	0.571986	1.019	1.026	0.952	1.042	0.947	1.027	1.006	0.882476
GE04435	40	K	50S ribosomal protein L2 OS=Streptomyces olivaceus OX=47716 GN=rplB PE=3 SV=1	rplB	1	1.27196e-08	150.33	2	SLVRPLHSK(1)GGR	-0.71762	4	0.657924	1.56114	1.70101	0.484277		0.595645	1.44313	1.34847	1.40243	0.597436	0.636552	0.571986	0.456	1.158	1.213	0.811		1.041	0.983	0.889304
GE04435	7	K	50S ribosomal protein L2 OS=Streptomyces olivaceus OX=47716 GN=rplB PE=3 SV=1	rplB	1	0.00208682	101.33	2	YK(1)PTTPGR	0.40284	3		1.00913	0.990866				1.44313	1.34847	1.40243	0.597436	0.636552	0.571986		0.748	0.707
GE01321	36	K	50S ribosomal protein L20 OS=Streptomyces olivaceus OX=47716 GN=rplT PE=3 SV=1	rplT	1	1.80426e-119	320.57	3	AK(1)EQVTHSLVYNYNDR	0.094109	9	1.48617	1.53086	1.61628	0.492702	0.511956	0.362027	1.43828	1.22865	1.36145	0.67898	0.688379	0.604258	1.033	1.246	1.187	0.726	0.744	0.599	0.597	0.00429044
GE02319	71	K	50S ribosomal protein L21 OS=Streptomyces olivaceus OX=47716 GN=rplU PE=3 SV=1	rplU	1	0.000203117	147.34	2	GQK(1)IDILR	-0.26172	9	0.902306	1.03005	0.843853	1.0849	1.17633	0.962564	1.0771	1.07533	0.968381	1.12258	0.904048	0.852575	0.838	0.958	0.871	0.966	1.301	1.129	1.273	0.0674836
GE02319	13	K	50S ribosomal protein L21 OS=Streptomyces olivaceus OX=47716 GN=rplU PE=3 SV=1	rplU	1	1.06229e-40	225.23	2	QHK(1)VAVGDIVEVDK	-0.011208	6	0.947859	0.742185	0.69082	1.01293	1.32071	1.28549	1.0771	1.07533	0.968381	1.12258	0.904048	0.852575	0.88	0.69	0.713	0.902	1.461	1.508	1.696	0.0499623
GE02319	97	K	50S ribosomal protein L21 OS=Streptomyces olivaceus OX=47716 GN=rplU PE=3 SV=1	rplU	1	5.52318e-21	176.25	2	QQYTAIK(1)VTEIPAAAK	-0.069346	8	1.2477	1.0591	1.02889	0.873015	0.827048	0.964254	1.0771	1.07533	0.968381	1.12258	0.904048	0.852575	1.158	0.985	1.062	0.778	0.915	1.131	0.881	0.312698
GE04437	111	K	50S ribosomal protein L22 OS=Streptomyces olivaceus OX=47716 GN=rplV PE=3 SV=1	rplV	1	3.23446e-05	99.927	3	TSHITVVVSSK(1)EGTR	0.211	3		1.29867	1.14107	0.915881	0.930421	0.713951	1.00313	0.995744	0.969466	0.972838	0.973978	1.08484		1.304	1.177	0.941	0.955	0.658	0.686	0.0953227
GE04437	84	K	50S ribosomal protein L22 OS=Streptomyces olivaceus OX=47716 GN=rplV PE=3 SV=1	rplV	1	1.04082e-230	346.44	5	VLDSAIANAAHNYDHTDADSLVISEAYVDEGPTLK(1)R	0.032273	16	0.378187	0.450618	0.322568	1.81116	1.65935	1.37812	1.00313	0.995744	0.969466	0.972838	0.973978	1.08484	0.377	0.453	0.333	1.862	1.704	1.27	4.158	0.00062803
GE04434	52	K	50S ribosomal protein L23 OS=Streptomyces olivaceus OX=47716 GN=rplW PE=3 SV=1	rplW	1	0.00848503	67.563	2	DVLLK(1)PVVSEK	0.18534	6	1.14537	1.0132	1.45412	0.848094	0.804924	0.734291	1.24279	1.20226	1.18773	0.794935	0.762708	0.80957	0.922	0.843	1.224	1.067	1.055	0.907	1.013	0.858607
GE04434	32	K	50S ribosomal protein L23 OS=Streptomyces olivaceus OX=47716 GN=rplW PE=3 SV=1	rplW	1	1.10799e-92	295.86	2	HEAEGK(1)NTVVTPASK	0.11641	6	1.27379	1.02426	1.1017	0.600245			1.24279	1.20226	1.18773	0.794935	0.762708	0.80957	1.025	0.852	0.928	0.755			0.807
GE04434	78	K	50S ribosomal protein L23 OS=Streptomyces olivaceus OX=47716 GN=rplW PE=3 SV=1	rplW	1	3.53861e-18	173.04	2	YTFVVAPGSNK(1)TQIK	-0.23098	11	1.25118	1.49108	1.24443	0.640123	0.688424	0.68477	1.24279	1.20226	1.18773	0.794935	0.762708	0.80957	1.007	1.24	1.048	0.805	0.903	0.846	0.775	0.0249079
GE04443	81	K	50S ribosomal protein L24 OS=Streptomyces olivaceus OX=47716 GN=rplX PE=3 SV=1	rplX	1	0.000336833	144.9	2	DGNK(1)VVTR	0.01825	5	0.512534	0.95362	0.775539	3.46836	0.146449	0.143494	1.00731	1.15403	0.852369	1.1164	0.920783	0.9491	0.509	0.826	0.91	3.107	0.159	0.151	1.522	0.619995
GE04443	96	K	50S ribosomal protein L24 OS=Streptomyces olivaceus OX=47716 GN=rplX PE=3 SV=1	rplX	1	7.55882e-12	198.07	2	FDDEGNK(1)VR	0.199	7	1.04958	1.33878	0.815044	1.17126	0.939389	0.685945	1.00731	1.15403	0.852369	1.1164	0.920783	0.9491	1.042	1.16	0.956	1.049	1.02	0.723	0.884	0.368534
GE04443	46	K	50S ribosomal protein L24 OS=Streptomyces olivaceus OX=47716 GN=rplX PE=3 SV=1	rplX	1	5.60344e-05	127.92	2	KHTK(1)AGPTAR	-0.36282	18			0.569654	1.06901	1.0401	1.32123	1.00731	1.15403	0.852369	1.1164	0.920783	0.9491			0.668	0.958	1.13	1.392	1.737
GE04443	22	K	50S ribosomal protein L24 OS=Streptomyces olivaceus OX=47716 GN=rplX PE=3 SV=1	rplX	1	2.49658e-05	138.54	2	QGK(1)VIAAFPR	-0.087502	50	1.12932	1.31749	0.997037	0.888649	0.935621	0.73188	1.00731	1.15403	0.852369	1.1164	0.920783	0.9491	1.121	1.142	1.17	0.796	1.016	0.771	0.752	0.029418
GE02857	158	K	50S ribosomal protein L25 OS=Streptomyces olivaceus OX=47716 GN=rplY PE=3 SV=1	rplY	1	0.00260252	88.819	2	DIK(1)LPSGVK	-0.40988	6	1.31218	1.34994	1.22166	0.682979	0.73619	0.697046	0.819091	0.805482	0.879417	1.09674	1.19665	1.20262	1.602	1.676	1.389	0.623	0.615	0.58	0.39	0.000101644
GE02857	83	K	50S ribosomal protein L25 OS=Streptomyces olivaceus OX=47716 GN=rplY PE=3 SV=1	rplY	1	2.39533e-21	175.19	3	DPIK(1)GFLEHVDLQLVK	-0.26808	2		0.644865	0.802407	1.86724	1.18511	0.500372	0.819091	0.805482	0.879417	1.09674	1.19665	1.20262		0.801	0.912	1.703	0.99	0.416	1.21	0.946513
GE02857	95	K	50S ribosomal protein L25 OS=Streptomyces olivaceus OX=47716 GN=rplY PE=3 SV=1	rplY	1	1.06703e-62	265.61	2	GFLEHVDLQLVK(1)R	-0.2624	11	1.15654	1.35362	0.853928	0.98951	0.81447	0.831935	0.819091	0.805482	0.879417	1.09674	1.19665	1.20262	1.412	1.681	0.971	0.902	0.681	0.692	0.56	0.0386667
GE02857	27	K	50S ribosomal protein L25 OS=Streptomyces olivaceus OX=47716 GN=rplY PE=3 SV=1	rplY	1	2.84633e-13	127.4	5	REDK(1)VPGVLYGHGSDPLHLTLPGHDLLMALR	-1.4414	4	0.698095			1.3019			0.819091	0.805482	0.879417	1.09674	1.19665	1.20262	0.852			1.187			1.393
GE02857	5	K	50S ribosomal protein L25 OS=Streptomyces olivaceus OX=47716 GN=rplY PE=3 SV=1	rplY	1	0.0157034	60.102	2	SEVK(1)ISAATR	-1.2551	3		0.806238	0.179243	1.12338	1.35586	1.53527	0.819091	0.805482	0.879417	1.09674	1.19665	1.20262		1.001	0.204	1.024	1.133	1.277	1.9	0.219796
GE02857	16	K	50S ribosomal protein L25 OS=Streptomyces olivaceus OX=47716 GN=rplY PE=3 SV=1	rplY	1	0.000910931	109.86	2	TEFGK(1)GAAR	0.76824	9	0.767469	0.874399	0.691749	1.21703	1.29556	1.15379	0.819091	0.805482	0.879417	1.09674	1.19665	1.20262	0.937	1.086	0.787	1.11	1.083	0.959	1.122	0.305607
GE02857	75	K	50S ribosomal protein L25 OS=Streptomyces olivaceus OX=47716 GN=rplY PE=3 SV=1	rplY	1	1.42522e-13	167.18	2	TNELAIPK(1)SVQR	0.58135	27	0.985455	0.935504	0.971931	0.976043	1.01057	1.1205	0.819091	0.805482	0.879417	1.09674	1.19665	1.20262	1.203	1.161	1.105	0.89	0.844	0.932	0.769	0.00222453
GE04440	26	K	50S ribosomal protein L29 OS=Streptomyces olivaceus OX=47716 GN=rpmC PE=3 SV=1	rpmC	1	1.82132e-14	192.14	2	EAK(1)EELFNLR	-0.90922	15	1.46048	1.26891	1.32073	0.646044	0.64788	0.655963	1.10544	1.21227	1.1039	0.787371	0.886537	0.904483	1.321	1.047	1.196	0.821	0.731	0.725	0.639	0.00474783
GE04440	6	K	50S ribosomal protein L29 OS=Streptomyces olivaceus OX=47716 GN=rpmC PE=3 SV=1	rpmC	1	2.94006e-14	185.81	2	SAGTK(1)ASELR	-0.0013209	8	1.32169	1.56698	1.2558	0.779065	0.496471	0.580004	1.10544	1.21227	1.1039	0.787371	0.886537	0.904483	1.196	1.293	1.138	0.989	0.56	0.641	0.604	0.0384094
GE04432	127	K	50S ribosomal protein L3 OS=Streptomyces olivaceus OX=47716 GN=rplC PE=3 SV=1	rplC	1	5.56708e-07	175.94	2	GFAGVMK(1)R	0.2694	21	1.36115	1.20988	0.701318	0.819721	0.867375	1.04055	0.961586	1.01222	0.97089	1.05824	1.01637	0.98069	1.416	1.195	0.722	0.775	0.853	1.061	0.807	0.452694
GE04432	74	K	50S ribosomal protein L3 OS=Streptomyces olivaceus OX=47716 GN=rplC PE=3 SV=1	rplC	1	2.78961e-09	157.95	2	GHFAK(1)ADVTPR	0.32332	14	0.977107	1.02944	1.10719	0.961459	0.987648	0.93715	0.961586	1.01222	0.97089	1.05824	1.01637	0.98069	1.016	1.017	1.14	0.909	0.972	0.956	0.894	0.0622649
GE04432	120	K	50S ribosomal protein L3 OS=Streptomyces olivaceus OX=47716 GN=rplC PE=3 SV=1	rplC	1	0.000688512	116.73	2	GK(1)GFAGVMK	0.012359	13	1.03768	1.12961	1.25745	0.758977	0.949039	0.867242	0.961586	1.01222	0.97089	1.05824	1.01637	0.98069	1.079	1.116	1.295	0.717	0.934	0.884	0.726	0.0302168
GE04432	132	K	50S ribosomal protein L3 OS=Streptomyces olivaceus OX=47716 GN=rplC PE=3 SV=1	rplC	1	1.61434e-128	340.93	3	HNFK(1)GLGAGHGTQR	-0.26287	44	1.31688	0.750782	1.81328	0.806948	0.721993	0.59012	0.961586	1.01222	0.97089	1.05824	1.01637	0.98069	1.369	0.742	1.868	0.763	0.71	0.602	0.521	0.104203
GE04432	116	K	50S ribosomal protein L3 OS=Streptomyces olivaceus OX=47716 GN=rplC PE=3 SV=1	rplC	1	0.00179118	114.28	2	VDVTGK(1)SK	0.16233	3	1.01179	1.00591	0.982306				0.961586	1.01222	0.97089	1.05824	1.01637	0.98069	1.052	0.994	1.012
GE04432	188	K	50S ribosomal protein L3 OS=Streptomyces olivaceus OX=47716 GN=rplC PE=3 SV=1	rplC	1	0.00114053	63.608	3	VTTQNLTVHAVDAEK(1)GLLLIK	1.5805	1		1					0.961586	1.01222	0.97089	1.05824	1.01637	0.98069		0.988
GE04432	32	K	50S ribosomal protein L3 OS=Streptomyces olivaceus OX=47716 GN=rplC PE=3 SV=1	rplC	1	1.09347e-54	226.51	2	VVPVTVVK(1)AGPNVVTQVR	-0.12484	10	0.847445	1.65996	1.32125	0.784064	0.754499	0.632779	0.961586	1.01222	0.97089	1.05824	1.01637	0.98069	0.881	1.64	1.361	0.741	0.742	0.645	0.548	0.0396652
GE04450	5	K	50S ribosomal protein L30 OS=Streptomyces olivaceus OX=47716 GN=rpmD PE=3 SV=1	rpmD	1	0.00131661	99.442	2	AQLK(1)ITQVK	-0.45187	11	0.123255	0.12908	0.135399	1.68575	2.21303	1.71349	1.95356	1.21514	0.367026	0.961858	0.866005	0.636413	0.063	0.106	0.369	1.753	2.555	2.692	13.011	0.00638933
GE04450	10	K	50S ribosomal protein L30 OS=Streptomyces olivaceus OX=47716 GN=rpmD PE=3 SV=1	rpmD	1	1.86743e-06	134.57	2	ITQVK(1)SYIGSK	0.34202	11	0.287212	0.25634	0.246393	1.64403	1.784	1.78202	1.95356	1.21514	0.367026	0.961858	0.866005	0.636413	0.147	0.211	0.671	1.709	2.06	2.8	6.384	0.0128675
GE04450	37	K	50S ribosomal protein L30 OS=Streptomyces olivaceus OX=47716 GN=rpmD PE=3 SV=1	rpmD	1	2.19665e-170	364.2	2	GINTQVVK(1)EDRPEFR	0.17649	9	0.232992	0.263332	0.245958	1.75251	2.04298	1.46222	1.95356	1.21514	0.367026	0.961858	0.866005	0.636413	0.119	0.217	0.67	1.822	2.359	2.298	6.44	0.014576
GE04450	16	K	50S ribosomal protein L30 OS=Streptomyces olivaceus OX=47716 GN=rpmD PE=3 SV=1	rpmD	1	2.98675e-14	185.55	2	SYIGSK(1)QNHR	-1.7765	6		0.238103	0.290707	1.81432	1.2981	1.35878	1.95356	1.21514	0.367026	0.961858	0.866005	0.636413		0.196	0.792	1.886	1.499	2.135	3.725	0.065184
GE05054	67	K	50S ribosomal protein L31 OS=Streptomyces olivaceus OX=47716 GN=rpmE PE=3 SV=1	rpmE	1	1.37423e-05	158.37	2	FGK(1)AAAGSK	0.98204	4	0.907817	1.35698	1.09463	0.640576			1.00165	0.863446	0.91557	0.896286	1.07837	1.24468	0.906	1.572	1.196	0.715			0.584
GE05054	50	K	50S ribosomal protein L31 OS=Streptomyces olivaceus OX=47716 GN=rpmE PE=3 SV=1	rpmE	1	9.90016e-08	175.12	2	QK(1)ILDTGGR	0.69363	17	0.378711	0.411274	0.387534	1.44903	1.6455	1.72795	1.00165	0.863446	0.91557	0.896286	1.07837	1.24468	0.378	0.476	0.423	1.617	1.526	1.388	3.548	9.26364e-05
GE00876	5	K	50S ribosomal protein L31 type B OS=Streptomyces olivaceus OX=47716 GN=rpmE2 PE=3 SV=1	rpmE2	1	0.000247657	90.334	4	MQQDK(1)HPDYRPVVFR	-0.09536	4	0.497276	0.382542		1.14479	1.42648	1.54892
GE05263	51	K	50S ribosomal protein L32 OS=Streptomyces olivaceus OX=47716 GN=rpmF PE=3 SV=1	rpmF	1	2.36283e-09	137.81	3	QQHIACPSCGTYNK(1)R	0.34332	2	1.07387	0.680485	1.27018	0.975462			0.538837	0.589074	0.605633	1.42327	1.40295	1.44023	1.993	1.155	2.097	0.685			0.392
GE04375	18	K	50S ribosomal protein L33 OS=Streptomyces olivaceus OX=47716 GN=rpmG PE=3 SV=1	rpmG	1	3.19991e-12	167.67	2	ITLACVECK(1)ER	-0.48776	6	0.818488	0.841343	0.681512	1.22245	1.18823	1.24798	0.928013	0.87877	0.931891	1.26133			0.882	0.957	0.731	0.969			1.131
GE03601	15	K	50S ribosomal protein L34 OS=Streptomyces olivaceus OX=47716 GN=rpmH PE=3 SV=1	rpmH	1	0.00449546	120.52	2	AK(1)THGFR	1.2519	3	0.960589	0.993603	1.04581
GE01322	15	K	50S ribosomal protein L35 OS=Streptomyces olivaceus OX=47716 GN=rpmI PE=3 SV=1	rpmI	1	0.00166188	117.4	2	FK(1)VTGSGK	-0.14606	4	1.3115	1.36012	1.24157	0.836555	0.746068	0.504184				1.03682	1.12103	0.842145				0.807	0.666	0.599
GE01322	21	K	50S ribosomal protein L35 OS=Streptomyces olivaceus OX=47716 GN=rpmI PE=3 SV=1	rpmI	1	0.00114932	103.74	2	VTGSGK(1)VLR	0.62405	2	1.26319	1.37849		0.695136	0.80491	0.858265				1.03682	1.12103	0.842145				0.67	0.718	1.019
GE04433	139	K	50S ribosomal protein L4 OS=Streptomyces olivaceus OX=47716 GN=rplD PE=3 SV=1	rplD	1	8.1782e-220	389.07	2	IHVVSGVIEGETPSTK(1)AAR	-0.2005	12	0.979319	0.862292	1.0954	1.08573	0.906644	1.07061	0.960731	1.00016	0.954855	1.04202	1.00686	1.03537	1.019	0.862	1.147	1.042	0.9	1.034	0.983	0.90029
GE04433	152	K	50S ribosomal protein L4 OS=Streptomyces olivaceus OX=47716 GN=rplD PE=3 SV=1	rplD	1	0.000326872	137.14	2	K(1)NLLLVVDR	0.11057	1	1.3256		1.45873	0.804795	0.655107	0.755767	0.960731	1.00016	0.954855	1.04202	1.00686	1.03537	1.38		1.528	0.772	0.651	0.73	0.494	0.00253473
GE04433	107	K	50S ribosomal protein L4 OS=Streptomyces olivaceus OX=47716 GN=rplD PE=3 SV=1	rplD	1	0.0087858	94.401	2	MK(1)AAALR	-0.096801	7							0.960731	1.00016	0.954855	1.04202	1.00686	1.03537
GE04433	147	K	50S ribosomal protein L4 OS=Streptomyces olivaceus OX=47716 GN=rplD PE=3 SV=1	rplD	1	2.34503e-05	152.34	2	TLFGK(1)ISER	-0.24417	9	1.07952	1.13924	1.31519	0.827302	0.814074	0.824672	0.960731	1.00016	0.954855	1.04202	1.00686	1.03537	1.124	1.139	1.377	0.794	0.809	0.797	0.659	0.00331829
GE04444	69	K	50S ribosomal protein L5 OS=Streptomyces olivaceus OX=47716 GN=rplE PE=3 SV=1	rplE	1	2.68176e-06	122.7	2	DLTTITGQK(1)PAVTK	0.57762	6	1.04308	0.820776	1.13459	0.730006	1.1455	1.12605	0.922733	0.899119	0.811307	1.07858	1.07643	1.21183	1.13	0.913	1.398	0.677	1.064	0.929	0.776	0.231996
GE04444	74	K	50S ribosomal protein L5 OS=Streptomyces olivaceus OX=47716 GN=rplE PE=3 SV=1	rplE	1	3.27016e-137	327.44	2	PAVTK(1)AR	-0.075477	17	0.99679	1.1203	1.28122	0.758382	0.922599	0.92071	0.922733	0.899119	0.811307	1.07858	1.07643	1.21183	1.08	1.246	1.579	0.703	0.857	0.76	0.594	0.0148777
GE04444	53	K	50S ribosomal protein L5 OS=Streptomyces olivaceus OX=47716 GN=rplE PE=3 SV=1	rplE	1	1.56524e-09	159.28	2	DSK(1)LIEGAIR	0.50778	4	0.867945	1.00497	1.12709				0.922733	0.899119	0.811307	1.07858	1.07643	1.21183	0.941	1.118	1.389
GE04444	20	K	50S ribosomal protein L5 OS=Streptomyces olivaceus OX=47716 GN=rplE PE=3 SV=1	rplE	1	1.76649e-06	164.64	2	YREEISGK(1)LR	-0.54956	15	0.793558	0.910321	0.950332	1.08697	1.22903	1.02979	0.922733	0.899119	0.811307	1.07858	1.07643	1.21183	0.86	1.012	1.171	1.008	1.142	0.85	0.986	0.917806
GE04444	125	K	50S ribosomal protein L5 OS=Streptomyces olivaceus OX=47716 GN=rplE PE=3 SV=1	rplE	1	7.01555e-07	155.07	2	GLSPK(1)QFDGR	0.10457	10	1.04876	1.12537	1.09073	0.944865	1.00533	0.784938	0.922733	0.899119	0.811307	1.07858	1.07643	1.21183	1.137	1.252	1.344	0.876	0.934	0.648	0.658	0.025198
GE04444	150	K	50S ribosomal protein L5 OS=Streptomyces olivaceus OX=47716 GN=rplE PE=3 SV=1	rplE	1	4.46645e-41	199.04	3	GNYTFGLTEQVMFHEIDQDK(1)IDR	-0.019559	4	1.56356		0.301095	0.732067	1.40328		0.922733	0.899119	0.811307	1.07858	1.07643	1.21183	1.694		0.371	0.679	1.304		0.96	0.85492
GE04444	183	K	50S ribosomal protein L5 OS=Streptomyces olivaceus OX=47716 GN=rplE PE=3 SV=1	rplE	1	0.0048165	77.282	2	HLGFPFK(1)EA	-0.77154	7	1.00621	1.13469	1.12474	1.02948	0.911232	0.79364	0.922733	0.899119	0.811307	1.07858	1.07643	1.21183	1.09	1.262	1.386	0.954	0.847	0.655	0.657	0.0311611
GE04444	77	K	50S ribosomal protein L5 OS=Streptomyces olivaceus OX=47716 GN=rplE PE=3 SV=1	rplE	1	0.00434531	133.81	2	K(1)SIAQFK(1)LR	1.1583	3	0.684584	0.698881	0.909958	1.22001	1.34723	1.13933	0.922733	0.899119	0.811307	1.07858	1.07643	1.21183	0.742	0.777	1.122	1.131	1.252	0.94	1.258	0.196645
GE04444	83	K	50S ribosomal protein L5 OS=Streptomyces olivaceus OX=47716 GN=rplE PE=3 SV=1	rplE	1	0.0049523	120.33	2	SIAQFK(1)LR	0.51161	3	0.375086	0.439559	0.461316	1.62941	1.62931	1.46533	0.922733	0.899119	0.811307	1.07858	1.07643	1.21183	0.406	0.489	0.569	1.511	1.514	1.209	2.892	0.000971839
GE04447	30	K	50S ribosomal protein L6 OS=Streptomyces olivaceus OX=47716 GN=rplF PE=3 SV=1	rplF	1	4.30807e-55	233.52	2	GPK(1)GSLTHTVVAPIDVAK	-0.28168	12	0.771017	0.772128	0.934964	1.19177	1.07504	1.25508	0.779067	0.752791	0.74694	1.30188	1.19939	1.21992	0.99	1.026	1.252	0.915	0.896	1.029	0.869	0.181951
GE04447	164	K	50S ribosomal protein L6 OS=Streptomyces olivaceus OX=47716 GN=rplF PE=3 SV=1	rplF	1	0.000587369	106.68	2	GVK(1)YEGEVIR	-2.1594	3	0.649301	0.623134		1.31771	1.30822	1.10163	0.779067	0.752791	0.74694	1.30188	1.19939	1.21992	0.833	0.828		1.012	1.091	0.903	1.207	0.0802796
GE04447	87	K	50S ribosomal protein L6 OS=Streptomyces olivaceus OX=47716 GN=rplF PE=3 SV=1	rplF	1	0.00324096	85.731	2	K(1)LEISGVGYR	-0.73348	5		1.11887	1.15739	0.960791	0.820898	0.942051	0.779067	0.752791	0.74694	1.30188	1.19939	1.21992		1.486	1.55	0.738	0.684	0.772	0.482	0.000622655
GE04447	63	K	50S ribosomal protein L6 OS=Streptomyces olivaceus OX=47716 GN=rplF PE=3 SV=1	rplF	1	2.09782e-14	190.57	3	QSK(1)ALHGLSR	-0.14264	10	0.675542	0.950688	0.734636	1.20009	1.66874	0.770305	0.779067	0.752791	0.74694	1.30188	1.19939	1.21992	0.867	1.263	0.984	0.922	1.391	0.631	0.945	0.725812
GE04447	100	K	50S ribosomal protein L6 OS=Streptomyces olivaceus OX=47716 GN=rplF PE=3 SV=1	rplF	1	2.19966e-25	165.96	3	VLAK(1)GSNLEFSLGYSHPILVEAPEGITFK	1.9454	2		1.33571			0.66429		0.779067	0.752791	0.74694	1.30188	1.19939	1.21992		1.774			0.554		0.312
GE04390	101	K	50S ribosomal protein L7/L12 OS=Streptomyces olivaceus OX=47716 GN=rplL PE=3 SV=1	rplL	1	0.000302812	80.763	2	DLVDGAPK(1)PVLEK	0.32839	6	1.45896	1.28084	1.42405	0.588406	0.65119	0.596553	1.03769	1.14911	1.01899	0.873923	1.01066	0.909619	1.406	1.115	1.398	0.673	0.644	0.656	0.503	0.000922851
GE04390	93	K	50S ribosomal protein L7/L12 OS=Streptomyces olivaceus OX=47716 GN=rplL PE=3 SV=1	rplL	1	0.000131975	111.12	2	EAK(1)DLVDGAPK	0.22646	12	1.25818	1.04693	1.16343	0.807267	0.805704	0.918492	1.03769	1.14911	1.01899	0.873923	1.01066	0.909619	1.212	0.911	1.142	0.924	0.797	1.01	0.836	0.188297
GE04390	90	K	50S ribosomal protein L7/L12 OS=Streptomyces olivaceus OX=47716 GN=rplL PE=3 SV=1	rplL	1	0.0122414	60.899	2	ELTSLGLK(1)EAK	0.36945	5	0.926413		1.0644			1.00919	1.03769	1.14911	1.01899	0.873923	1.01066	0.909619	0.893		1.045			1.109	1.144
GE04390	79	K	50S ribosomal protein L7/L12 OS=Streptomyces olivaceus OX=47716 GN=rplL PE=3 SV=1	rplL	1	1.51356e-05	164.53	2	IQVIK(1)VVR	-3.1419	14	1.35405	1.73406	1.36981	0.574818	0.533727	0.433534	1.03769	1.14911	1.01899	0.873923	1.01066	0.909619	1.305	1.509	1.344	0.658	0.528	0.477	0.4	0.000914105
GE03573	112	K	50S ribosomal protein L9 OS=Streptomyces olivaceus OX=47716 GN=rplI PE=3 SV=1	rplI	1	0.000315034	120.15	2	AAGGPEVDK(1)R	2.6602	3	1.07454	1.56147	1.31052	0.0534732			1.18665	1.23785	1.07791	0.863629	0.786119	0.847842	0.906	1.261	1.216	0.062			0.055
GE03573	76	K	50S ribosomal protein L9 OS=Streptomyces olivaceus OX=47716 GN=rplI PE=3 SV=1	rplI	1	2.51774e-05	151.27	2	AQLEGVK(1)VR	0.44052	6	0.794178	0.753381	0.837526	1.19175	1.11164	1.31153	1.18665	1.23785	1.07791	0.863629	0.786119	0.847842	0.669	0.609	0.777	1.38	1.414	1.547	2.112	0.000680654
GE03573	45	K	50S ribosomal protein L9 OS=Streptomyces olivaceus OX=47716 GN=rplI PE=3 SV=1	rplI	1	2.30911e-14	189.38	2	GGEK(1)DVEQIR	0.14067	5	0.940352	1.0266	1.14511	1.00284	0.922597	0.962506	1.18665	1.23785	1.07791	0.863629	0.786119	0.847842	0.792	0.829	1.062	1.161	1.174	1.135	1.293	0.0442203
GE03573	122	K	50S ribosomal protein L9 OS=Streptomyces olivaceus OX=47716 GN=rplI PE=3 SV=1	rplI	1	4.6683e-113	295.37	2	IELGSPIK(1)TLGAHETSVR	0.10318	16	0.518558	0.668675	0.501299	1.3339	1.38884	1.58872	1.18665	1.23785	1.07791	0.863629	0.786119	0.847842	0.437	0.54	0.465	1.545	1.767	1.874	3.596	0.000112579
GE03573	22	K	50S ribosomal protein L9 OS=Streptomyces olivaceus OX=47716 GN=rplI PE=3 SV=1	rplI	1	6.38606e-55	202.47	3	IILTHEVSGLGAAGDVVDVK(1)DGYAR	-0.25515	6	1.18287	1.10148	0.989717	0.922546	0.965925	0.83746	1.18665	1.23785	1.07791	0.863629	0.786119	0.847842	0.997	0.89	0.918	1.068	1.229	0.988	1.171	0.0986465
GE03573	55	K	50S ribosomal protein L9 OS=Streptomyces olivaceus OX=47716 GN=rplI PE=3 SV=1	rplI	1	0.000354547	79.394	3	K(1)IHEIQTIEQANQVK	-0.18895	2		0.98478	1.01522				1.18665	1.23785	1.07791	0.863629	0.786119	0.847842		0.796	0.942
GE03573	2	K	50S ribosomal protein L9 OS=Streptomyces olivaceus OX=47716 GN=rplI PE=3 SV=1	rplI	1	5.60533e-22	156.28	3	MK(1)IILTHEVSGLGAAGDVVDVK	-0.16066	5	1.40254	1.05012		0.661071	0.886261		1.18665	1.23785	1.07791	0.863629	0.786119	0.847842	1.182	0.848		0.765	1.127		0.932	0.795642
GE03573	41	K	50S ribosomal protein L9 OS=Streptomyces olivaceus OX=47716 GN=rplI PE=3 SV=1	rplI	1	0.0284658	70.69	2	WTK(1)GGEK	-0.55927	3	1.09944	1.69912	1.14553	0.0559087			1.18665	1.23785	1.07791	0.863629	0.786119	0.847842	0.927	1.373	1.063	0.065			0.058
GE01347	76	K	5'-3' exonuclease OS=Streptomyces olivaceus OX=47716 GN=BC342_05900 PE=4 SV=1	BC342_05900	1	7.61458e-07	129.38	2	VELIPSYK(1)AHR	0.69873	13	1.0164	1.09944	0.950529	0.997814	1.09802	0.837797	1.06497	0.981616	0.99752	0.970563	0.957365	1.02797	0.954	1.12	0.953	1.028	1.147	0.815	0.988	0.87393
GE00839	35	K	5-methyltetrahydropteroyltriglutamate--homocysteine methyltransferase OS=Streptomyces olivaceus OX=47716 GN=metE PE=3 SV=1	metE	1	0.000866354	111.01	2	AIEGYWK(1)GR	0.10329	6	1.2073	1.45065	1.28017	0.643189	0.664098	0.754589	1.20133	1.2952	1.19068	0.765826	0.819643	0.727324	1.005	1.12	1.075	0.84	0.81	1.037	0.84	0.0968764
GE00839	744	K	5-methyltetrahydropteroyltriglutamate--homocysteine methyltransferase OS=Streptomyces olivaceus OX=47716 GN=metE PE=3 SV=1	metE	1	4.45919e-26	215.06	2	LWVNPDCGLK(1)TR	1.459	10	1.19051	1.19686	1.37536	0.887509	0.687681	0.662079	1.20133	1.2952	1.19068	0.765826	0.819643	0.727324	0.991	0.924	1.155	1.159	0.839	0.91	0.947	0.638991
GE00839	373	K	5-methyltetrahydropteroyltriglutamate--homocysteine methyltransferase OS=Streptomyces olivaceus OX=47716 GN=metE PE=3 SV=1	metE	1	0.000125423	103.22	2	TSETVTLAK(1)GLAR	-0.32255	3	1.11211	1.1739	1.06431		0.649679		1.20133	1.2952	1.19068	0.765826	0.819643	0.727324	0.926	0.906	0.894		0.793		0.873
GE00839	4	K	5-methyltetrahydropteroyltriglutamate--homocysteine methyltransferase OS=Streptomyces olivaceus OX=47716 GN=metE PE=3 SV=1	metE	1	6.14323e-97	277.31	2	TSK(1)SAAAAAGATVYGYPR	-0.18711	2		1					1.20133	1.2952	1.19068	0.765826	0.819643	0.727324		0.772
GE07204	1152	K	6-methylsalicylic acid synthase OS=Streptomyces olivaceus OX=47716 GN=BC342_34565 PE=4 SV=1	BC342_34565	1	0.00441579	78.149	2	AGIDPK(1)SVR	0.36355	3	1.38368	0.965114	1.26286	0.388343			1.68399	1.37432	1.63322	0.121372	0.187098		0.822	0.702	0.773	3.2			4.179
GE03604	144	K	6-phosphogluconate dehydrogenase (Decarboxylating) OS=Streptomyces olivaceus OX=47716 GN=BC342_16955 PE=3 SV=1	BC342_16955	1	0.0067218	54.225	3	VQPVFDALK(1)PEGDFGAVHAGK	-0.17162	2		0.815112	1.16459	0.995137	0.48181	1.54335	1.06347	1.14485	1.1293	0.90215	0.838799	0.921429		0.712	1.031	1.103	0.574	1.675	1.282	0.709685
GE03604	156	K	6-phosphogluconate dehydrogenase (Decarboxylating) OS=Streptomyces olivaceus OX=47716 GN=BC342_16955 PE=3 SV=1	BC342_16955	1	6.87961e-33	172.06	4	VQPVFDALKPEGDFGAVHAGK(1)VGAGHFAK	-0.60039	17	1.03471	1.12944	0.942023	1.02279	1.16779	0.703248	1.06347	1.14485	1.1293	0.90215	0.838799	0.921429	0.973	0.987	0.834	1.134	1.392	0.763	1.177	0.502014
GE06282	144	K	6-phosphogluconate dehydrogenase (Decarboxylating) OS=Streptomyces olivaceus OX=47716 GN=BC342_30050 PE=3 SV=1	BC342_30050	0.999986	3.85005e-23	156.88	3	ETVDDLKPVFDALK(1)PDGPYGYVHAGR	-0.034738	8	0.345681		1.90984	1.1595		0.584972	1.20622	1.11012	1.07714	0.928765	0.851731	0.826026	0.287		1.773	1.248		0.708	0.95	0.799551
GE06282	94	K	6-phosphogluconate dehydrogenase (Decarboxylating) OS=Streptomyces olivaceus OX=47716 GN=BC342_30050 PE=3 SV=1	BC342_30050	1	3.43639e-109	321.71	3	WTDDEK(1)HAEELGR	-0.37459	8	1.05535	1.25711	1.15301	0.880237	0.885758	0.768533	1.20622	1.11012	1.07714	0.928765	0.851731	0.826026	0.875	1.132	1.07	0.948	1.04	0.93	0.948	0.602164
GE01655	27	K	6-phosphogluconolactonase OS=Streptomyces olivaceus OX=47716 GN=pgl PE=3 SV=1	pgl	1	2.82692e-10	153.75	2	LITK(1)IVDAQASR	-0.94895	18	1.33024	1.42712	1.30772	0.643281	0.555233	0.736407	1.09738	1.26171	1.28952	0.764012	0.820122	0.76726	1.212	1.131	1.014	0.842	0.677	0.96	0.738	0.0531095
GE01655	253	K	6-phosphogluconolactonase OS=Streptomyces olivaceus OX=47716 GN=pgl PE=3 SV=1	pgl	1	0.000630363	70.414	3	TLWLLDEPAASQLPK(1)SLYEAH	1.5212	2	0.633794	1.2322	1.50719			0.626818	1.09738	1.26171	1.28952	0.764012	0.820122	0.76726	0.578	0.977	1.169			0.817	0.9
GE01655	184	K	6-phosphogluconolactonase OS=Streptomyces olivaceus OX=47716 GN=pgl PE=3 SV=1	pgl	1	2.09935e-77	281.99	3	TVIGVHGSPK(1)PPPVR	-0.17676	10	1.34142	1.3196	1.28916	0.66368	0.839326	0.546819	1.09738	1.26171	1.28952	0.764012	0.820122	0.76726	1.222	1.046	1	0.869	1.023	0.713	0.797	0.124941
GE01370	292	K	AAA ATPase forming ring-shaped complexes OS=Streptomyces olivaceus OX=47716 GN=arc PE=3 SV=1	arc	1	0.00775803	76.827	2	AVANSLAK(1)K	0.18309	5	1.18391		1.1542	0.9707	0.983713	0.707475	1.05982	1.02621	1.07015	0.980512	0.915337	0.94797	1.117		1.079	0.99	1.075	0.746	0.853	0.320599
GE01370	515	K	AAA ATPase forming ring-shaped complexes OS=Streptomyces olivaceus OX=47716 GN=arc PE=3 SV=1	arc	1	0.00177786	114.6	2	DFLEK(1)NQK	-2.1468	3	0.927178	1.14723	1.23233	0.831032	0.820911	1.04132	1.05982	1.02621	1.07015	0.980512	0.915337	0.94797	0.875	1.118	1.152	0.848	0.897	1.098	0.904	0.4423
GE01370	429	K	AAA ATPase forming ring-shaped complexes OS=Streptomyces olivaceus OX=47716 GN=arc PE=3 SV=1	arc	1	8.48482e-06	145.72	2	DIFGK(1)YLTQR	-0.0029833	6	0.896269	1.33404	1.14913	0.795797	0.914577	0.910183	1.05982	1.02621	1.07015	0.980512	0.915337	0.94797	0.846	1.3	1.074	0.812	0.999	0.96	0.861	0.376018
GE01370	449	K	AAA ATPase forming ring-shaped complexes OS=Streptomyces olivaceus OX=47716 GN=arc PE=3 SV=1	arc	1	2.47161e-44	202.17	3	DK(1)TATVSSMIQTAVEQMYAESEENR	1.6161	6	1.06623	0.990072	1.56711	1.00021	0.877973	0.498407	1.05982	1.02621	1.07015	0.980512	0.915337	0.94797	1.006	0.965	1.464	1.02	0.959	0.526	0.729	0.245968
GE01370	85	K	AAA ATPase forming ring-shaped complexes OS=Streptomyces olivaceus OX=47716 GN=arc PE=3 SV=1	arc	1	0.000161168	96.64	2	DQIVALK(1)EEVDR	-0.099323	2							1.05982	1.02621	1.07015	0.980512	0.915337	0.94797
GE01370	279	K	AAA ATPase forming ring-shaped complexes OS=Streptomyces olivaceus OX=47716 GN=arc PE=3 SV=1	arc	1	3.72886e-06	111.96	2	GVLLYGPPGCGK(1)TLIAK	-0.40918	4	1.93558	1.95145	0.0186623	0.689773	0.045918	1.35862	1.05982	1.02621	1.07015	0.980512	0.915337	0.94797	1.826	1.902	0.017	0.703	0.05	1.433	0.584	0.978756
GE01370	414	K	AAA ATPase forming ring-shaped complexes OS=Streptomyces olivaceus OX=47716 GN=arc PE=3 SV=1	arc	1	0.00061633	120.03	3	IK(1)IERPDAEAAK	-0.71601	9	1.17041	1.36867	1.42258	0.859895	0.7188	0.459652	1.05982	1.02621	1.07015	0.980512	0.915337	0.94797	1.104	1.334	1.329	0.877	0.785	0.485	0.57	0.0374283
GE01370	447	K	AAA ATPase forming ring-shaped complexes OS=Streptomyces olivaceus OX=47716 GN=arc PE=3 SV=1	arc	1	1.46002e-92	291.57	4	LPLHSDDLAEHEK(1)DK	0.49478	14	1.06421	1.37	1.0907	0.772142	0.923231	0.779719	1.05982	1.02621	1.07015	0.980512	0.915337	0.94797	1.004	1.335	1.019	0.787	1.009	0.823	0.78	0.110212
GE01370	534	K	AAA ATPase forming ring-shaped complexes OS=Streptomyces olivaceus OX=47716 GN=arc PE=3 SV=1	arc	1	1.6775e-70	229.65	3	VSHLLQACVDEFK(1)ENEDLPNTTNPDDWAR	4.4065	6	1.53537	1.41134	0.0158985		1.34987	0.687517	1.05982	1.02621	1.07015	0.980512	0.915337	0.94797	1.449	1.375	0.015		1.475	0.725	1.162	0.585015
GE01233	387	K	AAA family ATPase OS=Streptomyces olivaceus OX=47716 GN=BC342_05315 PE=3 SV=1	BC342_05315	1	1.1076e-06	66.419	5	DSHYK(1)GAGK(1)LGHGQGYVYPHDLPEGIAAQQYAPDELK	-0.088019	1				1.09915	0.993583	0.907264	0.882146	0.767653	0.861944	1.10901	1.23357	1.14568				0.991	0.805	0.792
GE01233	391	K	AAA family ATPase OS=Streptomyces olivaceus OX=47716 GN=BC342_05315 PE=3 SV=1	BC342_05315	1	1.99467e-110	273.72	4	GAGK(1)LGHGQGYVYPHDLPEGIAAQQYAPDELK	-0.23836	14	0.373915	0.416354	0.419383	1.24848	1.66088	1.88098	0.882146	0.767653	0.861944	1.10901	1.23357	1.14568	0.424	0.542	0.487	1.126	1.346	1.642	2.831	0.0013572
GE01233	133	K	AAA family ATPase OS=Streptomyces olivaceus OX=47716 GN=BC342_05315 PE=3 SV=1	BC342_05315	1	5.07576e-60	252.14	2	FSK(1)AQQDSLLPAVENR	0.11141	8	0.748273	1.06489	1.271	0.946333	0.920752	1.04876	0.882146	0.767653	0.861944	1.10901	1.23357	1.14568	0.848	1.387	1.475	0.853	0.746	0.915	0.678	0.120735
GE01233	84	K	AAA family ATPase OS=Streptomyces olivaceus OX=47716 GN=BC342_05315 PE=3 SV=1	BC342_05315	1	3.07863e-05	111.5	2	TTLAYVVSK(1)ATNK	-1.9599	6	0.922457	0.872681	1.10946	0.92021	1.05438	1.12081	0.882146	0.767653	0.861944	1.10901	1.23357	1.14568	1.046	1.137	1.287	0.83	0.855	0.978	0.767	0.0284476
GE02767	79	K	AAA family ATPase OS=Streptomyces olivaceus OX=47716 GN=BC342_13070 PE=4 SV=1	BC342_13070	1	0.00144411	90.827	2	ALAAATELDTK(1)R	-0.36567	4	1.04128	0.908834	1.12385	1.05067	0.786298	1.08907	1.04829	1.07223	1.11617	0.98166	0.871677	0.909975	0.993	0.848	1.007	1.07	0.902	1.197	1.113	0.356597
GE06060	479	K	AAA family ATPase OS=Streptomyces olivaceus OX=47716 GN=BC342_28875 PE=3 SV=1	BC342_28875	1	0.0131885	86.512	2	IVELK(1)QR	0.3084	3		0.995341	0.719838		1.28482
GE05383	9	K	AAA_31 domain-containing protein OS=Streptomyces olivaceus OX=47716 GN=BC342_25880 PE=4 SV=1	BC342_25880	1	0.0032724	129.68	2	FSAHALK(1)R	-0.53563	3						1	0.964947	0.871929	0.901214	1.10355	1.07967	1.0787						0.927
GE05383	523	K	AAA_31 domain-containing protein OS=Streptomyces olivaceus OX=47716 GN=BC342_25880 PE=4 SV=1	BC342_25880	1	1.11475e-82	263.75	2	GGVGK(1)TTTTTALGSTLATER	-0.30433	9	1.15221	1.01812	1.09673	0.81311	0.976915	0.942916	0.964947	0.871929	0.901214	1.10355	1.07967	1.0787	1.194	1.168	1.217	0.737	0.905	0.874	0.703	0.00526235
GE05383	518	K	AAA_31 domain-containing protein OS=Streptomyces olivaceus OX=47716 GN=BC342_25880 PE=4 SV=1	BC342_25880	1	0.000233986	106.2	2	IAVISLK(1)GGVGK	-0.42943	3	1.07944	1.07651	1.0786	0.768168	0.831168	1.16612	0.964947	0.871929	0.901214	1.10355	1.07967	1.0787	1.119	1.235	1.197	0.696	0.77	1.081	0.717	0.0622476
GE05383	698	K	AAA_31 domain-containing protein OS=Streptomyces olivaceus OX=47716 GN=BC342_25880 PE=4 SV=1	BC342_25880	1	2.58477e-17	167.44	3	MIK(1)VEDIVGHFQTR	0.21257	9	1.17988	1.07568	1.21307	0.926931	0.848956	0.75548	0.964947	0.871929	0.901214	1.10355	1.07967	1.0787	1.223	1.234	1.346	0.84	0.786	0.7	0.612	0.00130176
GE00190	41	K	ABC transporter ATP-binding protein OS=Streptomyces olivaceus OX=47716 GN=BC342_00290 PE=4 SV=1	BC342_00290	1	2.87329e-11	138.24	2	FVGLVGPNGSGK(1)STVLR	0.592	2	1.23056	0.864686	1.3337	0.786194	0.988648	0.796211	1.09714	1.27392	1.26916	0.770222	0.809549	0.780001	1.122	0.679	1.051	1.021	1.221	1.021	1.144	0.411192
GE01533	356	K	ABC transporter ATP-binding protein OS=Streptomyces olivaceus OX=47716 GN=BC342_06785 PE=4 SV=1	BC342_06785	1	0.000123804	125.83	2	NLYK(1)QFAELR	0.23487	1	1.1199	1.10626	0.973108			0.800723	0.899406	0.911327	0.983688	1.04185	1.09795	1.06578	1.245	1.214	0.989			0.751	0.653
GE01533	329	K	ABC transporter ATP-binding protein OS=Streptomyces olivaceus OX=47716 GN=BC342_06785 PE=4 SV=1	BC342_06785	1	4.79635e-13	141.46	2	SLIAVIGPSGSGK(1)STLLK	-0.53103	4	2.0571	0.861948	0.699339	0.208727	0.608156	1.56473	0.899406	0.911327	0.983688	1.04185	1.09795	1.06578	2.287	0.946	0.711	0.2	0.554	1.468	0.563	0.329042
GE01726	159	K	ABC transporter ATP-binding protein OS=Streptomyces olivaceus OX=47716 GN=BC342_07745 PE=4 SV=1	BC342_07745	1	7.22709e-09	116.6	3	ALELLEFVGLAAK(1)ADHLAR	-0.28959	2		0.230437	0.672267		1.90961	1.18769	0.583162	0.612975	0.633722	1.34712	1.40402	1.419		0.376	1.061		1.36	0.837	1.529	0.456588
GE01726	89	K	ABC transporter ATP-binding protein OS=Streptomyces olivaceus OX=47716 GN=BC342_07745 PE=4 SV=1	BC342_07745	1	0.000981421	99.013	2	SFK(1)VTAAGIAR	0.60991	2				0.908457	1.11368	0.977867	0.583162	0.612975	0.633722	1.34712	1.40402	1.419				0.674	0.793	0.689
GE01726	86	K	ABC transporter ATP-binding protein OS=Streptomyces olivaceus OX=47716 GN=BC342_07745 PE=4 SV=1	BC342_07745	1	0.0188017	66.429	2	VLPAK(1)SFK	-0.39958	6	1.03565	0.737622	0.729789	1.08231	1.16392	1.25071	0.583162	0.612975	0.633722	1.34712	1.40402	1.419	1.776	1.203	1.152	0.803	0.829	0.881	0.608	0.0270826
GE01727	16	K	ABC transporter ATP-binding protein OS=Streptomyces olivaceus OX=47716 GN=BC342_07750 PE=4 SV=1	BC342_07750	1	0.0102494	67.704	2	VAYGK(1)IEAVK	-0.19139	4	1.06866	1.15978			0.836562	0.934995	0.586939	0.673922	0.692077	1.22295	1.48383	1.34028	1.821	1.721			0.564	0.698	0.356	0.0111115
GE01776	9	K	ABC transporter ATP-binding protein OS=Streptomyces olivaceus OX=47716 GN=BC342_07990 PE=4 SV=1	BC342_07990	1	0.000697543	99.442	2	GLTK(1)TYPAVR	0.13104	2							0.928936	0.936481	1.07702	1.2263		0.831265
GE02133	355	K	ABC transporter ATP-binding protein OS=Streptomyces olivaceus OX=47716 GN=BC342_09785 PE=4 SV=1	BC342_09785	1	3.30074e-31	202.65	3	K(1)HYGLNLIDTINR	0.27511	4				1.06918	0.994459	0.936356				1.01971	0.935917	1.04438				1.049	1.063	0.897
GE02133	13	K	ABC transporter ATP-binding protein OS=Streptomyces olivaceus OX=47716 GN=BC342_09785 PE=4 SV=1	BC342_09785	1	0.00235119	84.213	2	SIVK(1)TFPGVK	-0.2037	3				0.888599	1.14121	0.970195				1.01971	0.935917	1.04438				0.871	1.219	0.929
GE05088	82	K	ABC transporter ATP-binding protein OS=Streptomyces olivaceus OX=47716 GN=BC342_24415 PE=4 SV=1	BC342_24415	1	5.82633e-05	88.561	3	HVGALLDAK(1)AVHGGR	-0.45661	6		0.696418	0.756588	1.39623	1.15076		0.707383	0.627877	0.685711	1.35198	1.21996	1.40709		1.109	1.103	1.033	0.943		0.893	0.130149
GE05088	9	K	ABC transporter ATP-binding protein OS=Streptomyces olivaceus OX=47716 GN=BC342_24415 PE=4 SV=1	BC342_24415	1	0.00410084	80.755	2	MIEAVGLTK(1)R	0.57481	3	0.543847	0.694144	0.725867	1.56338	1.35323	1.11954	0.707383	0.627877	0.685711	1.35198	1.21996	1.40709	0.769	1.106	1.059	1.156	1.109	0.796	1.043	0.812768
GE05088	126	K	ABC transporter ATP-binding protein OS=Streptomyces olivaceus OX=47716 GN=BC342_24415 PE=4 SV=1	BC342_24415	1	0.0104571	64.064	2	SK(1)GFSLGMGQR	-2.6172	3	0.967251	1.09412	1.10683	1.05663	0.928157	0.847014	0.707383	0.627877	0.685711	1.35198	1.21996	1.40709	1.367	1.743	1.614	0.782	0.761	0.602	0.454	0.00196047
GE06024	2	K	ABC transporter ATP-binding protein OS=Streptomyces olivaceus OX=47716 GN=BC342_28720 PE=4 SV=1	BC342_28720	1	0.00330041	106.14	2	MK(1)LVVDR	-0.75982	3
GE06690	136	K	ABC transporter ATP-binding protein OS=Streptomyces olivaceus OX=47716 GN=BC342_32090 PE=4 SV=1	BC342_32090	1	0.000146546	87.088	3	DAAFFHDNFAGSLTK(1)R	-0.033425	2		0.370732	0.426336	1.44782	1.33138	1.42373
GE03912	2	K	ABC transporter domain-containing protein OS=Streptomyces olivaceus OX=47716 GN=BC342_18385 PE=4 SV=1	BC342_18385	1	0.0119855	61.353	2	MK(1)PLMLEGLSK	-0.53902	1				1.02281	1.01181	0.965377		0.459976		0.919393	1.45148	1.16915				1.112	0.697	0.826
GE03912	324	K	ABC transporter domain-containing protein OS=Streptomyces olivaceus OX=47716 GN=BC342_18385 PE=4 SV=1	BC342_18385	1	0.0312528	56.014	2	TSDLDK(1)VSA	0.35005	1				0.957253	1.09579	0.946956		0.459976		0.919393	1.45148	1.16915				1.041	0.755	0.81
GE01511	126	K	ABC transporter OS=Streptomyces olivaceus OX=47716 GN=BC342_06665 PE=4 SV=1	BC342_06665	1	7.92501e-05	89.468	3	VVQESMAK(1)TGISELAER	-1.3573	1	1.22778	1.34267	1.16768	0.771444	0.722722	0.767716	1.00206	0.972966	0.956074	0.98522	1.11446	0.969228	1.225	1.38	1.221	0.783	0.648	0.792	0.581	0.00204797
GE01567	296	K	ABC transporter OS=Streptomyces olivaceus OX=47716 GN=BC342_06955 PE=4 SV=1	BC342_06955	1	6.37138e-10	155.48	3	RADK(1)LLAGLESER	1.1335	15	0.649061	0.714836	0.930018	1.2117	1.29969	1.19469	1.06619	1.0928	1.09167	0.882661	0.941384	0.925301	0.609	0.654	0.852	1.373	1.381	1.291	1.913	0.00322595
GE01567	283	K	ABC transporter OS=Streptomyces olivaceus OX=47716 GN=BC342_06955 PE=4 SV=1	BC342_06955	1	7.8608e-20	200.56	2	ATK(1)TVAAQNMAR	-0.32859	5	0.572906	0.362095	0.550125	1.43405	1.70303	1.3778	1.06619	1.0928	1.09167	0.882661	0.941384	0.925301	0.537	0.331	0.504	1.625	1.809	1.489	3.588	0.00132051
GE01567	202	K	ABC transporter OS=Streptomyces olivaceus OX=47716 GN=BC342_06955 PE=4 SV=1	BC342_06955	1	0.00287972	134.06	2	DYLK(1)TYR	-0.20845	6	1.29369	1.18767	1.18922	0.902876	0.64749	0.779056	1.06619	1.0928	1.09167	0.882661	0.941384	0.925301	1.213	1.087	1.089	1.023	0.688	0.842	0.753	0.0700166
GE01567	45	K	ABC transporter OS=Streptomyces olivaceus OX=47716 GN=BC342_06955 PE=4 SV=1	BC342_06955	1	1.02771e-83	272.81	2	TTLTK(1)VLAGEGQPAGGTVTR	-0.31161	10	0.843535	1.09097	1.23401	0.939442	1.06442	0.827625	1.06619	1.0928	1.09167	0.882661	0.941384	0.925301	0.791	0.998	1.13	1.064	1.131	0.894	1.058	0.646319
GE01644	9	K	ABC transporter OS=Streptomyces olivaceus OX=47716 GN=BC342_07330 PE=4 SV=1	BC342_07330	1	0.0246735	63.565	2	VQVQALVK(1)R	-1.9521	5	0.974425	1.30851	0.924882	1.08103	0.710699	1.00045	1.07278	0.936825	0.997834	1.10719	1.05481	0.830568	0.908	1.397	0.927	0.976	0.674	1.205	0.883	0.582791
GE01960	140	K	ABC transporter OS=Streptomyces olivaceus OX=47716 GN=BC342_08915 PE=4 SV=1	BC342_08915	1	2.68983e-05	155	2	FSLTEAGK(1)R	-0.45896	6							0.941117	0.975928	0.975601	1.03719	1.0676	1.00256
GE01960	22	K	ABC transporter OS=Streptomyces olivaceus OX=47716 GN=BC342_08915 PE=4 SV=1	BC342_08915	1	4.31638e-10	176.33	3	GLVK(1)HYGETK	2.263	8	1.08775	1.38879	1.3749	1.15182	0.731507	0.26523	0.941117	0.975928	0.975601	1.03719	1.0676	1.00256	1.156	1.423	1.409	1.111	0.685	0.265	0.517	0.128919
GE01960	28	K	ABC transporter OS=Streptomyces olivaceus OX=47716 GN=BC342_08915 PE=4 SV=1	BC342_08915	1	0.0230975	40.282	3	HYGETK(1)ALDGVDLDVR	-0.0006726	1			1.11928		0.880725		0.941117	0.975928	0.975601	1.03719	1.0676	1.00256			1.147		0.825		0.719
GE01960	189	K	ABC transporter OS=Streptomyces olivaceus OX=47716 GN=BC342_08915 PE=4 SV=1	BC342_08915	1	2.15695e-05	157.91	2	NEVWTEVK(1)R	-0.73454	6	1.10447	1.157	1.21447	0.764783	0.965022	0.794257	0.941117	0.975928	0.975601	1.03719	1.0676	1.00256	1.174	1.186	1.245	0.737	0.904	0.792	0.675	0.00316163
GE02831	402	K	ABC transporter OS=Streptomyces olivaceus OX=47716 GN=BC342_13415 PE=4 SV=1	BC342_13415	1	4.71074e-07	107.74	3	IPPVAAMNSVHAQATTK(1)SLVLR	-0.18882	2	0.870291	1.35395	1.85295	0.359484		0.563324	1.71786	1.46076	1.34995	0.446147	0.504314	0.520977	0.507	0.927	1.373	0.806		1.081	1.008	0.855773
GE02831	293	K	ABC transporter OS=Streptomyces olivaceus OX=47716 GN=BC342_13415 PE=4 SV=1	BC342_13415	1	0.0159663	69.423	2	TK(1)ELALMR	0.58828	2	0.952036	1.11578	1.3038	0.628379			1.71786	1.46076	1.34995	0.446147	0.504314	0.520977	0.554	0.764	0.966	1.408			1.849
GE03533	274	K	ABC transporter OS=Streptomyces olivaceus OX=47716 GN=BC342_16605 PE=4 SV=1	BC342_16605	1	0.000336037	112.84	2	FTALLPK(1)VAR	-0.0064865	7	1.72582	1.01482	1.69942	0.476866	0.541794	0.54128	1.28135	1.38549	1.27729	0.65851	0.719224	0.678136	1.347	0.732	1.33	0.724	0.753	0.798	0.667	0.144511
GE03533	131	K	ABC transporter OS=Streptomyces olivaceus OX=47716 GN=BC342_16605 PE=4 SV=1	BC342_16605	1	2.82799e-11	186.13	2	IATYSK(1)GMR	-1.0154	10	1.36287	1.67422		0.677462	0.696967	0.588482	1.28135	1.38549	1.27729	0.65851	0.719224	0.678136	1.064	1.208		1.029	0.969	0.868	0.841	0.117895
GE03535	67	K	ABC transporter OS=Streptomyces olivaceus OX=47716 GN=BC342_16615 PE=4 SV=1	BC342_16615	1	9.78421e-12	147.18	2	AEVLGLDVASK(1)GADIR	0.29002	2	1.09079	1.0045	0.904716				1.11477	1.34461	1.2903	0.825009	0.769199	0.656105	0.978	0.747	0.701
GE04798	482	K	ABC transporter OS=Streptomyces olivaceus OX=47716 GN=BC342_22970 PE=4 SV=1	BC342_22970	1	4.57363e-18	169.65	2	EIDSATWYEQVGK(1)VK	1.3783	2		0.753851		1.06191	1.25118	0.933056	0.825561	0.736614	0.757422	1.1904	1.25479	1.23522		1.023		0.892	0.997	0.755	0.862
GE04798	248	K	ABC transporter OS=Streptomyces olivaceus OX=47716 GN=BC342_22970 PE=4 SV=1	BC342_22970	1	0.00521699	67.385	2	EK(1)YDSAPVSVGPYK	-0.4699	4	0.769807	0.675084	0.950589	1.14667	1.42007	1.03778	0.825561	0.736614	0.757422	1.1904	1.25479	1.23522	0.932	0.916	1.255	0.963	1.132	0.84	0.946	0.715386
GE04798	137	K	ABC transporter OS=Streptomyces olivaceus OX=47716 GN=BC342_22970 PE=4 SV=1	BC342_22970	1	6.39691e-12	159.83	2	ESDGGK(1)TWTYTLK	-1.0146	6	0.887633	1.09129	0.984399	1.1089	1.0567	0.871084	0.825561	0.736614	0.757422	1.1904	1.25479	1.23522	1.075	1.481	1.3	0.932	0.842	0.705	0.643	0.0236998
GE04798	570	K	ABC transporter OS=Streptomyces olivaceus OX=47716 GN=BC342_22970 PE=4 SV=1	BC342_22970	1	1.71757e-10	118.05	3	EVNPAAPIYYTK(1)VFQIFGSNIGGIR	0.64546	2	0.332031		0.943431	1.46551		1.25903	0.825561	0.736614	0.757422	1.1904	1.25479	1.23522	0.402		1.246	1.231		1.019	1.365	0.507441
GE04798	201	K	ABC transporter OS=Streptomyces olivaceus OX=47716 GN=BC342_22970 PE=4 SV=1	BC342_22970	1	6.92783e-35	220.21	2	GK(1)HLPDDVLETPDDK	-0.40686	10	0.622246	0.819905	0.747483	1.14812	1.1452	1.51705	0.825561	0.736614	0.757422	1.1904	1.25479	1.23522	0.754	1.113	0.987	0.964	0.913	1.228	1.088	0.578344
GE04798	306	K	ABC transporter OS=Streptomyces olivaceus OX=47716 GN=BC342_22970 PE=4 SV=1	BC342_22970	1	1.34459e-267	389.18	4	HQYLDGFNISMNHDDEDQTK(1)TLLADQGEAK	-0.30209	12	0.700921	0.645244	1.00808	1.16133	1.26082	1.2236	0.825561	0.736614	0.757422	1.1904	1.25479	1.23522	0.849	0.876	1.331	0.976	1.005	0.991	0.973	0.968688
GE04798	468	K	ABC transporter OS=Streptomyces olivaceus OX=47716 GN=BC342_22970 PE=4 SV=1	BC342_22970	1	0.00935795	83.313	2	IGLDIQK(1)K	-2.8265	6	0.923318	0.748918	1.09234	0.912742	1.19451	1.12817	0.825561	0.736614	0.757422	1.1904	1.25479	1.23522	1.118	1.017	1.442	0.767	0.952	0.913	0.736	0.072037
GE04798	265	K	ABC transporter OS=Streptomyces olivaceus OX=47716 GN=BC342_22970 PE=4 SV=1	BC342_22970	1	0.0280999	58.815	2	ISDFK(1)PGK	0.36115	1	0.5626			0.958146	1.33978	1.13947	0.825561	0.736614	0.757422	1.1904	1.25479	1.23522	0.681			0.805	1.068	0.922	1.368
GE04798	268	K	ABC transporter OS=Streptomyces olivaceus OX=47716 GN=BC342_22970 PE=4 SV=1	BC342_22970	1	9.64959e-17	179.93	2	PGK(1)SMTLVK	-0.64805	16	0.866774	0.934189	0.87464	1.15503	1.21503	0.954342	0.825561	0.736614	0.757422	1.1904	1.25479	1.23522	1.05	1.268	1.155	0.97	0.968	0.773	0.781	0.054527
GE04798	274	K	ABC transporter OS=Streptomyces olivaceus OX=47716 GN=BC342_22970 PE=4 SV=1	BC342_22970	1	2.01333e-24	198.81	2	SMTLVK(1)NTQWDPK	-1.678	7	0.961668	0.892508	0.872316	1.15772	1.03175	1.08404	0.825561	0.736614	0.757422	1.1904	1.25479	1.23522	1.165	1.212	1.152	0.973	0.822	0.878	0.757	0.00552688
GE04798	429	K	ABC transporter OS=Streptomyces olivaceus OX=47716 GN=BC342_22970 PE=4 SV=1	BC342_22970	1	0.0125593	64.485	2	LIK(1)EGGFEGK	1.7983	5	0.654168	0.783477	0.723634	1.27818	1.28547	1.27508	0.825561	0.736614	0.757422	1.1904	1.25479	1.23522	0.792	1.064	0.955	1.074	1.024	1.032	1.113	0.260409
GE04798	281	K	ABC transporter OS=Streptomyces olivaceus OX=47716 GN=BC342_22970 PE=4 SV=1	BC342_22970	1	8.53194e-44	247.08	2	NTQWDPK(1)SDSVR	0.1851	11	0.706502	0.741898	0.894389	1.24342	1.14919	1.2646	0.825561	0.736614	0.757422	1.1904	1.25479	1.23522	0.856	1.007	1.181	1.045	0.916	1.024	0.981	0.907087
GE05089	13	K	ABC transporter OS=Streptomyces olivaceus OX=47716 GN=BC342_24420 PE=4 SV=1	BC342_24420	1	0.00637387	98.418	2	SEWTK(1)IR	-0.074953	5		0.670153			1.11413	1.21571				0.893529	1.05983	1.04665					1.051	1.162
GE06153	370	K	ABC transporter OS=Streptomyces olivaceus OX=47716 GN=BC342_29480 PE=4 SV=1	BC342_29480	1	1.23285e-11	143.14	3	VAVLGSNGSGK(1)SHFLR	0.76262	5	1.09019	0.752853	0.843137	1.17555	1.01533	1.12293	0.833336	0.916446	0.787437	1.22404	1.20592	1.03282	1.308	0.821	1.071	0.96	0.842	1.087	0.903	0.590702
GE06153	272	K	ABC transporter OS=Streptomyces olivaceus OX=47716 GN=BC342_29480 PE=4 SV=1	BC342_29480	1	0.00670511	70.747	3	WDEK(1)HAQLK	-1.1412	6	0.624262	1.08282	1.02332	1.1248	0.997754	1.14704	0.833336	0.916446	0.787437	1.22404	1.20592	1.03282	0.749	1.182	1.3	0.919	0.827	1.111	0.884	0.61723
GE06617	255	K	ABC transporter OS=Streptomyces olivaceus OX=47716 GN=BC342_31740 PE=4 SV=1	BC342_31740	1	0.000121834	115.78	2	TFADSK(1)SAALR	0.86631	5	0.735749	0.975329	1.09719	1.00064	1.25792	0.933169
GE06857	107	K	ABC transporter OS=Streptomyces olivaceus OX=47716 GN=BC342_32895 PE=4 SV=1	BC342_32895	1	0.0246365	56.404	2	DVEIVVK(1)DHGYDVQK	-0.22058	2	1.49722	1.10718	1.14361		0.251986
GE06916	287	K	ABC transporter OS=Streptomyces olivaceus OX=47716 GN=BC342_33175 PE=4 SV=1	BC342_33175	1	0.000958641	139.31	2	IFAGTMK(1)R	-0.85509	3		0.673036	0.561256	1.15359	1.22032	1.3918
GE06916	274	K	ABC transporter OS=Streptomyces olivaceus OX=47716 GN=BC342_33175 PE=4 SV=1	BC342_33175	1	0.00113103	104.21	2	NLK(1)NAGLPR	1.5808	7	0.54509	0.680526	0.635868	1.34833	1.42453	1.36565
GE01936	302	K	ABC transporter permease OS=Streptomyces olivaceus OX=47716 GN=BC342_08775 PE=3 SV=1	BC342_08775	1	0.020973	55.046	2	NLVTGLTAGGTK(1)G	-1.4826	1			0.669677		1.33032					1.09014	0.955116	0.954747					1.393
GE04626	412	K	ABC transporter permease OS=Streptomyces olivaceus OX=47716 GN=BC342_22140 PE=4 SV=1	BC342_22140	1	0.0133184	63.426	2	MPK(1)ADGMPYR	-0.041968	4	0.633425	1.15126		1.0008	1.29392	0.920598
GE04797	340	K	ABC transporter permease OS=Streptomyces olivaceus OX=47716 GN=BC342_22965 PE=3 SV=1	BC342_22965	1	0.00101089	107.29	2	DAFDPK(1)GNR	0.52319	6	0.592759	0.731635	0.530759	1.31848	1.35072	1.47564	0.423395	0.497982	0.414474	1.98862	1.27137	1.40416	1.4	1.469	1.281	0.663	1.062	1.051	0.669	0.0576871
GE04797	36	K	ABC transporter permease OS=Streptomyces olivaceus OX=47716 GN=BC342_22965 PE=3 SV=1	BC342_22965	1	0.0117913	73.665	2	K(1)PGQLMWAR	-1.0679	3				0.944765	1.18319	0.87205	0.423395	0.497982	0.414474	1.98862	1.27137	1.40416				0.475	0.931	0.621
GE04799	230	K	ABC transporter permease OS=Streptomyces olivaceus OX=47716 GN=BC342_22975 PE=3 SV=1	BC342_22975	1	0.00226645	82.417	2	AK(1)GMSGNYTFFR	0.12919	1	0.599043	0.762185	0.781396	1.30418	1.14557	1.40763	0.433601	0.648138	0.536154	1.33583	1.33913	1.70715	1.382	1.176	1.457	0.976	0.855	0.825	0.662	0.00745938
GE04968	7	K	ABC transporter permease OS=Streptomyces olivaceus OX=47716 GN=BC342_23775 PE=3 SV=1	BC342_23775	1	7.98239e-05	77.813	3	TVDIDK(1)TAGGPAGTPPPGPGAEAIK	0.14127	4				0.974339	1.04901	0.976653	0.822125	0.971227	0.78536	1.21938	1.09527	1.10664				0.799	0.958	0.883
GE05164	240	K	ABC transporter permease OS=Streptomyces olivaceus OX=47716 GN=BC342_24780 PE=3 SV=1	BC342_24780	1	0.000128259	142.79	2	GLK(1)EQVVIR	-1.1509	9	0.24624	0.265491	0.245272	1.79995	1.79216	1.65089	0.581624	0.676521	0.696832	1.24252	1.3439	1.4586	0.423	0.392	0.352	1.449	1.334	1.132	3.355	0.000178425
GE05722	47	K	ABC transporter permease OS=Streptomyces olivaceus OX=47716 GN=BC342_27300 PE=4 SV=1	BC342_27300	1	7.86535e-08	138.76	2	EQGFAGYLGEFK(1)R	0.037411	6	0.911153	1.05064		0.726698	1.13881	1.1727	0.80272	0.923549	0.728337	1.20221	1.13314	1.21005	1.135	1.138		0.604	1.005	0.969	0.756	0.245494
GE05722	5	K	ABC transporter permease OS=Streptomyces olivaceus OX=47716 GN=BC342_27300 PE=4 SV=1	BC342_27300	1	2.07063e-45	184.66	3	SIDK(1)TSAPADETSAENPDAAPAAVAVVDPR	-0.93337	19	0.0624305	0.113774	0.0904996	2.00468	2.06252	1.6661	0.80272	0.923549	0.728337	1.20221	1.13314	1.21005	0.078	0.123	0.124	1.667	1.82	1.377	14.966	9.74337e-05
GE00240	50	K	ABC transporter substrate-binding protein OS=Streptomyces olivaceus OX=47716 GN=BC342_00545 PE=4 SV=1	BC342_00545	1	1.68669e-26	172	3	FPVTIK(1)HALGTTTVPEKPER	-0.94868	4				1.12911	0.882288	0.988606				0.980053	0.980836	1.03911				1.152	0.9	0.951
GE00499	86	K	ABC transporter substrate-binding protein OS=Streptomyces olivaceus OX=47716 GN=BC342_01790 PE=4 SV=1	BC342_01790	1	0.000730111	93.096	2	GYK(1)TWDSAVPLK	-0.75857	6	0.941444	0.82291	0.953022	1.08996	1.03152	1.16114	0.688008	0.65815	0.648528	1.26427	1.32456	1.41649	1.368	1.25	1.47	0.862	0.779	0.82	0.602	0.000788778
GE00499	95	K	ABC transporter substrate-binding protein OS=Streptomyces olivaceus OX=47716 GN=BC342_01790 PE=4 SV=1	BC342_01790	1	1.07965e-13	162.38	2	TWDSAVPLK(1)NDPK	-1.2105	6	0.950605	0.980388	0.786866	1.2297	1.05245		0.688008	0.65815	0.648528	1.26427	1.32456	1.41649	1.382	1.49	1.213	0.973	0.795		0.649	0.0278199
GE00499	99	K	ABC transporter substrate-binding protein OS=Streptomyces olivaceus OX=47716 GN=BC342_01790 PE=4 SV=1	BC342_01790	1	0.0128507	67.897	2	NDPK(1)DIGTR	0.43396	5	0.794955	0.990819	1.09892	1.26164	1.10524	0.748422	0.688008	0.65815	0.648528	1.26427	1.32456	1.41649	1.155	1.505	1.694	0.998	0.834	0.528	0.542	0.0453735
GE00499	294	K	ABC transporter substrate-binding protein OS=Streptomyces olivaceus OX=47716 GN=BC342_01790 PE=4 SV=1	BC342_01790	1	0.00069655	82.85	3	SLPFVK(1)GGDVHR	-0.18607	6	0.660446	0.816606	0.811591	1.30365	1.27915	1.12856	0.688008	0.65815	0.648528	1.26427	1.32456	1.41649	0.96	1.241	1.251	1.031	0.966	0.797	0.809	0.145345
GE02517	208	K	ABC transporter substrate-binding protein OS=Streptomyces olivaceus OX=47716 GN=BC342_11845 PE=4 SV=1	BC342_11845	1	0.0010247	106.94	2	AAFDK(1)AAAR	-0.4896	6	1.17007	1.04925	0.528877	0.999776	1.19888	1.05314	0.625398	0.665019	0.663915	1.37518	1.35173	1.31876	1.871	1.578	0.797	0.727	0.887	0.799	0.568	0.130812
GE02517	102	K	ABC transporter substrate-binding protein OS=Streptomyces olivaceus OX=47716 GN=BC342_11845 PE=4 SV=1	BC342_11845	1	0.00671838	59.898	2	DGK(1)PDVQAGDLDVDK	0.21029	1	0.821863	0.633425	0.996527	0.987196	1.37663	1.18436	0.625398	0.665019	0.663915	1.37518	1.35173	1.31876	1.314	0.952	1.501	0.718	1.018	0.898	0.699	0.107453
GE02517	56	K	ABC transporter substrate-binding protein OS=Streptomyces olivaceus OX=47716 GN=BC342_11845 PE=4 SV=1	BC342_11845	1	0.00284281	79.974	2	SGPWSFK(1)DDR	0.33178	4	0.711069	0.765545	0.803307	1.22343	1.11015	1.3865	0.625398	0.665019	0.663915	1.37518	1.35173	1.31876	1.137	1.151	1.21	0.89	0.821	1.051	0.79	0.0326031
GE02517	203	K	ABC transporter substrate-binding protein OS=Streptomyces olivaceus OX=47716 GN=BC342_11845 PE=4 SV=1	BC342_11845	1	0.000840642	100.48	2	VTDAK(1)AAFDK	-0.41685	2	0.978444		0.99619	1.02537			0.625398	0.665019	0.663915	1.37518	1.35173	1.31876	1.565		1.5	0.746			0.487
GE02693	335	K	ABC transporter substrate-binding protein OS=Streptomyces olivaceus OX=47716 GN=BC342_12750 PE=4 SV=1	BC342_12750	1	0.0132963	72.485	2	TLAVDLMK(1)R	-0.5601	2	0.979572	1.41441	1.27344	0.759137	0.839862	0.73358
GE05720	208	K	ABC transporter substrate-binding protein OS=Streptomyces olivaceus OX=47716 GN=BC342_27290 PE=4 SV=1	BC342_27290	1	0.00412654	89.752	2	EYDTK(1)EWK	0.92355	5	0.777781	0.763091	0.866669	1.28474	1.30772		0.789464	0.791708	0.778716	1.25584	1.17868	1.20559	0.985	0.964	1.113	1.023	1.109		1.044	0.542066
GE05720	66	K	ABC transporter substrate-binding protein OS=Streptomyces olivaceus OX=47716 GN=BC342_27290 PE=4 SV=1	BC342_27290	0.999999	0.00240746	80.979	3	FDKPLIEK(1)K	0.13928	6	0.668787	0.87177	0.721617	1.41921	1.05628	1.26234	0.789464	0.791708	0.778716	1.25584	1.17868	1.20559	0.847	1.101	0.927	1.13	0.896	1.047	1.069	0.544743
GE05720	77	K	ABC transporter substrate-binding protein OS=Streptomyces olivaceus OX=47716 GN=BC342_27290 PE=4 SV=1	BC342_27290	1	0.00283775	87.435	2	GK(1)IQYANAK	0.68136	4	0.902156	1.18585	0.921184		1.03959	0.95122	0.789464	0.791708	0.778716	1.25584	1.17868	1.20559	1.143	1.498	1.183		0.882	0.789	0.655	0.0380889
GE05720	312	K	ABC transporter substrate-binding protein OS=Streptomyces olivaceus OX=47716 GN=BC342_27290 PE=4 SV=1	BC342_27290	1	9.23156e-21	169.98	2	SLDSIATSK(1)IDNGTVK	-0.5588	1	0.816841		0.963255	1.00425	1.28253	0.933127	0.789464	0.791708	0.778716	1.25584	1.17868	1.20559	1.035		1.237	0.8	1.088	0.774	0.781	0.19809
GE05117	311	K	Acetate kinase OS=Streptomyces olivaceus OX=47716 GN=ackA PE=3 SV=1	ackA	1	1.84506e-05	128.27	2	K(1)YIGAYYAVLGR	2.1239	3	1.75328	0.766146	1.59487	0.526256	0.359444		1.32006	1.35042	1.36123	0.675572	0.601963	0.690755	1.328	0.567	1.172	0.779	0.597		0.673	0.409345
GE01093	617	K	Acetoacetate--CoA ligase OS=Streptomyces olivaceus OX=47716 GN=BC342_04745 PE=4 SV=1	BC342_04745	1	4.36535e-68	242.41	2	HVPDEVIEVPGIPHTLTGK(1)R	0.025348	27	0.678329	0.749199	0.98593	1.26314	1.16464	1.15877	0.944877	0.929489	0.831517	1.06143	1.04922	1.18346	0.718	0.806	1.186	1.19	1.11	0.979	1.21	0.262714
GE01093	624	K	Acetoacetate--CoA ligase OS=Streptomyces olivaceus OX=47716 GN=BC342_04745 PE=4 SV=1	BC342_04745	1	0.00575267	126.24	2	IEVPVK(1)R	0.1003	7	0.549863	0.512007	0.337994	1.76794	1.40015	1.43205	0.944877	0.929489	0.831517	1.06143	1.04922	1.18346	0.582	0.551	0.406	1.666	1.334	1.21	2.736	0.00233574
GE05206	112	K	Acetohydroxy-acid synthase small subunit OS=Streptomyces olivaceus OX=47716 GN=BC342_24985 PE=3 SV=1	BC342_24985	1	4.59623e-17	124.43	2	AK(1)TVDVSPEAVTIEATGSSDK	0.46822	2	0.951832	1.19341	0.875731	0.979025			0.829107	0.902534	0.773245	1.12536	1.12306	1.2467	1.148	1.322	1.133	0.87			0.724
GE05206	91	K	Acetohydroxy-acid synthase small subunit OS=Streptomyces olivaceus OX=47716 GN=BC342_24985 PE=3 SV=1	BC342_24985	1	0.00022466	146.94	2	ELVLVK(1)VR	-0.080113	6	0.932777	1.09543	1.05204	0.969629	0.9197	1.03043	0.829107	0.902534	0.773245	1.12536	1.12306	1.2467	1.125	1.214	1.361	0.862	0.819	0.827	0.678	0.00256668
GE05206	3	K	Acetohydroxy-acid synthase small subunit OS=Streptomyces olivaceus OX=47716 GN=BC342_24985 PE=3 SV=1	BC342_24985	1	3.63241e-44	216.29	3	SK(1)HTLSVLVENTPGILAR	-0.23309	6	0.969426	1.02942	0.876948	0.914813	1.05754	1.15186	0.829107	0.902534	0.773245	1.12536	1.12306	1.2467	1.169	1.141	1.134	0.813	0.942	0.924	0.778	0.00579968
GE05205	155	K	Acetolactate synthase OS=Streptomyces olivaceus OX=47716 GN=BC342_24980 PE=3 SV=1	BC342_24980	1	2.58063e-06	126.71	2	HSFLVTK(1)AEDIPR	0.40161	9	1.15197	1.22995	1.12685	1.00856	0.712892	0.769772	0.977031	0.985434	0.903809	1.07591	1.02931	1.02851	1.179	1.248	1.247	0.937	0.693	0.748	0.647	0.0087091
GE05205	331	K	Acetolactate synthase OS=Streptomyces olivaceus OX=47716 GN=BC342_24980 PE=3 SV=1	BC342_24980	1	0.00395692	58.32	3	IVHADIDPAEIGK(1)NR	4.2903	1				1.07786	0.840288	1.08186	0.977031	0.985434	0.903809	1.07591	1.02931	1.02851				1.002	0.816	1.052
GE05205	226	K	Acetolactate synthase OS=Streptomyces olivaceus OX=47716 GN=BC342_24980 PE=3 SV=1	BC342_24980	1	0.00711318	118.01	2	LISAAK(1)R	-1.6112	6	1.11374	1.283	1.21124	0.9412	0.792248	0.658565	0.977031	0.985434	0.903809	1.07591	1.02931	1.02851	1.14	1.302	1.34	0.875	0.77	0.64	0.604	0.00791931
GE04661	115	K	Acetyl-/propionyl-CoA carboxylase subunit alpha OS=Streptomyces olivaceus OX=47716 GN=BC342_22315 PE=4 SV=1	BC342_22315	1	0.00791354	73.665	2	DLGDK(1)VAAR	0.11763	4	0.769497	0.85209	0.84005	1.12524	1.10149	1.31163	0.968948	1.0599	1.0399	0.949658	1.01695	0.964641	0.794	0.804	0.808	1.185	1.083	1.36	1.508	0.00361744
GE04661	236	K	Acetyl-/propionyl-CoA carboxylase subunit alpha OS=Streptomyces olivaceus OX=47716 GN=BC342_22315 PE=4 SV=1	BC342_22315	1	1.28833e-16	145.34	3	HQK(1)LVEEAPAPFLSDAQLEELYASSK	0.43576	3	1.49144	0.736531				0.772029	0.968948	1.0599	1.0399	0.949658	1.01695	0.964641	1.539	0.695				0.8	0.716
GE02824	19	K	Acetyl-CoA acetyltransferase OS=Streptomyces olivaceus OX=47716 GN=BC342_13375 PE=3 SV=1	BC342_13375	1	0.0317465	68.081	2	AFK(1)GSLK	0.20075	1	1.4058	1.45336		0.58156	0.845566	0.71371	0.798664	0.874094	0.818995	1.09065	1.17495	1.24265	1.76	1.663		0.533	0.72	0.574	0.356	0.00311851
GE05094	195	K	Acetyl-CoA acetyltransferase OS=Streptomyces olivaceus OX=47716 GN=BC342_24445 PE=3 SV=1	BC342_24445	1	0.0080211	59.225	2	K(1)GDPVLFSQDEGIR	-1.1758	2	0.954605	0.728749	1.02337	0.997614	1.03061	1.26506	1.14007	0.980851	1.14951	0.902246	0.953618	0.873712	0.837	0.743	0.89	1.106	1.081	1.448	1.472	0.0243027
GE05728	20	K	Acetyl-CoA acetyltransferase OS=Streptomyces olivaceus OX=47716 GN=BC342_27330 PE=3 SV=1	BC342_27330	1	0.00416982	79.596	2	TPFGK(1)AGPK	0.14758	4	1.12251		1.46294	0.725885	0.843849	0.844818	1.07729	1.14999	1.23754	0.834044	0.881288	0.819851	1.042		1.182	0.87	0.958	1.03	0.857	0.143401
GE05728	170	K	Acetyl-CoA acetyltransferase OS=Streptomyces olivaceus OX=47716 GN=BC342_27330 PE=3 SV=1	BC342_27330	1	0.0198592	65.313	2	YPGITK(1)QR	-0.21322	6	0.87373	1.13608	0.843896	0.991062	1.01105	1.14418	1.07729	1.14999	1.23754	0.834044	0.881288	0.819851	0.811	0.988	0.682	1.188	1.147	1.396	1.504	0.0277638
GE06339	223	K	Acetyl-CoA acetyltransferase OS=Streptomyces olivaceus OX=47716 GN=BC342_30335 PE=3 SV=1	BC342_30335	1	1.5951e-07	83.395	3	LK(1)PSFADIGELGGFDAVALQK	-1.4519	1	1.0378			0.962204			0.980329	1.10069	1.18811	0.939651	0.973716	0.817504	1.059			1.024			0.967
GE06339	248	K	Acetyl-CoA acetyltransferase OS=Streptomyces olivaceus OX=47716 GN=BC342_30335 PE=3 SV=1	BC342_30335	1	4.91776e-07	90.123	5	YHWVEK(1)IDHVHHAGNSSGIVDGASLVAIGSR	-0.79637	6	1.41768	1.23425	0.886985	0.906051	0.671298	0.883741	0.980329	1.10069	1.18811	0.939651	0.973716	0.817504	1.446	1.121	0.747	0.964	0.689	1.081	0.825	0.499778
GE01302	141	K	Acetylglutamate kinase OS=Streptomyces olivaceus OX=47716 GN=argB PE=3 SV=1	argB	1	1.5056e-89	248.73	5	ELVGLLNQHGPLAVGLTGEDAHTITATK(1)HQPR	1.2084	9	0.851003	0.958324	0.772933	1.05875	1.44458	0.914409	0.764936	0.621927	1.05523	1.24193	1.19742	1.11856	1.113	1.541	0.732	0.853	1.206	0.817	0.849	0.618531
GE06497	184	K	Acetyltransferase OS=Streptomyces olivaceus OX=47716 GN=BC342_31150 PE=3 SV=1	BC342_31150	1	0.000829249	67.76	3	TAK(1)DWDGVGEGQGPGVLASVR	-1.2984	1	1.19807	0.824109	1.47621	0.775413	0.726193		1.30571	1.16963	1.30576	0.765536	0.716213	0.73716	0.918	0.705	1.131	1.013	1.014		1.104	0.553583
GE00711	236	K	Acetylxylan esterase OS=Streptomyces olivaceus OX=47716 GN=BC342_02835 PE=4 SV=1	BC342_02835	1	4.73968e-10	175.51	3	EVGLYLK(1)THR	0.37205	12	1.17417	0.969472	1.23834	0.936088	0.768607	0.91333	1.15456	1.21373	0.953571	0.812302	0.977636	0.888204	1.017	0.799	1.299	1.152	0.786	1.028	0.952	0.827629
GE05710	138	K	Aconitate hydratase OS=Streptomyces olivaceus OX=47716 GN=BC342_27245 PE=3 SV=1	BC342_27245	1	1.18277e-72	267.23	2	FGTNDAFK(1)QNVDLEYGR	-0.035199	6	1.21382	1.27833	0.970588	0.896205	0.851981	0.789077	1.20832	1.16056	1.16759	0.826654	0.812406	0.824467	1.005	1.101	0.831	1.084	1.049	0.957	1.052	0.570071
GE05710	654	K	Aconitate hydratase OS=Streptomyces olivaceus OX=47716 GN=BC342_27245 PE=3 SV=1	BC342_27245	1	0.00799937	45.135	3	K(1)PPYFEGMGMEPAPVEDISGAR	-0.9239	1		1					1.20832	1.16056	1.16759	0.826654	0.812406	0.824467		0.862
GE05710	473	K	Aconitate hydratase OS=Streptomyces olivaceus OX=47716 GN=BC342_27245 PE=3 SV=1	BC342_27245	0.954229	5.63832e-05	106.13	3	K(0.954)PWVK(0.046)TTLAPGSK	0.46129	1			1				1.20832	1.16056	1.16759	0.826654	0.812406	0.824467			0.856
GE05710	477	K	Aconitate hydratase OS=Streptomyces olivaceus OX=47716 GN=BC342_27245 PE=3 SV=1	BC342_27245	0.999998	2.23369e-12	166.6	2	KPWVK(1)TTLAPGSK	0.16805	13	1.2183	1.26788	1.17311	0.720076	0.781978	0.838664	1.20832	1.16056	1.16759	0.826654	0.812406	0.824467	1.008	1.092	1.005	0.871	0.963	1.017	0.918	0.176839
GE05710	485	K	Aconitate hydratase OS=Streptomyces olivaceus OX=47716 GN=BC342_27245 PE=3 SV=1	BC342_27245	1	1.15357e-20	150.49	2	TTLAPGSK(1)VVTDYFEK	-0.12493	3		0.772069	1.19572			1.03221	1.20832	1.16056	1.16759	0.826654	0.812406	0.824467		0.665	1.024			1.252	1.483
GE05710	26	K	Aconitate hydratase OS=Streptomyces olivaceus OX=47716 GN=BC342_27245 PE=3 SV=1	BC342_27245	1	2.40416e-05	151.97	2	LDK(1)VEGSAR	1.3384	5	1.42093	1.52243	1.3152	0.636905	0.605796	0.498734	1.20832	1.16056	1.16759	0.826654	0.812406	0.824467	1.176	1.312	1.126	0.77	0.746	0.605	0.587	0.00370681
GE05710	696	K	Aconitate hydratase OS=Streptomyces olivaceus OX=47716 GN=BC342_27245 PE=3 SV=1	BC342_27245	1	4.75506e-07	106.23	3	LGDSVTTDHISPAGAIK(1)ADTPAGK	-1.0634	1	1.30997	1.06923	1.03685	0.951231	1.00742	0.625295	1.20832	1.16056	1.16759	0.826654	0.812406	0.824467	1.084	0.921	0.888	1.151	1.24	0.758	1.088	0.708065
GE05710	345	K	Aconitate hydratase OS=Streptomyces olivaceus OX=47716 GN=BC342_27245 PE=3 SV=1	BC342_27245	1	4.0883e-21	171.73	3	QQGLWLDPK(1)AEPDFSEK	0.67468	4	0.265766	1.23862	0.182642	0.879236	2.43373		1.20832	1.16056	1.16759	0.826654	0.812406	0.824467	0.22	1.067	0.156	1.064	2.996		4.22	0.144187
GE05710	493	K	Aconitate hydratase OS=Streptomyces olivaceus OX=47716 GN=BC342_27245 PE=3 SV=1	BC342_27245	1	2.02428e-21	168.05	3	VVTDYFEK(1)AGLTPYLDK	0.096187	3	1.31167	0.688331					1.20832	1.16056	1.16759	0.826654	0.812406	0.824467	1.086	0.593
GE05710	581	K	Aconitate hydratase OS=Streptomyces olivaceus OX=47716 GN=BC342_27245 PE=3 SV=1	BC342_27245	1	1.39537e-131	320.06	3	VDVTK(1)DALGHDQDGNPVFLK	0.077473	9	1.09256	1.11159	1.2061	0.78642	0.884782	0.918552	1.20832	1.16056	1.16759	0.826654	0.812406	0.824467	0.904	0.958	1.033	0.951	1.089	1.114	1.089	0.247662
GE02112	217	K	ACP S-malonyltransferase OS=Streptomyces olivaceus OX=47716 GN=BC342_09680 PE=4 SV=1	BC342_09680	1	4.89152e-25	192.6	2	ALEPGDPK(1)VTYVSNK	-0.37485	3	1.29661	1.16156	1.2191	0.767793	0.752924	0.802015	1.07092	1.0729	1.10062	0.943186	0.984157	0.828212	1.211	1.083	1.108	0.814	0.765	0.968	0.749	0.0199621
GE02112	285	K	ACP S-malonyltransferase OS=Streptomyces olivaceus OX=47716 GN=BC342_09680 PE=4 SV=1	BC342_09680	1	0.000106907	117.7	2	ALPGVK(1)TLALK	-0.17758	6	1.13344	1.21098	1.43397	0.700942	0.81929	0.701381	1.07092	1.0729	1.10062	0.943186	0.984157	0.828212	1.058	1.129	1.303	0.743	0.832	0.847	0.694	0.00798225
GE02112	290	K	ACP S-malonyltransferase OS=Streptomyces olivaceus OX=47716 GN=BC342_09680 PE=4 SV=1	BC342_09680	1	0.0263686	42.958	3	TLALK(1)SPDHLDAAR	0.80342	1	1.55445			0.844317	0.886241	0.714987	1.07092	1.0729	1.10062	0.943186	0.984157	0.828212	1.452			0.895	0.901	0.863	0.61
GE02112	47	K	ACP S-malonyltransferase OS=Streptomyces olivaceus OX=47716 GN=BC342_09680 PE=4 SV=1	BC342_09680	1	3.4461e-55	210.66	3	VAAWSDAIGLDLAHYGTK(1)ADADEIR	1.261	4	0.33346	1.85373	0.812812				1.07092	1.0729	1.10062	0.943186	0.984157	0.828212	0.311	1.728	0.739
GE02114	58	K	Acyl carrier protein OS=Streptomyces olivaceus OX=47716 GN=acpP PE=3 SV=1	acpP	1	7.646e-05	121.61	2	FDVK(1)IPDEDVK	-0.20439	6	1.28845	1.14668	1.29438	0.699249	0.779067	0.792176	0.379919	0.144118	0.117541	1.55761	2.06019	1.74062	3.391	7.957	11.012	0.449	0.378	0.455	0.057	0.00151273
GE02114	65	K	Acyl carrier protein OS=Streptomyces olivaceus OX=47716 GN=acpP PE=3 SV=1	acpP	1	9.81764e-15	196.88	2	IPDEDVK(1)NLK	0.30607	18	1.16351	1.31431	1.09462	0.840811	0.883005	0.70374	0.379919	0.144118	0.117541	1.55761	2.06019	1.74062	3.063	9.12	9.313	0.54	0.429	0.404	0.064	0.00219439
GE02114	68	K	Acyl carrier protein OS=Streptomyces olivaceus OX=47716 GN=acpP PE=3 SV=1	acpP	1	3.48333e-05	134.25	2	NLK(1)TVGDATK	0.2901	6	1.20643	1.33361	1.17443	0.66484	0.835587	0.785106	0.379919	0.144118	0.117541	1.55761	2.06019	1.74062	3.175	9.254	9.992	0.427	0.406	0.451	0.057	0.00178819
GE05280	175	K	Acyl-ACP desaturase OS=Streptomyces olivaceus OX=47716 GN=BC342_25375 PE=3 SV=1	BC342_25375	1	0.00681575	97.602	2	ISYRNIK(1)R	-0.18002	6	1.1583	1.15213	1.08919	0.791374	0.859074	0.949934
GE00927	337	K	Acyl-CoA dehydrogenase OS=Streptomyces olivaceus OX=47716 GN=BC342_03905 PE=3 SV=1	BC342_03905	1	0.00722056	55.975	3	AK(1)ADSIAYGTAGAHR	-0.2498	3	1.21023		1.38024	0.75652	0.973712	0.679298
GE00927	262	K	Acyl-CoA dehydrogenase OS=Streptomyces olivaceus OX=47716 GN=BC342_03905 PE=3 SV=1	BC342_03905	1	0.0260521	52.725	3	VGGFQALK(1)HR	-0.45234	3	0.6254	1.0137	0.818878	1.2953	1.12135	1.12537
GE00939	256	K	Acyl-CoA dehydrogenase OS=Streptomyces olivaceus OX=47716 GN=BC342_03965 PE=3 SV=1	BC342_03965	1	2.62967e-40	220.94	2	VK(1)NAAMATFEASR	-0.66923	17	1.3261	1.37159	1.45956	0.617718	0.590032	0.634988	1.21034	1.12694	1.11806	0.772425	0.970709	0.80153	1.096	1.217	1.305	0.8	0.608	0.792	0.608	0.00820522
GE01132	281	K	Acyl-CoA dehydrogenase OS=Streptomyces olivaceus OX=47716 GN=BC342_04935 PE=3 SV=1	BC342_04935	1	5.99041e-06	120.65	2	QFGK(1)PIADFQGLR	-1.0626	6	0.476744	0.442723	0.410211	1.88703	1.11573	1.66756	0.500938	0.3711	0.552495	1.36825	1.64205	1.56516	0.952	1.193	0.742	1.379	0.679	1.065	1.082	0.83231
GE01413	293	K	Acyl-CoA dehydrogenase OS=Streptomyces olivaceus OX=47716 GN=BC342_06245 PE=3 SV=1	BC342_06245	1	1.52623e-20	150.58	3	EAFGK(1)ALAQQGVVHNWIADAR	-0.18252	4	0.76073	0.926158		0.943477	0.995717	1.37392	0.516342	0.617826	0.825351	1.40858	1.32507	1.30683	1.473	1.499		0.67	0.751	1.051	0.555	0.039907
GE01424	241	K	Acyl-CoA dehydrogenase OS=Streptomyces olivaceus OX=47716 GN=BC342_06300 PE=3 SV=1	BC342_06300	1	6.92623e-11	126.67	2	GFSVAMSALAK(1)GR	1.4119	2	1						0.968712	0.914487	1.1168				1.032
GE01476	213	K	Acyl-CoA dehydrogenase OS=Streptomyces olivaceus OX=47716 GN=BC342_06505 PE=3 SV=1	BC342_06505	1	9.99503e-07	110.33	3	GFVVPTDSAGFSAPEIK(1)HK	0.54645	6	1.32783	1.87031	1.49863	0.449159	0.490036	0.364029	1.61934	1.46499	1.53021	0.441696	0.465891	0.477866	0.82	1.277	0.979	1.017	1.052	0.762	0.92	0.66651
GE01476	307	K	Acyl-CoA dehydrogenase OS=Streptomyces olivaceus OX=47716 GN=BC342_06505 PE=3 SV=1	BC342_06505	1	2.85971e-10	130.11	5	LADMAVELHK(1)GILLAHHLGR	-1.1356	3		1.47814	0.985488	0.536376			1.61934	1.46499	1.53021	0.441696	0.465891	0.477866		1.009	0.644	1.214			1.469
GE01476	279	K	Acyl-CoA dehydrogenase OS=Streptomyces olivaceus OX=47716 GN=BC342_06505 PE=3 SV=1	BC342_06505	1	1.25834e-11	153.11	2	SSFEAALEYAK(1)SR	-0.3804	4	1.87529	1.50192	1.58416	0.40254	0.419723	0.216358	1.61934	1.46499	1.53021	0.441696	0.465891	0.477866	1.158	1.025	1.035	0.911	0.901	0.453	0.704	0.164387
GE02511	195	K	Acyl-CoA dehydrogenase OS=Streptomyces olivaceus OX=47716 GN=BC342_11815 PE=3 SV=1	BC342_11815	1	0.00031372	65.47	3	HGISLFAVDTK(1)SEGYSVGR	-0.99431	1	0.832311			0.924681	1.24301		1.07029	1.03297	1.09885	0.95699	0.918612	0.922284	0.778			0.966	1.353		1.49
GE02511	204	K	Acyl-CoA dehydrogenase OS=Streptomyces olivaceus OX=47716 GN=BC342_11815 PE=3 SV=1	BC342_11815	1	0.0144634	87.181	2	K(1)LDK(1)LGLR	0.84027	1	0.62487	0.721579	0.749061	1.62689		1.2776	1.07029	1.03297	1.09885	0.95699	0.918612	0.922284	0.584	0.699	0.682	1.7		1.385	2.355	0.00392375
GE02511	207	K	Acyl-CoA dehydrogenase OS=Streptomyces olivaceus OX=47716 GN=BC342_11815 PE=3 SV=1	BC342_11815	1	1.95012e-23	236.82	2	LDK(1)LGLR	0.60297	27	0.681823	0.737065	0.779726	1.06898	1.44824	1.28417	1.07029	1.03297	1.09885	0.95699	0.918612	0.922284	0.637	0.714	0.71	1.117	1.577	1.392	1.983	0.00326431
GE02511	157	K	Acyl-CoA dehydrogenase OS=Streptomyces olivaceus OX=47716 GN=BC342_11815 PE=3 SV=1	BC342_11815	1	6.97263e-07	102.27	3	LSEDGTHYVLNGAK(1)TFITGGVHADR	-0.48543	7	1.40723	0.781009	1.15865	0.879416	0.858505	0.915192	1.07029	1.03297	1.09885	0.95699	0.918612	0.922284	1.315	0.756	1.054	0.919	0.935	0.992	0.911	0.69379
GE02511	381	K	Acyl-CoA dehydrogenase OS=Streptomyces olivaceus OX=47716 GN=BC342_11815 PE=3 SV=1	BC342_11815	1	0.000910012	114.54	2	MIIAK(1)NMGL	1.4475	6	1.02511	0.614433	0.933267	0.744108	1.13161	1.55147	1.07029	1.03297	1.09885	0.95699	0.918612	0.922284	0.958	0.595	0.849	0.778	1.232	1.682	1.537	0.205594
GE02511	279	K	Acyl-CoA dehydrogenase OS=Streptomyces olivaceus OX=47716 GN=BC342_11815 PE=3 SV=1	BC342_11815	1	2.67633e-42	237.76	2	TVFGK(1)PVAHFQNTK	-0.56196	13	1.09838	1.01638	0.975205	0.930118	1.10401	0.875907	1.07029	1.03297	1.09885	0.95699	0.918612	0.922284	1.026	0.984	0.887	0.972	1.202	0.95	1.078	0.45463
GE02516	206	K	Acyl-CoA dehydrogenase OS=Streptomyces olivaceus OX=47716 GN=BC342_11840 PE=3 SV=1	BC342_11840	1	1.46907e-14	130.87	3	PLISAIIVPSGTPGFTVAAPYSK(1)VGWNASDTR	0.54832	5	0.205024			1.70255	1.09243		0.554438	0.547216	0.4872	1.48316	1.36333	1.56466	0.37			1.148	0.801		2.634
GE02801	311	K	Acyl-CoA dehydrogenase OS=Streptomyces olivaceus OX=47716 GN=BC342_13260 PE=3 SV=1	BC342_13260	1	4.81979e-26	214.64	2	QLTYAAAAK(1)SQR	-0.68148	6	1.05735	1.00528	1.22393	0.942855	0.962042	0.808547	0.991635	0.928222	1.0263	1.01251	1.00381	1.03752	1.066	1.083	1.193	0.931	0.958	0.779	0.798	0.0363351
GE02801	206	K	Acyl-CoA dehydrogenase OS=Streptomyces olivaceus OX=47716 GN=BC342_13260 PE=3 SV=1	BC342_13260	1	1.98106e-05	113.03	2	SDAGVSFGAPEK(1)K	-0.76614	6	1.00063	1.2207	1.48315	0.779492	0.78479	0.731239	0.991635	0.928222	1.0263	1.01251	1.00381	1.03752	1.009	1.315	1.445	0.77	0.782	0.705	0.599	0.0110124
GE02801	185	K	Acyl-CoA dehydrogenase OS=Streptomyces olivaceus OX=47716 GN=BC342_13260 PE=3 SV=1	BC342_13260	1	0.00729621	69.672	2	SK(1)GISAFVVEK	1.4777	6	1.28748	1.24853	1.17614	0.765283	0.621116	0.901444	0.991635	0.928222	1.0263	1.01251	1.00381	1.03752	1.298	1.345	1.146	0.756	0.619	0.869	0.592	0.00841002
GE06111	292	K	Acyl-CoA dehydrogenase OS=Streptomyces olivaceus OX=47716 GN=BC342_29275 PE=3 SV=1	BC342_29275	1	1.76289e-05	155.95	2	HTFGK(1)QIAR	-0.109	5	0.880815	0.934158	0.775119	1.21699	1.26969	0.923227	0.904706	0.858682	0.694993	1.12756	1.15881	1.25525	0.974	1.088	1.115	1.079	1.096	0.735	0.916	0.496898
GE06111	111	K	Acyl-CoA dehydrogenase OS=Streptomyces olivaceus OX=47716 GN=BC342_29275 PE=3 SV=1	BC342_29275	1	0.00284443	61.409	3	QHGTEEQK(1)DHFLPR	-0.34611	1	0.951399	0.952285			1.09632		0.904706	0.858682	0.694993	1.12756	1.15881	1.25525	1.052	1.109			0.946		0.876
GE01415	541	K	Acyl-CoA synthetase OS=Streptomyces olivaceus OX=47716 GN=BC342_06255 PE=4 SV=1	BC342_06255	1	0.00130368	126.04	2	TASGK(1)ILR	0.37309	6	0.761056	0.618332	0.823319	1.35646	1.40747	1.03336
GE02156	390	K	Acyl-CoA synthetase OS=Streptomyces olivaceus OX=47716 GN=BC342_09890 PE=4 SV=1	BC342_09890	1	3.62399e-07	135.72	2	ATDLIK(1)SGGYK	0.085256	6					1		0.845488	0.924193	0.951284	1.17238	1.0487	1.05795					0.954
GE02156	476	K	Acyl-CoA synthetase OS=Streptomyces olivaceus OX=47716 GN=BC342_09890 PE=4 SV=1	BC342_09890	1	0.0188017	66.429	2	NDMGK(1)IMK	-0.10282	3	0.46479			1.10284	1.43237		0.845488	0.924193	0.951284	1.17238	1.0487	1.05795	0.55			0.941	1.366		2.097
GE05512	65	K	Acyl-CoA synthetase OS=Streptomyces olivaceus OX=47716 GN=BC342_26485 PE=4 SV=1	BC342_26485	1	0.0112392	74.415	2	LSAK(1)DVHR	0.096665	4		1.29639		0.941296	0.903229	0.859084	1.08028	0.918277	0.986396	0.886127	0.980303	1.14862		1.412		1.062	0.921	0.748	0.645
GE02799	152	K	Acyl-CoA thioesterase OS=Streptomyces olivaceus OX=47716 GN=BC342_13250 PE=3 SV=1	BC342_13250	1	6.0441e-05	108.9	2	SVPPVLPETEK(1)DR	-0.10434	5	0.655782	0.907418	0.731858	1.4561	0.970683	1.27816	0.886641	0.81035	0.981075	0.944429	1.18589	1.19161	0.74	1.12	0.746	1.542	0.819	1.073	1.318	0.316625
GE01290	63	K	Acyl-phosphate glycerol 3-phosphate acyltransferase OS=Streptomyces olivaceus OX=47716 GN=BC342_05645 PE=4 SV=1	BC342_05645	1	5.52013e-06	113.61	2	QVFFIGK(1)DEYVTGK	0.88008	3	1.45662	1.06135	1.16229	0.908614	0.505238	0.905891	1.12831	0.929035	0.899318	0.875748	1.03218	1.1354	1.291	1.142	1.292	1.038	0.489	0.798	0.624	0.0829007
GE01022	238	K	Acyltransferase OS=Streptomyces olivaceus OX=47716 GN=BC342_04370 PE=4 SV=1	BC342_04370	1	3.70416e-07	142.83	2	ELSK(1)LDEETVAR	0.49478	1	0.549111		0.98682	1.10147	1.26293	1.09967
GE03668	253	K	Acyltransferase OS=Streptomyces olivaceus OX=47716 GN=BC342_17280 PE=3 SV=1	BC342_17280	1	0.00587	73.573	2	EQFPALK(1)DR	-1.1799	2							1.12644	1.06768	0.962746	0.819945	1.01095	1.01223
GE05249	72	K	Acyltransferase OS=Streptomyces olivaceus OX=47716 GN=BC342_25205 PE=4 SV=1	BC342_25205	1	0.000102698	144.38	2	FLAK(1)SGLFR	-0.36894	9	0.92603	0.902062	0.758974	1.14517	1.1842	1.08357	0.954259	0.989004	1.05764	1.01683	0.964212	1.01806	0.97	0.912	0.718	1.126	1.228	1.064	1.315	0.0498954
GE04187	445	K	Acyltransferase papA2 OS=Streptomyces olivaceus OX=47716 GN=BC342_20125 PE=4 SV=1	BC342_20125	1	0.000381673	90.614	3	YPDTDIAHK(1)NLR	-0.82354	3				1.02604	1.05689	0.917073
GE01240	59	K	Adenine phosphoribosyltransferase OS=Streptomyces olivaceus OX=47716 GN=apt PE=3 SV=1	apt	1	4.889e-17	167.11	2	DTGATK(1)VVGLEAR	0.5595	3	1.33285	1.32595	1.52486	0.547943	0.593576	0.674816	1.11374	1.29038	1.07659	0.877391	0.833696	0.808207	1.197	1.028	1.416	0.625	0.712	0.835	0.597	0.0145149
GE04642	11	K	Adenosine deaminase OS=Streptomyces olivaceus OX=47716 GN=add PE=3 SV=1	add	1	3.44329e-15	132.84	5	APK(1)VLLHDHLDGGLRPGTVVELAR	-1.0514	11	1.1242	1.48141	1.15361	1.01653	0.754134	0.470114	1.1453	1.06116	1.06166	0.881574	0.978925	0.871382	0.982	1.396	1.087	1.153	0.77	0.54	0.711	0.194454
GE04642	195	K	Adenosine deaminase OS=Streptomyces olivaceus OX=47716 GN=add PE=3 SV=1	add	1	8.22033e-10	174.02	3	HLDAFEYLK(1)R	-0.80816	9	1.07739	1.08846	1.08379	0.883725	1.03751	0.829133	1.1453	1.06116	1.06166	0.881574	0.978925	0.871382	0.941	1.026	1.021	1.002	1.06	0.952	1.009	0.84925
GE04381	150	K	Adenosine deaminase OS=Streptomyces olivaceus OX=47716 GN=BC342_21010 PE=3 SV=1	BC342_21010	1	0.0241055	60.828	2	MK(1)HPLDAR	0.098095	2		0.87742	1.42839	0.694186			1.1673	1.13393	1.14786	0.788383	0.859427	0.903093		0.774	1.244	0.881			0.873
GE04381	34	K	Adenosine deaminase OS=Streptomyces olivaceus OX=47716 GN=BC342_21010 PE=3 SV=1	BC342_21010	1	4.36835e-51	244.27	3	PTTLLELADK(1)HGVR	0.23933	9	1.11999	1.14677	1.00015	0.920167	0.863948	0.948965	1.1673	1.13393	1.14786	0.788383	0.859427	0.903093	0.959	1.011	0.871	1.167	1.005	1.051	1.134	0.112487
GE05339	23	K	Adenosine deaminase OS=Streptomyces olivaceus OX=47716 GN=BC342_25670 PE=3 SV=1	BC342_25670	1	7.57611e-07	100.29	5	DLHAFIAGLPK(1)AELHVHHVGSASPR	0.83767	4	0.89826	1.0334	1.31963		0.748707		0.94706	0.869832	0.848104	1.12675	1.12891	1.07934	0.948	1.188	1.556		0.663		0.539
GE05339	243	K	Adenosine deaminase OS=Streptomyces olivaceus OX=47716 GN=BC342_25670 PE=3 SV=1	BC342_25670	1	6.39858e-27	177	3	IGHGTSSAEDPK(1)LLAHLAER	-1.1639	5	1.17629	0.792237	1.29968	0.726162	1.00562		0.94706	0.869832	0.848104	1.12675	1.12891	1.07934	1.242	0.911	1.532	0.644	0.891		0.625	0.137989
GE05339	194	K	Adenosine deaminase OS=Streptomyces olivaceus OX=47716 GN=BC342_25670 PE=3 SV=1	BC342_25670	1	3.42878e-05	148.62	2	PQFK(1)PYFDR	-0.2671	5		1.03666	0.937622	1.06485	0.982822	0.978037	0.94706	0.869832	0.848104	1.12675	1.12891	1.07934		1.192	1.106	0.945	0.871	0.906	0.79	0.0106079
GE02772	265	K	Adenosylhomocysteinase OS=Streptomyces olivaceus OX=47716 GN=ahcY PE=3 SV=1	ahcY	1	2.17684e-83	260.49	2	ATDVLIGGK(1)TAVICGYGDVGK	-0.96241	9	0.478014	1.73384		0.613079	1.53316	0.641905	1.0233	1.08906	1.0039	0.942406	0.950619	0.99071	0.467	1.592		0.651	1.613	0.648	0.943	0.975722
GE02772	277	K	Adenosylhomocysteinase OS=Streptomyces olivaceus OX=47716 GN=ahcY PE=3 SV=1	ahcY	1	4.98408e-97	274.24	2	TAVICGYGDVGK(1)GCAESLR	-0.43524	12	1.06465	1.26561	1.05645	0.779619	0.947725	0.885938	1.0233	1.08906	1.0039	0.942406	0.950619	0.99071	1.04	1.162	1.052	0.827	0.997	0.894	0.835	0.0483018
GE02772	386	K	Adenosylhomocysteinase OS=Streptomyces olivaceus OX=47716 GN=ahcY PE=3 SV=1	ahcY	0.999953	5.58811e-07	107.65	4	DEVKPQVHTWTHPDGK(1)VLIVLSEGR	0.14008	5	1.11384	1.03445	1.15978		0.67679	1.01514	1.0233	1.08906	1.0039	0.942406	0.950619	0.99071	1.088	0.95	1.155		0.712	1.025	0.816	0.256676
GE02772	164	K	Adenosylhomocysteinase OS=Streptomyces olivaceus OX=47716 GN=ahcY PE=3 SV=1	ahcY	1	0.000205916	83.418	3	DGK(1)VPSVDTAESDEHR	0.036311	3	1.07375	1.3051	1.13055	0.804731	0.974462	0.7114	1.0233	1.08906	1.0039	0.942406	0.950619	0.99071	1.049	1.198	1.126	0.854	1.025	0.718	0.77	0.0692425
GE02772	243	K	Adenosylhomocysteinase OS=Streptomyces olivaceus OX=47716 GN=ahcY PE=3 SV=1	ahcY	1	9.19993e-05	152.47	2	FDNK(1)YGCR	0.11499	11	1.06556	1.28736	1.02045	0.969594	0.972787	0.684241	1.0233	1.08906	1.0039	0.942406	0.950619	0.99071	1.041	1.182	1.016	1.029	1.023	0.691	0.847	0.266401
GE02772	370	K	Adenosylhomocysteinase OS=Streptomyces olivaceus OX=47716 GN=ahcY PE=3 SV=1	ahcY	0.813956	0.00144504	59.469	5	IPGIVK(0.814)DEVK(0.186)PQVHTWTHPDGK	-0.25702	1	1.20301	1.25915	0.537841				1.0233	1.08906	1.0039	0.942406	0.950619	0.99071	1.176	1.156	0.536
GE02772	342	K	Adenosylhomocysteinase OS=Streptomyces olivaceus OX=47716 GN=ahcY PE=3 SV=1	ahcY	1	6.3545e-92	261.97	3	MK(1)HQAIVGNIGHFDNEIDMAGLAK	-0.35202	37	1.05154	1.31553	0.904797	0.901589	0.98857	0.837967	1.0233	1.08906	1.0039	0.942406	0.950619	0.99071	1.028	1.208	0.901	0.957	1.04	0.846	0.906	0.413128
GE02772	472	K	Adenosylhomocysteinase OS=Streptomyces olivaceus OX=47716 GN=ahcY PE=3 SV=1	ahcY	1	1.88146e-139	343.65	2	QEQADYIGVK(1)VEGPYK	-0.39985	19	0.44599	0.467716	0.515676	1.57271	1.66205	1.33586	1.0233	1.08906	1.0039	0.942406	0.950619	0.99071	0.436	0.429	0.514	1.669	1.748	1.348	3.455	0.000233037
GE02772	478	K	Adenosylhomocysteinase OS=Streptomyces olivaceus OX=47716 GN=ahcY PE=3 SV=1	ahcY	1	5.82457e-23	210.64	2	VEGPYK(1)ADHYR	0.25875	25	1.32455	1.40976	0.803517	0.890781	0.856126	0.715267	1.0233	1.08906	1.0039	0.942406	0.950619	0.99071	1.294	1.294	0.8	0.945	0.901	0.722	0.758	0.223658
GE04453	214	K	Adenylate kinase OS=Streptomyces olivaceus OX=47716 GN=adk PE=3 SV=1	adk	1	0.017987	88.029	2	ALEALK(1)R	0.29547	6	1.195	1.07462	1.25794	0.77951	0.799865	0.893065	1.05517	1.11517	1.11794	0.89816	0.890459	0.923101	1.133	0.964	1.125	0.868	0.898	0.967	0.848	0.0573077
GE04453	13	K	Adenylate kinase OS=Streptomyces olivaceus OX=47716 GN=adk PE=3 SV=1	adk	1	9.04759e-08	119.69	2	IVLVGPPGAGK(1)GTQATR	-0.24571	3	1.18158	1.11173	1.06777	0.85602	0.802242	0.980659	1.05517	1.11517	1.11794	0.89816	0.890459	0.923101	1.12	0.997	0.955	0.953	0.901	1.062	0.949	0.484386
GE04453	122	K	Adenylate kinase OS=Streptomyces olivaceus OX=47716 GN=adk PE=3 SV=1	adk	1	7.73368e-60	247.88	2	LDAVLDLEAPEDEVVK(1)R	-1.3595	6	1.62538	0.619355	1.92309	0.503127	0.329043		1.05517	1.11517	1.11794	0.89816	0.890459	0.923101	1.54	0.555	1.72	0.56	0.37		0.366	0.15839
GE04453	146	K	Adenylate kinase OS=Streptomyces olivaceus OX=47716 GN=adk PE=3 SV=1	adk	1	1.66294e-11	140.81	3	NDSAHVFHVTYTPPK(1)K	1.1102	3		1.09826	1.16224	0.739498			1.05517	1.11517	1.11794	0.89816	0.890459	0.923101		0.985	1.04	0.823			0.813
GE00976	399	K	Adenylosuccinate lyase OS=Streptomyces olivaceus OX=47716 GN=BC342_04150 PE=3 SV=1	BC342_04150	1	1.60623e-82	266.15	3	EVAHEAIK(1)ENAVASALAMR	3.3999	11	0.862696	0.837939	1.02274	1.07997	1.01131	1.18535	1.01542	1.02616	1.08763	0.926188	0.954544	0.990057	0.85	0.817	0.94	1.166	1.059	1.197	1.313	0.00822029
GE00976	466	K	Adenylosuccinate lyase OS=Streptomyces olivaceus OX=47716 GN=BC342_04150 PE=3 SV=1	BC342_04150	1	0.00874487	121.29	2	IEDIVK(1)R	0.96899	6	1.17857	1.2001	1.29485	0.728651	0.785712	0.812124	1.01542	1.02616	1.08763	0.926188	0.954544	0.990057	1.161	1.17	1.191	0.787	0.823	0.82	0.69	2.15107e-05
GE00976	103	K	Adenylosuccinate lyase OS=Streptomyces olivaceus OX=47716 GN=BC342_04150 PE=3 SV=1	BC342_04150	1	1.77397e-34	188.19	3	IEEFNDLAGHEHVHK(1)GMTSR	0.4986	25	0.994528	0.90935	0.91755	1.07037	1.01477	1.09343	1.01542	1.02616	1.08763	0.926188	0.954544	0.990057	0.979	0.886	0.844	1.156	1.063	1.104	1.227	0.0146605
GE00976	278	K	Adenylosuccinate lyase OS=Streptomyces olivaceus OX=47716 GN=BC342_04150 PE=3 SV=1	BC342_04150	1	3.98279e-16	140.48	3	LMAGHELVTEGFK(1)PGQVGSSAMPHK	-0.56774	10	0.622642	0.890838	0.71687	1.13789	1.16853	1.46323	1.01542	1.02616	1.08763	0.926188	0.954544	0.990057	0.613	0.868	0.659	1.229	1.224	1.478	1.837	0.00743221
GE00976	165	K	Adenylosuccinate lyase OS=Streptomyces olivaceus OX=47716 GN=BC342_04150 PE=3 SV=1	BC342_04150	1	0.00903165	53.828	3	SHNVAAQATTLGK(1)R	0.83904	1	1						1.01542	1.02616	1.08763	0.926188	0.954544	0.990057	0.985
GE00976	32	K	Adenylosuccinate lyase OS=Streptomyces olivaceus OX=47716 GN=BC342_04150 PE=3 SV=1	BC342_04150	1	0.00462353	56.851	3	YASAELATLWSPEHK(1)VK	0.179	1	0.885455		0.840209	1.08764	1.07441	1.11228	1.01542	1.02616	1.08763	0.926188	0.954544	0.990057	0.872		0.773	1.174	1.126	1.123	1.387	0.00659062
GE00976	379	K	Adenylosuccinate lyase OS=Streptomyces olivaceus OX=47716 GN=BC342_04150 PE=3 SV=1	BC342_04150	1	4.39133e-29	199.96	2	YLPFLATTK(1)VLMGSVR	-0.65984	5	0.72951				0.921509	1.34898	1.01542	1.02616	1.08763	0.926188	0.954544	0.990057	0.718				0.965	1.363	1.621
GE03852	384	K	Adenylosuccinate synthetase OS=Streptomyces olivaceus OX=47716 GN=purA PE=3 SV=1	purA	1	0.000714654	115.71	2	AK(1)SFSDLPK	0.13857	9	0.987147	1.28875	1.18421	0.850963	0.800319	0.888617	1.04467	0.989701	1.02483	0.991146	0.977335	0.972326	0.945	1.302	1.156	0.859	0.819	0.914	0.762	0.0552889
GE03852	391	K	Adenylosuccinate synthetase OS=Streptomyces olivaceus OX=47716 GN=purA PE=3 SV=1	purA	1	3.49529e-18	182.28	2	SFSDLPK(1)NAQAYVR	0.045582	11	1.20121	1.3008	1.18641	0.716108	0.807722	0.787742	1.04467	0.989701	1.02483	0.991146	0.977335	0.972326	1.15	1.314	1.158	0.723	0.826	0.81	0.651	0.00203328
GE03852	139	K	Adenylosuccinate synthetase OS=Streptomyces olivaceus OX=47716 GN=purA PE=3 SV=1	purA	1	8.42539e-05	112.75	2	GIGPTYADK(1)INR	0.59363	2	0.949922	1.0935		1.15389	0.802684		1.04467	0.989701	1.02483	0.991146	0.977335	0.972326	0.909	1.105		1.164	0.821		0.986	0.912293
GE03852	173	K	Adenylosuccinate synthetase OS=Streptomyces olivaceus OX=47716 GN=purA PE=3 SV=1	purA	1	6.37183e-28	222.19	2	NQMLTK(1)LYNR	1.1887	71	0.91959	0.797861	0.709752	1.21737	1.30452	1.0509	1.04467	0.989701	1.02483	0.991146	0.977335	0.972326	0.88	0.806	0.693	1.228	1.335	1.081	1.532	0.0100231
GE03852	382	K	Adenylosuccinate synthetase OS=Streptomyces olivaceus OX=47716 GN=purA PE=3 SV=1	purA	1	2.34821e-08	123.42	3	PVYETLPGWSEDITK(1)AK	-0.68363	7	1.51668	1.07512	0.808464	0.619787	0.987745	0.992199	1.04467	0.989701	1.02483	0.991146	0.977335	0.972326	1.452	1.086	0.789	0.625	1.011	1.02	0.798	0.411206
GE03852	367	K	Adenylosuccinate synthetase OS=Streptomyces olivaceus OX=47716 GN=purA PE=3 SV=1	purA	1	2.21402e-35	181.63	3	VEELPYSQSDFHHAK(1)PVYETLPGWSEDITK	-0.11373	17	0.949153	0.97621	1.19595	0.959707	0.943242	0.975742	1.04467	0.989701	1.02483	0.991146	0.977335	0.972326	0.909	0.986	1.167	0.968	0.965	1.004	0.959	0.651747
GE03852	167	K	Adenylosuccinate synthetase OS=Streptomyces olivaceus OX=47716 GN=purA PE=3 SV=1	purA	1	1.9237e-18	172.13	3	VEAALDVK(1)NQMLTK	-0.13857	11	0.879915	1.38296	1.07954	1.04867	0.754688	0.854229	1.04467	0.989701	1.02483	0.991146	0.977335	0.972326	0.842	1.397	1.053	1.058	0.772	0.879	0.823	0.351875
GE05828	123	K	Adenylyl-sulfate kinase OS=Streptomyces olivaceus OX=47716 GN=cysC PE=3 SV=1	cysC	1	0.00214428	98.629	2	DVK(1)GLYAK	-1.1845	11	0.91632	0.999816	0.925818	1.1611	0.998629	0.998315	1.17272	1.55611	1.13886	0.625668	0.72771	0.778929	0.781	0.643	0.813	1.856	1.372	1.282	2.016	0.00679392
GE04872	36	K	Adenylyltransferase/sulfurtransferase MoeZ OS=Streptomyces olivaceus OX=47716 GN=BC342_23310 PE=4 SV=1	BC342_23310	1	8.22702e-06	101.53	3	HLIIPDVGMDGQK(1)R	-0.60737	2				1.03904		0.960961	1.2515	1.20587	1.17212	0.770765	0.789225	0.810514				1.348		1.186
GE04872	351	K	Adenylyltransferase/sulfurtransferase MoeZ OS=Streptomyces olivaceus OX=47716 GN=BC342_23310 PE=4 SV=1	BC342_23310	1	4.38736e-06	147.51	2	IVLNCK(1)TGVR	0.5741	6	1.43983	1.19734	1.65462	0.572581	0.518557	0.617069	1.2515	1.20587	1.17212	0.770765	0.789225	0.810514	1.15	0.993	1.412	0.743	0.657	0.761	0.608	0.0118961
GE01498	108	K	ADP-ribose pyrophosphatase OS=Streptomyces olivaceus OX=47716 GN=BC342_06615 PE=4 SV=1	BC342_06615	1	3.19605e-92	301.48	3	ELYEEAHVK(1)AEDWR	0.16606	11	1.2202	1.24217	1.08233	0.767134	0.899868	0.788298	0.941096	0.966499	0.969472	0.98135	1.09058	1.051	1.297	1.285	1.116	0.782	0.825	0.75	0.637	0.001306
GE01498	25	K	ADP-ribose pyrophosphatase OS=Streptomyces olivaceus OX=47716 GN=BC342_06615 PE=4 SV=1	BC342_06615	1	0.0105833	94.777	2	TPFQGK(1)K	-0.51931	4	1.15546	1.26047	0.953655	0.675609	0.954806		0.941096	0.966499	0.969472	0.98135	1.09058	1.051	1.228	1.304	0.984	0.688	0.876		0.667	0.0656957
GE03362	4	K	AfsR family transcriptional regulator OS=Streptomyces olivaceus OX=47716 GN=BC342_15665 PE=3 SV=1	BC342_15665	1	3.04874e-30	170.91	3	YK(1)ILGVAQTEDHGTVVTPGGPR	-0.48126	3	0.494253	0.598184	0.409584	1.51806	1.74935	1.23057
GE02507	141	K	Agmatinase OS=Streptomyces olivaceus OX=47716 GN=BC342_11800 PE=3 SV=1	BC342_11800	1	3.24346e-09	105.49	5	K(1)HGPVALLHFDAHLDTWDTYFGAEYTHGTPFR	-1.11	2		0.903408		1.42632		0.670277	0.783614	0.682885	0.618957	1.35232	1.29104	1.27119		1.323		1.055		0.527	0.598
GE02354	718	K	Alanine aminopeptidase OS=Streptomyces olivaceus OX=47716 GN=BC342_07785 PE=3 SV=1	BC342_07785	1	0.0118183	61.65	2	AALPDAEAK(1)SR	-1.0524	1	0.920668			0.818502	1.26083		0.725967	0.760385	0.702406	1.25859	1.27967	1.27298	1.268			0.65	0.985		0.645
GE02354	356	K	Alanine aminopeptidase OS=Streptomyces olivaceus OX=47716 GN=BC342_10990 PE=3 SV=1	BC342_10990	1	7.74489e-26	208.59	2	FK(1)DAWITFANR	-0.19338	5	2.07434	0.522202		0.40346			0.976421	0.910778	0.939459	1.06837	1.02854	1.07643	2.124	0.573		0.378			0.28
GE02360	439	K	Alanine aminopeptidase OS=Streptomyces olivaceus OX=47716 GN=BC342_11020 PE=3 SV=1	BC342_11020	1	0.00998551	90.862	2	DLK(1)TWSK	0.36249	7	1.10752	1.12886	1.26352	0.842012	0.880483	0.777603	0.941364	0.973676	0.957557	1.03616	1.03741	1.05383	1.177	1.159	1.32	0.813	0.849	0.738	0.656	0.00195229
GE02360	251	K	Alanine aminopeptidase OS=Streptomyces olivaceus OX=47716 GN=BC342_11020 PE=3 SV=1	BC342_11020	1	0.00713186	77.318	2	FDYAYPFK(1)K	0.58444	6	1.08317	1.34749	0.937111	0.777043	0.910298	0.944895	0.941364	0.973676	0.957557	1.03616	1.03741	1.05383	1.151	1.384	0.979	0.75	0.877	0.897	0.718	0.0476649
GE02360	505	K	Alanine aminopeptidase OS=Streptomyces olivaceus OX=47716 GN=BC342_11020 PE=3 SV=1	BC342_11020	1	6.93067e-11	136.38	2	IAIGGYDLDADGK(1)LVR	-0.35246	2	0.384056	1.52944		0.519994	1.56651		0.941364	0.973676	0.957557	1.03616	1.03741	1.05383	0.408	1.571		0.502	1.51		1.017	0.932027
GE02360	483	K	Alanine aminopeptidase OS=Streptomyces olivaceus OX=47716 GN=BC342_11020 PE=3 SV=1	BC342_11020	1	0.0129625	43.383	4	QEAPALPAGAK(1)GEPTLRPHR	1.1065	1	1.19673	1.09439	1.18593	0.891885	0.699537	0.931525	0.941364	0.973676	0.957557	1.03616	1.03741	1.05383	1.271	1.124	1.238	0.861	0.674	0.884	0.666	0.0118306
GE02360	283	K	Alanine aminopeptidase OS=Streptomyces olivaceus OX=47716 GN=BC342_11020 PE=3 SV=1	BC342_11020	1	2.6407e-05	128.03	2	SK(1)VTDAAYEVR	-0.41332	7	1.07562	1.19627	1.05941	0.925412	0.8856	0.857678	0.941364	0.973676	0.957557	1.03616	1.03741	1.05383	1.143	1.229	1.106	0.893	0.854	0.814	0.736	0.00173557
GE02360	546	K	Alanine aminopeptidase OS=Streptomyces olivaceus OX=47716 GN=BC342_11020 PE=3 SV=1	BC342_11020	1	1.03952e-15	120.31	3	VRPAVLLLNDDDLSYAK(1)VR	-0.28452	3	0.74203	1.48495		0.663673	1.10935		0.941364	0.973676	0.957557	1.03616	1.03741	1.05383	0.788	1.525		0.641	1.069		0.739	0.5705
GE01496	13	K	Alanine dehydrogenase OS=Streptomyces olivaceus OX=47716 GN=BC342_06605 PE=3 SV=1	BC342_06605	1	3.69069e-05	161.11	2	EVK(1)NNEFR	-0.13287	8	1.41946	1.5226	1.23818	0.696106	0.652015	0.471638	1.18413	1.30408	1.35743	0.715697	0.709981	0.728693	1.199	1.168	0.912	0.973	0.918	0.647	0.774	0.16203
GE01496	352	K	Alanine dehydrogenase OS=Streptomyces olivaceus OX=47716 GN=BC342_06605 PE=3 SV=1	BC342_06605	1	3.36451e-19	194.43	2	GLNTHDGK(1)VVYK	-1.2191	7	1.2669	1.24651	1.39313	0.641354	0.739572	0.712536	1.18413	1.30408	1.35743	0.715697	0.709981	0.728693	1.07	0.956	1.026	0.896	1.042	0.978	0.955	0.44418
GE01496	217	K	Alanine dehydrogenase OS=Streptomyces olivaceus OX=47716 GN=BC342_06605 PE=3 SV=1	BC342_06605	1	1.65793e-13	146.37	2	VFGTK(1)VQTVVSNAFELEK	-0.57432	2	1.17473	0.940314	1.14633			0.738632	1.18413	1.30408	1.35743	0.715697	0.709981	0.728693	0.992	0.721	0.844			1.014	1.19
GE03579	17	K	Alanine racemase OS=Streptomyces olivaceus OX=47716 GN=BC342_16830 PE=4 SV=1	BC342_16830	1	7.3887e-55	230.26	4	AHHK(1)HVQEQFPGLVPVCK	3.5068	18	0.676978	0.778666	0.632235	1.34727	1.31727	1.24758	0.763851	0.717961	0.804442	1.12917	1.30318	1.28139	0.886	1.085	0.786	1.193	1.011	0.974	1.153	0.262359
GE03579	66	K	Alanine racemase OS=Streptomyces olivaceus OX=47716 GN=BC342_16830 PE=4 SV=1	BC342_16830	1	2.40632e-07	114.43	2	IK(1)DFFGGDLLVLTPYR	-1.5026	1		0.66918		1.33082			0.763851	0.717961	0.804442	1.12917	1.30318	1.28139		0.932		1.179			1.265
GE03579	184	K	Alanine racemase OS=Streptomyces olivaceus OX=47716 GN=BC342_16830 PE=4 SV=1	BC342_16830	1	3.27914e-26	170.89	4	LPLHTMFVSHLK(1)ADELAR	-0.47796	12	0.869984	1.0246	0.790255	0.879374	1.30262	1.13317	0.763851	0.717961	0.804442	1.12917	1.30318	1.28139	1.139	1.427	0.982	0.779	1	0.884	0.751	0.0981085
GE01229	851	K	Alanine--tRNA ligase OS=Streptomyces olivaceus OX=47716 GN=alaS PE=3 SV=1	alaS	1	6.86268e-51	197.58	3	AAAK(1)TLGGGGGGKPDVAQGGGQNPAAVGDAVDAVER	-0.62967	7	1.11699	1.14843	1.04068	0.727243	0.966656		0.984659	1.03514	1.02045	0.951195	0.981949	1.0266	1.134	1.109	1.02	0.765	0.984		0.804	0.116024
GE01229	860	K	Alanine--tRNA ligase OS=Streptomyces olivaceus OX=47716 GN=alaS PE=3 SV=1	alaS	1	1.59203e-18	134.63	3	TLGGGGGGK(1)PDVAQGGGQNPAAVGDAVDAVER	-0.91811	2	1.03832	1.32973	1.16393	0.636036	0.831971		0.984659	1.03514	1.02045	0.951195	0.981949	1.0266	1.055	1.285	1.141	0.669	0.847		0.653	0.0334265
GE01229	355	K	Alanine--tRNA ligase OS=Streptomyces olivaceus OX=47716 GN=alaS PE=3 SV=1	alaS	1	4.32477e-12	158.06	2	IEK(1)VALAEENAFLK	0.7094	2	1.49167		0.810817			0.697511	0.984659	1.03514	1.02045	0.951195	0.981949	1.0266	1.515		0.795			0.679	0.588
GE01229	259	K	Alanine--tRNA ligase OS=Streptomyces olivaceus OX=47716 GN=alaS PE=3 SV=1	alaS	1	1.6288e-27	170.98	3	K(1)ATELTGVAYGEAQASDVSLR	-1.3265	6	1.2367	1.10486	1.25291	0.925295	0.767365	0.712872	0.984659	1.03514	1.02045	0.951195	0.981949	1.0266	1.256	1.067	1.228	0.973	0.781	0.694	0.689	0.0271335
GE01229	76	K	Alanine--tRNA ligase OS=Streptomyces olivaceus OX=47716 GN=alaS PE=3 SV=1	alaS	1	1.40313e-43	241.4	2	TPDIEEVGK(1)TTR	-0.17965	8	1.10888	0.909141	1.27045	0.862189	0.894844	0.95449	0.984659	1.03514	1.02045	0.951195	0.981949	1.0266	1.126	0.878	1.245	0.906	0.911	0.93	0.845	0.205104
GE01229	114	K	Alanine--tRNA ligase OS=Streptomyces olivaceus OX=47716 GN=alaS PE=3 SV=1	alaS	1	1.25892e-05	94.882	2	YAWELLTGAQDK(1)GGYGLDPER	2.796	1		1					0.984659	1.03514	1.02045	0.951195	0.981949	1.0266		0.966
GE00535	102	K	Alcohol dehydrogenase OS=Streptomyces olivaceus OX=47716 GN=BC342_01970 PE=3 SV=1	BC342_01970	1	4.54797e-09	152.37	2	CAEGK(1)ENYCLR	-0.63513	4	1.38919	1.58793	1.19363	0.652022	0.544393	0.632835	0.974755	0.897027	1.12822				1.425	1.77	1.058
GE03078	305	K	Alcohol dehydrogenase OS=Streptomyces olivaceus OX=47716 GN=BC342_14355 PE=4 SV=1	BC342_14355	1	0.00564087	74.127	2	LHGK(1)AVLDVG	0.06075	6	0.549216	0.706053	0.677162	1.48335	1.19623	1.38799	0.570879	0.680194	0.648836	1.54612	1.30657	1.24741	0.962	1.038	1.044	0.959	0.916	1.113	0.982	0.756627
GE03171	10	K	Alcohol dehydrogenase OS=Streptomyces olivaceus OX=47716 GN=BC342_14790 PE=3 SV=1	BC342_14790	1	5.02426e-113	294.31	2	TTAGWQAK(1)STDGTATVLR	0.61152	8	1.5937	1.66076	1.36	0.481262	0.445584	0.4587	1.18015	1.15748	1.19005	0.841734	0.728201	0.902388	1.35	1.435	1.143	0.572	0.612	0.508	0.431	0.00064451
GE04679	101	K	Alcohol dehydrogenase OS=Streptomyces olivaceus OX=47716 GN=BC342_22400 PE=3 SV=1	BC342_22400	1	0.00868278	48.733	3	ECEYCK(1)AGLEQYCVEGNTGTYNAVGR	1.2179	1		1.0652	0.934796				1.27213	1.06092	1.29648	0.749388	0.864207	0.75687		1.004	0.721
GE04679	36	K	Alcohol dehydrogenase OS=Streptomyces olivaceus OX=47716 GN=BC342_22400 PE=3 SV=1	BC342_22400	1	1.41952e-40	195.39	4	EHDVLIDIK(1)FAGICHSDIHQAR	0.084616	7	1.31152	1.29926	1.40915	0.806327	0.362994	0.810753	1.27213	1.06092	1.29648	0.749388	0.864207	0.75687	1.031	1.225	1.087	1.076	0.42	1.071	0.768	0.334452
GE05626	2	K	Alcohol dehydrogenase OS=Streptomyces olivaceus OX=47716 GN=BC342_26865 PE=3 SV=1	BC342_26865	1	0.00065015	99.013	2	MK(1)AVQVVGYGK	0.0012379	2				1.17524	0.81949	1.00527	0.183251	0.194938	0.230991	1.90788	1.6349	1.84804				0.616	0.501	0.544
GE06802	88	K	Alcohol dehydrogenase OS=Streptomyces olivaceus OX=47716 GN=BC342_32630 PE=4 SV=1	BC342_32630	1	2.88319e-19	195.58	4	RDDIVLATK(1)VHGR	-1.0056	31	1.17186	1.1361	0.979577	0.831679	0.90084	0.979949	0.958511	1.08431	1.05469	0.967106	0.944838	0.990546	1.223	1.048	0.929	0.86	0.953	0.989	0.876	0.226971
GE04015	249	K	Aldehyde dehydrogenase OS=Streptomyces olivaceus OX=47716 GN=BC342_19290 PE=3 SV=1	BC342_19290	1	7.38235e-10	157.99	3	HVATVCAAHFK(1)R	-0.41707	7	1.48387		1.13861	1.16346	0.8645	0.349564	0.981067	0.907755	0.923664	1.01544	1.02954	1.14253	1.513		1.233	1.146	0.84	0.306	0.556	0.260758
GE04015	453	K	Aldehyde dehydrogenase OS=Streptomyces olivaceus OX=47716 GN=BC342_19290 PE=3 SV=1	BC342_19290	1	1.48543e-18	135.49	4	QVDTGMFHVNDGTVHDEPIVPFGGEK(1)HSGLGR	-0.72162	9	1.01185	0.645153	0.612654	1.52174	1.39435	0.814254	0.981067	0.907755	0.923664	1.01544	1.02954	1.14253	1.031	0.711	0.663	1.499	1.354	0.713	1.483	0.249143
GE04652	9	K	Aldehyde dehydrogenase OS=Streptomyces olivaceus OX=47716 GN=BC342_22270 PE=4 SV=1	BC342_22270	1	0.000145803	148.38	2	LSVLK(1)TYK	-0.21564	6	1.26205	1.23988	0.957504	0.721268	0.842063	0.977235	0.900056	1.00847	1.0489	0.979453	0.987659	1.07546	1.402	1.229	0.913	0.736	0.853	0.909	0.705	0.0751728
GE04652	12	K	Aldehyde dehydrogenase OS=Streptomyces olivaceus OX=47716 GN=BC342_22270 PE=4 SV=1	BC342_22270	1	0.00592569	73.248	2	TYK(1)LYVGGK	0.14139	5		1.15622		0.993996		0.849786	0.900056	1.00847	1.0489	0.979453	0.987659	1.07546		1.147		1.015		0.79	0.787
GE04652	18	K	Aldehyde dehydrogenase OS=Streptomyces olivaceus OX=47716 GN=BC342_22270 PE=4 SV=1	BC342_22270	1	0.00113103	104.21	2	LYVGGK(1)FPR	-0.67583	8	1.03511	1.0231	0.991859	0.937223	1.04487	0.967831	0.900056	1.00847	1.0489	0.979453	0.987659	1.07546	1.15	1.015	0.946	0.957	1.058	0.9	0.937	0.435983
GE05355	452	K	Aldehyde dehydrogenase OS=Streptomyces olivaceus OX=47716 GN=BC342_25750 PE=4 SV=1	BC342_25750	1	3.11111e-11	143.31	2	ADQMPYGGAK(1)QSGVGR	-0.44835	3	0.348389	0.61312	0.431105	1.56809	1.45996	1.57933	0.555914	0.53195	0.580737	1.4307	1.47352	1.42718	0.627	1.153	0.742	1.096	0.991	1.107	1.266	0.219604
GE05355	244	K	Aldehyde dehydrogenase OS=Streptomyces olivaceus OX=47716 GN=BC342_25750 PE=4 SV=1	BC342_25750	1	1.51727e-69	225.84	3	K(1)HCTLELGGNGAAVVLADWASDEDLDR	0.65424	6	0.398454	0.540288	0.477724	2.58829	1.47848	0.516754	0.555914	0.53195	0.580737	1.4307	1.47352	1.42718	0.717	1.016	0.823	1.809	1.003	0.362	1.242	0.952578
GE05355	95	K	Aldehyde dehydrogenase OS=Streptomyces olivaceus OX=47716 GN=BC342_25750 PE=4 SV=1	BC342_25750	0.924852	0.0268392	46.704	3	LISAENGK(0.075)PVK(0.925)WAR	-0.48551	1	0.558036	0.528806	0.542556	1.10478	1.51858	1.74724	0.555914	0.53195	0.580737	1.4307	1.47352	1.42718	1.004	0.994	0.934	0.772	1.031	1.224	1.032	0.919192
GE00541	232	K	Aldo/keto reductase OS=Streptomyces olivaceus OX=47716 GN=BC342_02000 PE=4 SV=1	BC342_02000	1	0.00019235	75.743	3	WHTQLGAVPVPK(1)SGDPAR	-0.31682	6	1.09149	1.24739	1.24161	0.819504	0.823639	0.776364	1.09372	1.00225	0.995225	0.831612	0.98265	1.09455	0.998	1.245	1.248	0.985	0.838	0.709	0.725	0.054254
GE03743	88	K	Aldo/keto reductase OS=Streptomyces olivaceus OX=47716 GN=BC342_17645 PE=4 SV=1	BC342_17645	1	1.24281e-06	107.65	3	QALHPYPEGLVVATK(1)VGPVR	1.4246	1		0.379316		1.25452	1.17551	1.19065				0.958997	0.989138	1.05187				1.308	1.188	1.132
GE00795	313	K	Aldolase OS=Streptomyces olivaceus OX=47716 GN=BC342_03240 PE=4 SV=1	BC342_03240	1	2.31675e-17	148.88	3	VSDGSTNVLPVGPTPK(1)VHDAWR	-0.187	6	0.819826	0.991686	0.910083	1.0692	1.07587	1.13333	0.78339	0.944682	0.821688	1.07219	1.16746	1.2106	1.047	1.05	1.108	0.997	0.922	0.936	0.891	0.0185411
GE06728	142	K	Aldolase OS=Streptomyces olivaceus OX=47716 GN=BC342_32265 PE=3 SV=1	BC342_32265	1	7.48431e-12	146.16	2	IFPAAQAGGPAYVK(1)ALR	-2.1494	1		0.56971	1.43029				1.25622	1.23308	1.13724	0.801086	0.902557	0.669813		0.462	1.258
GE01005	519	K	Alkaline phosphatase OS=Streptomyces olivaceus OX=47716 GN=BC342_04290 PE=4 SV=1	BC342_04290	1	0.000284032	85.28	3	EQDGTVLFTK(1)VLRPGR	-0.47073	2	0.839826	0.837354	0.317162	1.36841	1.3874	1.24985	0.320144	0.361061	0.305191	1.74826	1.63498	1.63037	2.623	2.319	1.039	0.783	0.849	0.767	0.401	0.0452989
GE01005	352	K	Alkaline phosphatase OS=Streptomyces olivaceus OX=47716 GN=BC342_04290 PE=4 SV=1	BC342_04290	1	0.00314554	108.46	2	EQLEWLK(1)R	0.22308	3		0.688015	0.700458	0.241299	1.78587	1.58435	0.320144	0.361061	0.305191	1.74826	1.63498	1.63037		1.906	2.295	0.138	1.092	0.972	0.349	0.210921
GE05918	103	K	Alkaline-shock protein OS=Streptomyces olivaceus OX=47716 GN=BC342_28210 PE=3 SV=1	BC342_28210	1	0.00166942	94.309	2	GVK(1)VEVGER	0.030489	6	1.09146	1.23079	1.26072	0.619329	0.797694		0.77302	1.25175	1.03007	1.14958	0.899974	0.895608	1.412	0.983	1.224	0.539	0.886		0.591	0.097866
GE05918	13	K	Alkaline-shock protein OS=Streptomyces olivaceus OX=47716 GN=BC342_28210 PE=3 SV=1	BC342_28210	1	1.98646e-25	196.15	2	TTAPQTATIETK(1)AEK	-0.38306	5	0.827734	0.831558		1.0377	0.989019	1.31399	0.77302	1.25175	1.03007	1.14958	0.899974	0.895608	1.071	0.664		0.903	1.099	1.467	1.333	0.329632
GE04748	7	K	Alkyl hydroperoxide reductase AhpD OS=Streptomyces olivaceus OX=47716 GN=ahpD PE=3 SV=1	ahpD	1	9.46689e-25	198.57	2	SLDSLK(1)SAVPDYAK	0.43171	10	1.2022	1.2443	1.13837	0.765198	0.793784	0.856157	0.845186	1.00368	0.999846	0.843542	1.13238	1.17536	1.422	1.24	1.139	0.907	0.701	0.728	0.615	0.00900546
GE04749	31	K	Alkyl hydroperoxide reductase C OS=Streptomyces olivaceus OX=47716 GN=BC342_22730 PE=4 SV=1	BC342_22730	1	1.42989e-261	427.58	2	GEEFQQINHK(1)TYEGQWK	-0.43301	19	1.13986	1.29844	1.10193	0.728459	0.900557	0.830759	1.01483	1.09601	1.13836	0.93786	0.94664	0.866307	1.123	1.185	0.968	0.777	0.951	0.959	0.82	0.0953113
GE04570	41	K	Alkylhydroperoxidase OS=Streptomyces olivaceus OX=47716 GN=BC342_21870 PE=4 SV=1	BC342_21870	1	7.01181e-05	113.67	2	LDK(1)AATQGLDPK	-0.77365	3	1.24398	1.24487	1.052	0.723397	0.735759		0.903264	1.04882	1.04792				1.377	1.187	1.004
GE04570	27	K	Alkylhydroperoxidase OS=Streptomyces olivaceus OX=47716 GN=BC342_21870 PE=4 SV=1	BC342_21870	1	2.34243e-05	116.01	2	LEWAK(1)HAPEVWK	-0.3404	11	1.03596	0.978471	1.17378	0.769665	1.06689	0.975228	0.903264	1.04882	1.04792				1.147	0.933	1.12
GE05976	119	K	Allantoinase OS=Streptomyces olivaceus OX=47716 GN=allB PE=3 SV=1	allB	1	0.0158314	42.172	3	AVAADK(1)AHIDVGFWGGALPDNVK	-3.5178	1			1				0.702053	0.729856	0.673658	1.25527	1.34477	1.29439			1.484
GE06658	262	K	Allophanate hydrolase OS=Streptomyces olivaceus OX=47716 GN=BC342_31935 PE=4 SV=1	BC342_31935	1	0.000180565	143.23	2	AAFAAAVK(1)R	0.73991	6	1.28913	1.60824	1.34895	0.384621		0.369066	1.26511	1.26095	1.2186	0.787586	0.767344	0.700406	1.019	1.275	1.107	0.488		0.527	0.448	0.00292357
GE05954	252	K	Alpha-1-antitrypsin OS=Streptomyces olivaceus OX=47716 GN=BC342_28375 PE=4 SV=1	BC342_28375	1	0.000127927	110.84	2	APTLK(1)SGLYTDR	0.46991	6	1.2065	1.1972	1.15901	0.874483	0.840828	0.721984	1.19737	1.04441	1.11593	0.886586	0.866192	0.889517	1.008	1.146	1.039	0.986	0.971	0.812	0.867	0.119754
GE06535	340	K	Alpha-glucosidase OS=Streptomyces olivaceus OX=47716 GN=BC342_31310 PE=3 SV=1	BC342_31310	1	0.0005007	112.84	2	EDTGFDFAK(1)K	0.28089	3				1.10505	1.01543	0.879518				0.988041	1.01627	0.995685				1.118	0.999	0.883
GE04986	1122	K	Alpha-ketoglutarate decarboxylase OS=Streptomyces olivaceus OX=47716 GN=kgd PE=4 SV=1	kgd	1	3.3116e-77	276.47	3	AAASK(1)AEEFTTGQFRPVIGDDSVDPAAVK	-0.90367	16	1.05427	1.022	1.00729	0.854969	0.960054	1.10142	0.97631	0.97573	1.01805	1.01587	1.03453	0.979504	1.08	1.047	0.989	0.842	0.928	1.124	0.929	0.41515
GE04986	1146	K	Alpha-ketoglutarate decarboxylase OS=Streptomyces olivaceus OX=47716 GN=kgd PE=4 SV=1	kgd	1	3.68461e-41	223.31	2	PVIGDDSVDPAAVK(1)K	-0.25935	6	0.863675	0.957785	1.15072	0.975945	1.02823	1.02364	0.97631	0.97573	1.01805	1.01587	1.03453	0.979504	0.885	0.982	1.13	0.961	0.994	1.045	1.001	0.94553
GE04986	672	K	Alpha-ketoglutarate decarboxylase OS=Streptomyces olivaceus OX=47716 GN=kgd PE=4 SV=1	kgd	1	0.0167232	138.1	2	AK(1)QDIINK	-0.53288	2	0.869664	1.08318	1.04716				0.97631	0.97573	1.01805	1.01587	1.03453	0.979504	0.891	1.11	1.029
GE04986	237	K	Alpha-ketoglutarate decarboxylase OS=Streptomyces olivaceus OX=47716 GN=kgd PE=4 SV=1	kgd	1	0.017299	68.016	2	DGK(1)PTLVK	-0.016382	5	0.995447	0.902362	1.13146	0.962843	0.937348	1.07054	0.97631	0.97573	1.01805	1.01587	1.03453	0.979504	1.02	0.925	1.111	0.948	0.906	1.093	0.964	0.659738
GE04986	422	K	Alpha-ketoglutarate decarboxylase OS=Streptomyces olivaceus OX=47716 GN=kgd PE=4 SV=1	kgd	1	1.12875e-171	369.07	2	DIDASHDDDVTK(1)AAR	0.19301	5	0.876703	0.942991	0.84957	1.34508	1.08531	0.90034	0.97631	0.97573	1.01805	1.01587	1.03453	0.979504	0.898	0.966	0.835	1.324	1.049	0.919	1.22	0.175081
GE04986	480	K	Alpha-ketoglutarate decarboxylase OS=Streptomyces olivaceus OX=47716 GN=kgd PE=4 SV=1	kgd	1	4.20585e-12	158.3	2	EFAVGGFAGK(1)SLMK	-0.23566	13	1.20127	1.12046	1.03806	0.853958	0.862914	0.923339	0.97631	0.97573	1.01805	1.01587	1.03453	0.979504	1.23	1.148	1.02	0.841	0.834	0.943	0.77	0.0184243
GE04986	621	K	Alpha-ketoglutarate decarboxylase OS=Streptomyces olivaceus OX=47716 GN=kgd PE=4 SV=1	kgd	1	4.19709e-131	319.64	2	EFEGNLDPK(1)SMHGSGDVK	-0.35587	26	1.28643	1.14996	1.18585	0.261985	1.03119	1.08459	0.97631	0.97573	1.01805	1.01587	1.03453	0.979504	1.318	1.179	1.165	0.258	0.997	1.107	0.645	0.260369
GE04986	814	K	Alpha-ketoglutarate decarboxylase OS=Streptomyces olivaceus OX=47716 GN=kgd PE=4 SV=1	kgd	1	3.66515e-30	167.51	4	RGHNETDNPAFTQPLMYDLIDK(1)K	0.96454	10	0.690681	2.19715			0.642512	0.469653	0.97631	0.97573	1.01805	1.01587	1.03453	0.979504	0.707	2.252			0.621	0.479	0.372	0.293208
GE04986	166	K	Alpha-ketoglutarate decarboxylase OS=Streptomyces olivaceus OX=47716 GN=kgd PE=4 SV=1	kgd	1	1.54655e-144	319.74	3	GPAAAVVK(1)NMNASLELPTATSVR	0.73058	17	1.15033	0.982325	1.08109	1.11431	1.02604	0.645895	0.97631	0.97573	1.01805	1.01587	1.03453	0.979504	1.178	1.007	1.062	1.097	0.992	0.659	0.846	0.312099
GE04986	200	K	Alpha-ketoglutarate decarboxylase OS=Streptomyces olivaceus OX=47716 GN=kgd PE=4 SV=1	kgd	1	4.62026e-05	144.83	2	IVINNHLK(1)R	0.10595	48	0.974698	1.10162	1.02251	0.978707	0.943304	0.979161	0.97631	0.97573	1.01805	1.01587	1.03453	0.979504	0.998	1.129	1.004	0.963	0.912	1	0.918	0.155151
GE04986	452	K	Alpha-ketoglutarate decarboxylase OS=Streptomyces olivaceus OX=47716 GN=kgd PE=4 SV=1	kgd	1	7.5061e-173	361.93	4	K(1)HPDLDVNEHGLTLWDLER	0.58139	18	1.26916	1.02505	1.07386	0.735366	0.918086	0.978475	0.97631	0.97573	1.01805	1.01587	1.03453	0.979504	1.3	1.051	1.055	0.724	0.887	0.999	0.766	0.0829816
GE04986	356	K	Alpha-ketoglutarate decarboxylase OS=Streptomyces olivaceus OX=47716 GN=kgd PE=4 SV=1	kgd	1	2.1153e-21	176.29	2	LGISK(1)VMTLTSTYDHR	-0.43642	16	1.13956	1.09883	1.1408	0.861883	0.821209	0.937711	0.97631	0.97573	1.01805	1.01587	1.03453	0.979504	1.167	1.126	1.121	0.848	0.794	0.957	0.761	0.00799073
GE04986	552	K	Alpha-ketoglutarate decarboxylase OS=Streptomyces olivaceus OX=47716 GN=kgd PE=4 SV=1	kgd	1	2.91679e-20	164.2	3	LNAAEAFETFLQTK(1)YVGQK	-1.0887	1		0.54311	1.53842			0.918467	0.97631	0.97573	1.01805	1.01587	1.03453	0.979504		0.557	1.511			0.938	0.907
GE04986	605	K	Alpha-ketoglutarate decarboxylase OS=Streptomyces olivaceus OX=47716 GN=kgd PE=4 SV=1	kgd	1	1.39657e-38	211.57	3	LNVLANVVGK(1)SYAQIFR	0.0021176	7	0.782164	1.35316	1.2192	1.43342	0.783892	0.428155	0.97631	0.97573	1.01805	1.01587	1.03453	0.979504	0.801	1.387	1.198	1.411	0.758	0.437	0.77	0.406343
GE04986	1111	K	Alpha-ketoglutarate decarboxylase OS=Streptomyces olivaceus OX=47716 GN=kgd PE=4 SV=1	kgd	1	1.06676e-25	207.83	2	PLVVFTPK(1)SMLR	0.29344	12	1.31116	1.1018	0.931677	0.841599	0.886539	0.92723	0.97631	0.97573	1.01805	1.01587	1.03453	0.979504	1.343	1.129	0.915	0.828	0.857	0.947	0.777	0.11002
GE04986	269	K	Alpha-ketoglutarate decarboxylase OS=Streptomyces olivaceus OX=47716 GN=kgd PE=4 SV=1	kgd	1	0.00148479	107.66	2	QLVVAAIK(1)K	0.41211	6	1.0083	1.01953	1.11391	0.862681	0.954719	1.04086	0.97631	0.97573	1.01805	1.01587	1.03453	0.979504	1.033	1.045	1.094	0.849	0.923	1.063	0.894	0.161757
GE04986	511	K	Alpha-ketoglutarate decarboxylase OS=Streptomyces olivaceus OX=47716 GN=kgd PE=4 SV=1	kgd	1	1.9246e-129	342.62	3	TTGIEFMHIQDPK(1)QR	-0.76532	19	1.09761	1.08627	1.13566	0.890717	0.925393	0.86435	0.97631	0.97573	1.01805	1.01587	1.03453	0.979504	1.124	1.113	1.116	0.877	0.895	0.882	0.792	4.08454e-06
GE04986	1154	K	Alpha-ketoglutarate decarboxylase OS=Streptomyces olivaceus OX=47716 GN=kgd PE=4 SV=1	kgd	1	5.47955e-06	112.08	2	VVFTAGK(1)VYYDLDAER	-2.3612	1						1	0.97631	0.97573	1.01805	1.01587	1.03453	0.979504						1.021
GE04986	410	K	Alpha-ketoglutarate decarboxylase OS=Streptomyces olivaceus OX=47716 GN=kgd PE=4 SV=1	kgd	1	0.00213129	62.469	3	WLK(1)DIDASHDDDVTK	0.46149	4	0.518798			1.17702	1.16253	1.14165	0.97631	0.97573	1.01805	1.01587	1.03453	0.979504	0.531			1.159	1.124	1.166	2.165
GE00679	446	K	Alpha-mannosidase OS=Streptomyces olivaceus OX=47716 GN=BC342_31595 PE=3 SV=1	BC342_31595	1	2.23408e-14	181.87	3	GSEIAHAAK(1)NFK	0.3726	6	0.794353	0.896813	0.909573	1.25632	1.27485	0.868089	0.867815	0.856016	0.798449	1.10457	1.14285	1.23029	0.915	1.048	1.139	1.137	1.116	0.706	0.954	0.714816
GE00679	437	K	Alpha-mannosidase OS=Streptomyces olivaceus OX=47716 GN=BC342_31595 PE=3 SV=1	BC342_31595	1	1.34411e-19	148.95	4	IFTHFPPVDTYNCSMK(1)GSEIAHAAK	-0.49443	8	0.215965	0.344369		1.45296	1.73973	1.24697	0.867815	0.856016	0.798449	1.10457	1.14285	1.23029	0.249	0.402		1.315	1.522	1.014	3.944	0.00975368
GE00679	398	K	Alpha-mannosidase OS=Streptomyces olivaceus OX=47716 GN=BC342_31595 PE=3 SV=1	BC342_31595	1	0.000170644	81.676	2	YLLTQK(1)ISWSQTNK	-0.98079	1	1.1509	0.839977	1.00912				0.867815	0.856016	0.798449	1.10457	1.14285	1.23029	1.326	0.981	1.264
GE00779	403	K	Alpha-xylosidase OS=Streptomyces olivaceus OX=47716 GN=BC342_03160 PE=3 SV=1	BC342_03160	1	5.75218e-06	121.08	2	LK(1)PLLDQGVDCFK	-0.87396	2	2.02967	0.830938		0.63098	0.811172	0.69724		0.802426	1.19757					1.036
GE00644	435	K	Amidase OS=Streptomyces olivaceus OX=47716 GN=BC342_02490 PE=4 SV=1	BC342_02490	1	0.0167466	74.415	2	K(1)SALVTIR	0.24777	2	1.16408	1.13241	1.10338	0.893845	0.945553	0.760737
GE02567	123	K	Amidase OS=Streptomyces olivaceus OX=47716 GN=BC342_12105 PE=4 SV=1	BC342_12105	1	0.0012499	62.765	3	EHGAVFVGK(1)TTTPEYGWK	0.77416	3				1.00442	1.00529	0.990288	0.516076	0.585482	0.553744	1.48718	1.4917	1.36582				0.675	0.674	0.725
GE01128	336	K	Amidohydrolase OS=Streptomyces olivaceus OX=47716 GN=BC342_04915 PE=4 SV=1	BC342_04915	1	0.000800521	101.46	2	TAADK(1)VGLAR	-1.6251	4	1.12719	1.13527	0.909418	0.895788	0.932326		1.08863	1.08141	0.930319	0.805856	1.02524	1.06854	1.035	1.05	0.978	1.112	0.909		0.99	0.864048
GE05628	159	K	Amidohydrolase OS=Streptomyces olivaceus OX=47716 GN=BC342_26875 PE=4 SV=1	BC342_26875	1	8.36588e-05	153.78	2	LSDK(1)WTYR	1.8188	1		0.314056		1.68594						0.972403	0.996765	1.03083				1.734
GE05628	148	K	Amidohydrolase OS=Streptomyces olivaceus OX=47716 GN=BC342_26875 PE=4 SV=1	BC342_26875	1	0.000106907	117.7	2	LYTAEWK(1)GDSR	-0.073513	3				0.985711	1.18738	0.826905				0.972403	0.996765	1.03083				1.014	1.191	0.802
GE05628	174	K	Amidohydrolase OS=Streptomyces olivaceus OX=47716 GN=BC342_26875 PE=4 SV=1	BC342_26875	1	3.95261e-13	148.57	3	YLEACQELGIK(1)NIHVHK	-0.26914	8	0.0687141		0.0508584	1.49561	2.25054	1.13428				0.972403	0.996765	1.03083				1.538	2.258	1.1
GE06429	170	K	Amidohydrolase OS=Streptomyces olivaceus OX=47716 GN=BC342_30770 PE=4 SV=1	BC342_30770	1	2.82309e-06	116.51	3	RPGVVGVK(1)SVAAYR	0.66664	6	0.671053	0.761285	0.6822	1.3075	1.17743	1.40054	0.829335	0.851437	0.850483	1.24927	1.08463	1.13484	0.809	0.894	0.802	1.047	1.086	1.234	1.344	0.00837713
GE03417	360	K	Amidophosphoribosyltransferase OS=Streptomyces olivaceus OX=47716 GN=purF PE=3 SV=1	purF	1	0.00361224	128.48	2	LK(1)LNPLK	0.048696	6	1.33624	1.22473	1.04178	0.719282	0.801627	0.87634	1.20344	1.14589	1.16976	0.828778	0.798951	0.853183	1.11	1.069	0.891	0.868	1.003	1.027	0.944	0.550665
GE05428	294	K	Amino acid ABC transporter permease OS=Streptomyces olivaceus OX=47716 GN=BC342_26110 PE=3 SV=1	BC342_26110	1	7.18326e-13	162	2	ADDVETADAGTGGK(1)V	0.33132	3	0.109895	0.0879497	0.123836	1.89512	1.89785	1.88535	0.484246	0.439198	0.430597	1.43492	1.65427	1.55678	0.227	0.2	0.288	1.321	1.147	1.211	5.145	0.000135558
GE06597	349	K	Amino acid permease OS=Streptomyces olivaceus OX=47716 GN=BC342_31645 PE=4 SV=1	BC342_31645	1	0.0164924	52.167	3	WFAK(1)THPTR	0.35949	6	0.782019	0.909073	0.702291		1.25658	1.35003
GE02810	19	K	Amino acid transporter OS=Streptomyces olivaceus OX=47716 GN=BC342_13305 PE=3 SV=1	BC342_13305	1	5.53906e-14	145.61	3	DSVSPGTPGSEK(1)TFFGHPR	0.79676	3		1.32955	1.23623	0.813037	0.751163	0.870024	1.0198	0.901678	1.07852					1.475	1.146
GE02913	99	K	Aminoacyl-tRNA deacylase OS=Streptomyces olivaceus OX=47716 GN=BC342_13800 PE=4 SV=1	BC342_13800	1	0.00505693	115.46	2	AK(1)ADVVR	1.749	5	1.19923	0.862858	1.30502	0.795356	0.837535		1.13956	0.950093	0.974563	1.05546	0.933765	0.946556	1.052	0.908	1.339	0.754	0.897		0.751	0.1809
GE05757	117	K	Aminoacyl-tRNA hydrolase OS=Streptomyces olivaceus OX=47716 GN=BC342_27460 PE=4 SV=1	BC342_27460	1	3.44188e-15	150.11	2	AEALPGITVGGK(1)TAEVR	0.15975	6	1.3512	1.26938	1.20202	0.649494	0.806165	0.721746	1.05663	1.21853	1.1476	0.793301	0.910218	0.873719	1.279	1.042	1.047	0.819	0.886	0.826	0.751	0.0173449
GE04198	211	K	Aminodeoxyfutalosine synthase OS=Streptomyces olivaceus OX=47716 GN=mqnE PE=3 SV=1	mqnE	1	3.56954e-08	119.4	3	GLK(1)TPCTMLYGHIEEPR	0.50158	3		1.23915	1.0009	0.759941			0.949197	1.01691	1.00691	0.93912	1.03141	1.05645		1.219	0.994	0.809			0.731
GE04198	341	K	Aminodeoxyfutalosine synthase OS=Streptomyces olivaceus OX=47716 GN=mqnE PE=3 SV=1	mqnE	1	0.00184162	61.867	3	ITHDADDFGTPNK(1)LTR	-0.71212	1			1.30175	0.825285		0.872963	0.949197	1.01691	1.00691	0.93912	1.03141	1.05645			1.293	0.879		0.826	0.659
GE04198	82	K	Aminodeoxyfutalosine synthase OS=Streptomyces olivaceus OX=47716 GN=mqnE PE=3 SV=1	mqnE	0.999992	0.00106924	120.55	2	KPGEK(1)DAYTMR	1.5398	3	1.69387	0.62992	0.977239	0.698968			0.949197	1.01691	1.00691	0.93912	1.03141	1.05645	1.785	0.619	0.971	0.744			0.661
GE04198	282	K	Aminodeoxyfutalosine synthase OS=Streptomyces olivaceus OX=47716 GN=mqnE PE=3 SV=1	mqnE	1	0.000187495	78.78	3	TQMATGAEALK(1)TFAVSR	0.087157	4	1.58257	1.06823	1.4934	0.508154	0.560233	0.78741	0.949197	1.01691	1.00691	0.93912	1.03141	1.05645	1.667	1.05	1.483	0.541	0.543	0.745	0.435	0.00916709
GE04198	260	K	Aminodeoxyfutalosine synthase OS=Streptomyces olivaceus OX=47716 GN=mqnE PE=3 SV=1	mqnE	1	3.19601e-26	216.53	2	YQHDFVDMK(1)DGK	-0.17075	25	0.585151	0.565167	0.527264	1.31341	1.52403	1.48498	0.949197	1.01691	1.00691	0.93912	1.03141	1.05645	0.616	0.556	0.524	1.399	1.478	1.406	2.525	5.11078e-05
GE00958	99	K	Aminopeptidase OS=Streptomyces olivaceus OX=47716 GN=BC342_04055 PE=4 SV=1	BC342_04055	1	0.00573638	107.22	2	PYGK(1)QIK	0.20231	3				1.11132	1.16713	0.72155	0.429635	0.406507	0.323309	1.61207	1.58839	1.64008				0.689	0.735	0.44
GE00958	454	K	Aminopeptidase OS=Streptomyces olivaceus OX=47716 GN=BC342_04055 PE=4 SV=1	BC342_04055	1	0.00580286	72.321	2	QQTPLNVK(1)TGK	-2.7755	3	0.397588	0.697468	0.457114	1.42672	1.47588	1.54523	0.429635	0.406507	0.323309	1.61207	1.58839	1.64008	0.925	1.716	1.414	0.885	0.929	0.942	0.68	0.125358
GE07054	2	K	Aminopeptidase OS=Streptomyces olivaceus OX=47716 GN=BC342_33855 PE=3 SV=1	BC342_33855	1	9.73024e-07	118.9	2	MK(1)PLSPPPSPSGSPR	-2.4158	1				0.882636		1.11736
GE06063	391	K	Aminotransferase class III OS=Streptomyces olivaceus OX=47716 GN=BC342_28890 PE=3 SV=1	BC342_28890	1	6.7595e-05	92.468	2	AGGLLIGK(1)GGGHDTSALR	0.20003	4	1.21276	1.58892				0.198316	1.38045	1.58488	1.27632	0.713271	0.580571	0.464508	0.879	1.003				0.427	0.454
GE01581	210	K	Aminotransferase OS=Streptomyces olivaceus OX=47716 GN=BC342_07020 PE=3 SV=1	BC342_07020	1	6.28086e-19	187.5	2	SLTK(1)TWGLAGLR	-0.42156	6	1.78441	1.47154	1.25221	0.582834	0.470547	0.438463
GE03824	247	K	Aminotransferase OS=Streptomyces olivaceus OX=47716 GN=BC342_17945 PE=4 SV=1	BC342_17945	1	3.9532e-11	134.21	2	TVTIGSAGK(1)TYAFTGWK	-0.82568	1	1.27001	1.45593	1.25226	0.674462	0.347336		1.16503	1.39875	1.16426	0.795353	0.705819	0.770798	1.09	1.041	1.076	0.848	0.492		0.627	0.0898361
GE04382	89	K	Aminotransferase OS=Streptomyces olivaceus OX=47716 GN=BC342_21015 PE=3 SV=1	BC342_21015	1	0.00302517	86.332	2	AAIAAK(1)TLR	0.24327	7	1.11983	1.30593	1.23915	0.776175	0.788797	0.77012	1.06476	1.06283	1.01729	1.02579	0.909294	0.920033	1.052	1.229	1.218	0.757	0.867	0.837	0.703	0.00561176
GE04382	344	K	Aminotransferase OS=Streptomyces olivaceus OX=47716 GN=BC342_21015 PE=3 SV=1	BC342_21015	1	0.00129363	126.28	2	ALLGK(1)EIR	-0.1377	6	1.17584	1.22882	1.11162	0.830661	0.83547	0.817585	1.06476	1.06283	1.01729	1.02579	0.909294	0.920033	1.104	1.156	1.093	0.81	0.919	0.889	0.781	0.00392173
GE04382	175	K	Aminotransferase OS=Streptomyces olivaceus OX=47716 GN=BC342_21015 PE=3 SV=1	BC342_21015	1	7.1856e-06	76.241	3	TK(1)VVLFVSPSNPTGAVYGEAETK	0.81538	1		0.696606		1.30339			1.06476	1.06283	1.01729	1.02579	0.909294	0.920033		0.655		1.271			1.94
GE04382	263	K	Aminotransferase OS=Streptomyces olivaceus OX=47716 GN=BC342_21015 PE=3 SV=1	BC342_21015	1	0.0129653	63.283	2	VGWVIGPK(1)DVVK	1.4537	1	0.781685	1.39722			1.04308	0.778007	1.06476	1.06283	1.01729	1.02579	0.909294	0.920033	0.734	1.315			1.147	0.846	0.973	0.994277
GE04704	325	K	Aminotransferase OS=Streptomyces olivaceus OX=47716 GN=BC342_22520 PE=4 SV=1	BC342_22520	1	0.000239538	118.33	2	IPGVTCVK(1)PK	-0.53946	6	0.797284	0.882314	0.975162	1.02727	1.09424	1.22373	0.754389	0.933658	0.913581	1.14256	1.09058	1.16523	1.057	0.945	1.067	0.899	1.003	1.05	0.962	0.548836
GE04704	327	K	Aminotransferase OS=Streptomyces olivaceus OX=47716 GN=BC342_22520 PE=4 SV=1	BC342_22520	1	6.6981e-15	198.65	2	PK(1)GALYLFPR	-0.27771	8	1.01723	0.873723	0.951782	1.09915	0.989122	1.06899	0.754389	0.933658	0.913581	1.14256	1.09058	1.16523	1.348	0.936	1.042	0.962	0.907	0.917	0.838	0.205895
GE04704	71	K	Aminotransferase OS=Streptomyces olivaceus OX=47716 GN=BC342_22520 PE=4 SV=1	BC342_22520	1	3.8917e-13	133.16	3	NVSTAHGYGDAK(1)GLLAAR	0.0071201	4	0.685128	0.852272	0.750407	1.48269	1.0875	1.14201	0.754389	0.933658	0.913581	1.14256	1.09058	1.16523	0.908	0.913	0.821	1.298	0.997	0.98	1.24	0.0999096
GE05951	325	K	Aminotransferase OS=Streptomyces olivaceus OX=47716 GN=BC342_28360 PE=4 SV=1	BC342_28360	1	6.0441e-05	108.9	2	LNEIPGVSCVK(1)PK	-0.31285	3	1.14235	0.953524	0.990039	1.25451	1.07158	0.587994	1.47425	1.32102	1.16054	0.724768	0.663459	0.655964	0.775	0.722	0.853	1.731	1.615	0.896	1.805	0.0615059
GE05951	327	K	Aminotransferase OS=Streptomyces olivaceus OX=47716 GN=BC342_28360 PE=4 SV=1	BC342_28360	1	0.00442288	99.136	2	PK(1)GALYAFPR	1.3531	6	1.47021	1.24062	1.32212	0.588093	0.675502	0.703462	1.47425	1.32102	1.16054	0.724768	0.663459	0.655964	0.997	0.939	1.139	0.811	1.018	1.072	0.943	0.578877
GE06375	230	K	Aminotransferase OS=Streptomyces olivaceus OX=47716 GN=BC342_30505 PE=3 SV=1	BC342_30505	1	0.000335516	77.191	3	HK(1)ALLIADEVQTGLGR	-0.11396	3			0.784659	1.11471	1.10063		0.903389	0.852682	0.964472	1.02831	1.1407	1.11045			0.814	1.084	0.965		1.259
GE06375	41	K	Aminotransferase OS=Streptomyces olivaceus OX=47716 GN=BC342_30505 PE=3 SV=1	BC342_30505	1	2.28481e-05	109	3	MLHTIGFDK(1)VYER	-0.30909	2	0.893248			1.1404	0.933487	1.03287	0.903389	0.852682	0.964472	1.02831	1.1407	1.11045	0.989			1.109	0.818	0.93	0.963
GE05927	511	K	AMP-binding protein OS=Streptomyces olivaceus OX=47716 GN=BC342_28255 PE=4 SV=1	BC342_28255	1	2.38712e-07	123.38	3	AYCDGQLAHYK(1)VPSR	0.16991	3				1.05461	1.23524	0.710148	0.795323	0.199847	0.755152	1.58618	1.29523	1.36826				0.665	0.954	0.519
GE05927	529	K	AMP-binding protein OS=Streptomyces olivaceus OX=47716 GN=BC342_28255 PE=4 SV=1	BC342_28255	1	4.89463e-72	260.81	2	LQLLDSFPMTVSGK(1)VR	-0.04763	11		0.191745		1.13545	2.04428	0.628522	0.795323	0.199847	0.755152	1.58618	1.29523	1.36826		0.959		0.716	1.578	0.459	0.957
GE00320	494	K	AMP-dependent synthetase OS=Streptomyces olivaceus OX=47716 GN=BC342_00945 PE=4 SV=1	BC342_00945	1	7.82152e-18	188.87	2	TASGK(1)ILK	-0.52976	13	1.32562	1.19979	1.03352	0.813286	0.863167	0.764615
GE02283	333	K	AMP-dependent synthetase OS=Streptomyces olivaceus OX=47716 GN=BC342_10425 PE=4 SV=1	BC342_10425	1	0.0108951	80.229	2	VTQDNFK(1)R	-1.8979	2				0.857089	1.14291		0.699163	0.553462	0.591209	1.28552	1.40823	1.46241				0.667	0.812
GE03068	512	K	AMP-dependent synthetase OS=Streptomyces olivaceus OX=47716 GN=BC342_14305 PE=4 SV=1	BC342_14305	1	0.0294987	56.014	2	AASGK(1)ILR	2.0959	2				0.785041		1.21496
GE05926	446	K	AMP-dependent synthetase OS=Streptomyces olivaceus OX=47716 GN=BC342_28250 PE=4 SV=1	BC342_28250	1	0.000289206	109.15	2	ADDVFK(1)ASDYK	-0.61198	3				0.896196	1.08841	1.01539	0.382555	0.349068	0.396976	1.63204	1.68021	1.55915				0.549	0.648	0.651
GE05926	533	K	AMP-dependent synthetase OS=Streptomyces olivaceus OX=47716 GN=BC342_28250 PE=4 SV=1	BC342_28250	1	0.00260837	135.87	2	TVSGK(1)IR	1.4185	3	0.316224	0.30462	0.410596	1.76911	2.25085	0.948604	0.382555	0.349068	0.396976	1.63204	1.68021	1.55915	0.827	0.873	1.034	1.084	1.34	0.608	1.109	0.8307
GE03923	31	K	Anion-transporting ATPase OS=Streptomyces olivaceus OX=47716 GN=BC342_18445 PE=4 SV=1	BC342_18445	1	3.71747e-07	108.92	3	IVVCCGSGGVGK(1)TTTAAALGLR	-0.29522	4	1.01237	1.48605	1.15	0.814484	0.745188	0.791898	1.08373	1.08502	0.982996	0.93006	0.99864	0.919559	0.934	1.37	1.17	0.876	0.746	0.861	0.715	0.0559196
GE01758	480	K	Anthranilate synthase component 1 OS=Streptomyces olivaceus OX=47716 GN=trpE PE=3 SV=1	trpE	1	0.000702148	138.24	2	NK(1)AAAVLR	0.16689	6	0.896718	1.17704	1.05981	0.901822	1.00869	0.955923	1.02505	1.03057	0.868737	0.985186	0.976303	1.11415	0.875	1.142	1.22	0.915	1.033	0.858	0.867	0.303748
GE01629	218	K	Antibiotic biosynthesis monooxygenase OS=Streptomyces olivaceus OX=47716 GN=BC342_07255 PE=4 SV=1	BC342_07255	1	0.00179407	83	2	NWPGLK(1)SSTVSR	0.43376	4		0.749088	0.4771	1.2798	1.35541	1.1386
GE01792	258	K	Antigen 84 OS=Streptomyces olivaceus OX=47716 GN=BC342_08060 PE=3 SV=1	BC342_08060	1	0.00146328	122.19	2	AK(1)ADALER	3.6667	5	1.39717	1.7871	1.44079	0.787576	0.0965807	0.490777	1.07839	1.01032	0.866187	0.970875	0.978217	1.09601	1.296	1.769	1.663	0.811	0.099	0.448	0.287	0.0700767
GE01792	303	K	Antigen 84 OS=Streptomyces olivaceus OX=47716 GN=BC342_08060 PE=3 SV=1	BC342_08060	1	2.30601e-20	207.68	2	LK(1)SYLESQLR	-0.14626	8	1.28287	1.41699	1.27255	0.766343	0.667143	0.594103	1.07839	1.01032	0.866187	0.970875	0.978217	1.09601	1.19	1.403	1.469	0.789	0.682	0.542	0.496	0.0049751
GE01792	11	K	Antigen 84 OS=Streptomyces olivaceus OX=47716 GN=BC342_08060 PE=3 SV=1	BC342_08060	1	0.0225194	60.118	2	NK(1)QFTTVR	-3.4569	1							1.07839	1.01032	0.866187	0.970875	0.978217	1.09601
GE02812	51	K	Anti-sigma factor antagonist OS=Streptomyces olivaceus OX=47716 GN=BC342_13315 PE=3 SV=1	BC342_13315	1	1.3191e-76	285	2	EPLEECLTK(1)GFNR	-0.25374	10	1.01322	1.09742	1.21885	0.894251	0.873641	0.902613	0.993711	1.04529	0.909263	0.939098	1.08353	1.02911	1.02	1.05	1.34	0.952	0.806	0.877	0.773	0.0632677
GE03952	97	K	Anti-sigma factor antagonist OS=Streptomyces olivaceus OX=47716 GN=BC342_18905 PE=3 SV=1	BC342_18905	1	3.62004e-40	195.58	2	ITGLTK(1)VFPIHTSVEEAVAATD	-0.60574	13	0.387382	2.01812	0.718039	0.393562	0.137937	2.34496	1.22519	0.981228	1.18993	0.974456	0.773998	0.855199	0.316	2.057	0.603	0.404	0.178	2.742	1.117	0.826522
GE03963	38	K	Antitoxin OS=Streptomyces olivaceus OX=47716 GN=BC342_18965 PE=4 SV=1	BC342_18965	1	0.0160132	70.856	2	LAMEDAVK(1)R	0.19284	3		0.668808				1.33119
GE03963	73	K	Antitoxin OS=Streptomyces olivaceus OX=47716 GN=BC342_18965 PE=4 SV=1	BC342_18965	1	0.00917244	55.314	3	NADGSLK(1)HHGDR	-0.60486	1	0.175595		0.459501	2.02204	1.17888	1.16398
GE07207	125	K	AOC_like domain-containing protein OS=Streptomyces olivaceus OX=47716 GN=BC342_34580 PE=4 SV=1	BC342_34580	1	7.81631e-32	214.04	2	PYDLGK(1)VEGADVK	-0.078474	6	1.73676	1.72988	1.51193	0.275546	0.394314	0.351564	1.23548	1.44526	1.18422	0.135039			1.406	1.197	1.277	2.04			1.577
GE07207	53	K	AOC_like domain-containing protein OS=Streptomyces olivaceus OX=47716 GN=BC342_34580 PE=4 SV=1	BC342_34580	1	9.27744e-51	242.59	2	VATTSGGYK(1)IHYR	-0.27562	10	1.02136	1.05508	0.923555				1.23548	1.44526	1.18422	0.135039			0.827	0.73	0.78
GE02369	8	K	AraC family transcriptional regulator OS=Streptomyces olivaceus OX=47716 GN=BC342_11060 PE=4 SV=1	BC342_11060	1	0.0326387	58.981	2	NLYGPSK(1)R	-0.072504	1			1.21793		0.955392	0.826677
GE02527	155	K	AraC family transcriptional regulator OS=Streptomyces olivaceus OX=47716 GN=BC342_11895 PE=4 SV=1	BC342_11895	1	5.14422e-05	79.652	3	PATTHWMYAPTLAK(1)R	-0.55608	4	1.1803		1.33806	0.599749		0.881887	1.21884	1.17204	1.15914	0.837955	0.766609	0.845417	0.968		1.154	0.716		1.043	0.829	0.434437
GE05661	304	K	Arginine deiminase OS=Streptomyces olivaceus OX=47716 GN=arcA PE=3 SV=1	arcA	1	2.01952e-08	141.73	2	SYTIEPGAGEK(1)DLK	-0.51895	6	1.55574	1.29994	1.51602	0.600119	0.466649	0.561531	1.11458	1.30624	1.34335	0.753981	0.662621	0.819228	1.396	0.995	1.129	0.796	0.704	0.685	0.621	0.0126281
GE05661	25	K	Arginine deiminase OS=Streptomyces olivaceus OX=47716 GN=arcA PE=3 SV=1	arcA	1	5.82369e-07	134.08	3	VILHRPDLELK(1)R	-0.52416	7	1.15483	0.951285	1.61277	0.940128	0.719972	0.621014	1.11458	1.30624	1.34335	0.753981	0.662621	0.819228	1.036	0.728	1.201	1.247	1.087	0.758	1.043	0.851189
GE04123	157	K	Arginine--tRNA ligase OS=Streptomyces olivaceus OX=47716 GN=argS PE=3 SV=1	argS	1	2.58739e-08	143.96	2	AMLDFTGEK(1)TIGR	-0.020123	6	1.14304	1.19105	0.866907	1.02565	0.877562	0.895794	1.08325	1.0702	1.07522	0.947018	0.878305	0.946006	1.055	1.113	0.806	1.083	0.999	0.947	1.018	0.817269
GE04123	306	K	Arginine--tRNA ligase OS=Streptomyces olivaceus OX=47716 GN=argS PE=3 SV=1	argS	1	2.22694e-31	202.56	2	GK(1)DDQPVPLIVQK	0.27093	13	1.01869	0.944772	0.865711	1.03247	1.04295	1.09541	1.08325	1.0702	1.07522	0.947018	0.878305	0.946006	0.94	0.883	0.805	1.09	1.187	1.158	1.307	0.00647122
GE00738	3	K	Argininosuccinate synthase OS=Streptomyces olivaceus OX=47716 GN=argG PE=3 SV=1	argG	1	4.77146e-05	119.34	2	SK(1)VLTSLPTGER	-2.2817	6	0.810816	0.739976	0.690156	1.2875	1.26433	1.20722	1.03417	0.963517	1.10352	0.954691	1.03292	0.911186	0.784	0.768	0.625	1.349	1.224	1.325	1.791	0.00169525
GE01857	62	K	AsnC family transcriptional regulator OS=Streptomyces olivaceus OX=47716 GN=BC342_08370 PE=4 SV=1	BC342_08370	1	8.8542e-05	88.551	3	ISK(1)IPGVEGTDTHVAFR	-0.75014	6	1.24105	1.18026	1.02728	0.888763	0.821183	0.841462	0.905806	0.855563	0.799441	1.18979	1.0557	1.1937	1.37	1.38	1.285	0.747	0.778	0.705	0.553	8.36222e-05
GE05335	25	K	AsnC family transcriptional regulator OS=Streptomyces olivaceus OX=47716 GN=BC342_25655 PE=4 SV=1	BC342_25655	1	9.9143e-05	86.367	3	RPYAAIGK(1)AVGLSEAAVR	0.26619	2	1.88693	1.67833	1.56306	0.22966	0.273353	0.368658	1.71264	1.36197	1.66342	0.527061	0.382598	0.352304	1.102	1.232	0.94	0.436	0.714	1.046	0.671	0.161124
GE03296	143	K	Asparaginase OS=Streptomyces olivaceus OX=47716 GN=BC342_15350 PE=4 SV=1	BC342_15350	1	5.95494e-34	185.61	3	VTMNCSGK(1)HTAMLAVCAR	-0.38815	7	1.21121	1.25596	1.21695	0.798207	0.777303	0.740368	1.08384	1.10415	1.04977	0.845009	0.893492	1.02374	1.118	1.137	1.159	0.945	0.87	0.723	0.743	0.0192783
GE00231	528	K	Asparagine synthase (Glutamine-hydrolyzing) OS=Streptomyces olivaceus OX=47716 GN=BC342_00500 PE=3 SV=1	BC342_00500	1	4.90852e-41	232.14	2	EATADVLPK(1)SVYDR	-0.16575	6	0.439699	0.597269	0.471852	1.52671	1.47526	1.48921	0.503288	0.530511	0.506807	1.58269	1.49443	1.38228	0.874	1.126	0.931	0.965	0.987	1.077	1.033	0.674209
GE00231	190	K	Asparagine synthase (Glutamine-hydrolyzing) OS=Streptomyces olivaceus OX=47716 GN=BC342_00500 PE=3 SV=1	BC342_00500	1	0.00523095	48.305	3	ELFTMVK(1)TPGHAVWDGMAEVEPGTVVTVDR	0.27766	1		1					0.503288	0.530511	0.506807	1.58269	1.49443	1.38228		1.885
GE00231	545	K	Asparagine synthase (Glutamine-hydrolyzing) OS=Streptomyces olivaceus OX=47716 GN=BC342_00500 PE=3 SV=1	BC342_00500	1	5.30469e-195	364.13	2	SPYPSTQDPK(1)YAAALQDQAK	0.46306	17	0.57358	0.530787	0.484559	1.36156	1.45547	1.59404	0.503288	0.530511	0.506807	1.58269	1.49443	1.38228	1.14	1.001	0.956	0.86	0.974	1.153	0.964	0.7054
GE00231	535	K	Asparagine synthase (Glutamine-hydrolyzing) OS=Streptomyces olivaceus OX=47716 GN=BC342_00500 PE=3 SV=1	BC342_00500	1	4.6422e-07	132.25	2	VK(1)SPYPSTQDPK	0.35741	3	0.510575	0.573055	0.619267	1.64621	1.6509		0.503288	0.530511	0.506807	1.58269	1.49443	1.38228	1.014	1.08	1.222	1.04	1.105		0.97	0.734991
GE06713	562	K	Asparagine synthase (Glutamine-hydrolyzing) OS=Streptomyces olivaceus OX=47716 GN=BC342_32200 PE=3 SV=1	BC342_32200	1	0.00113579	94.692	2	PK(1)GLFSAPLR	0.58113	1				1.04024	0.891408	1.06835				0.969321	0.969483	1.0612				1.073	0.919	1.007
GE01216	65	K	Aspartate carbamoyltransferase OS=Streptomyces olivaceus OX=47716 GN=pyrB PE=3 SV=1	pyrB	1	0.00132567	110.41	2	ISFEAAEK(1)R	0.57735	9	1.37307	1.58165	1.41021	0.59044	0.545621	0.499011	1.24568	1.11933	1.4023	0.672623	0.817454	0.742613	1.102	1.413	1.006	0.878	0.667	0.672	0.63	0.0275978
GE01216	77	K	Aspartate carbamoyltransferase OS=Streptomyces olivaceus OX=47716 GN=pyrB PE=3 SV=1	pyrB	1	3.80196e-39	219.35	2	LSADVINFTAK(1)GSSVSK	-0.74858	6	1.29196	1.72944	1.40163	0.647818	0.446033	0.483121	1.24568	1.11933	1.4023	0.672623	0.817454	0.742613	1.037	1.545	1	0.963	0.546	0.651	0.603	0.0776998
GE02358	235	K	Aspartate-semialdehyde dehydrogenase OS=Streptomyces olivaceus OX=47716 GN=asd PE=3 SV=1	asd	1	0.000258141	83.769	2	ILEIPELK(1)VSGTCVR	0.11596	1							1.19983	1.2034	1.11164	0.907477	0.86241	0.715239
GE03869	336	K	Aspartokinase OS=Streptomyces olivaceus OX=47716 GN=BC342_18170 PE=3 SV=1	BC342_18170	1	0.000267477	134.15	2	AIDALEK(1)NR	-1.0189	2	1.07653	1.4351	1.27492	0.626228		0.587223	1.22513	1.12602	1.10058	0.878987	0.835697	0.833586	0.879	1.274	1.158	0.712		0.704	0.641	0.0574019
GE03869	399	K	Aspartokinase OS=Streptomyces olivaceus OX=47716 GN=BC342_18170 PE=3 SV=1	BC342_18170	1	0.000586945	128.12	2	K(1)DDVNEAVR	-0.1071	3		1.07079	1.36101	0.568202			1.22513	1.12602	1.10058	0.878987	0.835697	0.833586		0.951	1.237	0.646			0.59
GE03869	7	K	Aspartokinase OS=Streptomyces olivaceus OX=47716 GN=BC342_18170 PE=3 SV=1	BC342_18170	1	0.0151408	44.457	2	MGLVVQK(1)YGGSSVADAEGIK	-1.7167	3				0.998738	0.911176	1.09009	1.22513	1.12602	1.10058	0.878987	0.835697	0.833586				1.136	1.09	1.308
GE03869	20	K	Aspartokinase OS=Streptomyces olivaceus OX=47716 GN=BC342_18170 PE=3 SV=1	BC342_18170	1	1.48795e-31	205.52	2	YGGSSVADAEGIK(1)R	0.46907	6	1.2756	1.01153	1.16042	0.889791	0.802234	0.860432	1.22513	1.12602	1.10058	0.878987	0.835697	0.833586	1.041	0.898	1.054	1.012	0.96	1.032	1.004	0.922143
GE03869	110	K	Aspartokinase OS=Streptomyces olivaceus OX=47716 GN=BC342_18170 PE=3 SV=1	BC342_18170	1	9.54301e-158	311.58	3	NLGHEAQSFTGSQAGVITDSVHNK(1)AR	-0.73182	12	1.13455	1.2259	1.20946	0.665147	1.00658	0.758366	1.22513	1.12602	1.10058	0.878987	0.835697	0.833586	0.926	1.089	1.099	0.757	1.204	0.91	0.922	0.544137
GE05194	144	K	Aspartyl/glutamyl-tRNA(Asn/Gln) amidotransferase subunit B OS=Streptomyces olivaceus OX=47716 GN=gatB PE=3 SV=1	gatB	1	1.06904e-26	177.91	3	AHMEEDTGK(1)SLHVGGATGR	-0.3455	9	0.866872	1.01462	1.0679	1.08671	0.99117	0.972716	1.06278	1.12021	1.04385	0.938394	0.861448	0.973321	0.816	0.906	1.023	1.158	1.151	0.999	1.205	0.080991
GE05194	467	K	Aspartyl/glutamyl-tRNA(Asn/Gln) amidotransferase subunit B OS=Streptomyces olivaceus OX=47716 GN=gatB PE=3 SV=1	gatB	1	2.75168e-05	96.673	3	GGK(1)VAAAGALVGAVMK	-1.6557	5		1.17521			1.0195	0.805284	1.06278	1.12021	1.04385	0.938394	0.861448	0.973321		1.049			1.183	0.827	0.958
GE05194	93	K	Aspartyl/glutamyl-tRNA(Asn/Gln) amidotransferase subunit B OS=Streptomyces olivaceus OX=47716 GN=gatB PE=3 SV=1	gatB	1	0.000128083	128.28	2	K(1)NYFYPDMPK	-0.74689	6	1.142	1.34339	1.17839	0.817933	0.854576	0.663714	1.06278	1.12021	1.04385	0.938394	0.861448	0.973321	1.075	1.199	1.129	0.872	0.992	0.682	0.748	0.0580682
GE05194	369	K	Aspartyl/glutamyl-tRNA(Asn/Gln) amidotransferase subunit B OS=Streptomyces olivaceus OX=47716 GN=gatB PE=3 SV=1	gatB	1	8.30592e-05	147.29	2	K(1)WWMGELAR	0.64135	6	1.42175	1.70282		0.398552	0.640314	0.836565	1.06278	1.12021	1.04385	0.938394	0.861448	0.973321	1.338	1.52		0.425	0.743	0.859	0.473	0.067234
GE05194	240	K	Aspartyl/glutamyl-tRNA(Asn/Gln) amidotransferase subunit B OS=Streptomyces olivaceus OX=47716 GN=gatB PE=3 SV=1	gatB	1	0.000568152	107.15	2	SETK(1)NVNSLR	-0.23487	6	0.947246	0.869851	1.07654	1.09137	1.00003	1.01497	1.06278	1.12021	1.04385	0.938394	0.861448	0.973321	0.891	0.777	1.031	1.163	1.161	1.043	1.247	0.0641159
GE05194	405	K	Aspartyl/glutamyl-tRNA(Asn/Gln) amidotransferase subunit B OS=Streptomyces olivaceus OX=47716 GN=gatB PE=3 SV=1	gatB	1	1.67192e-31	206.97	2	VAELVTK(1)GELNDK	-1.3217	3	1.04039		1.25266			0.706947	1.06278	1.12021	1.04385	0.938394	0.861448	0.973321	0.979		1.2			0.726	0.666
GE05194	289	K	Aspartyl/glutamyl-tRNA(Asn/Gln) amidotransferase subunit B OS=Streptomyces olivaceus OX=47716 GN=gatB PE=3 SV=1	gatB	1	0.00260987	94.309	2	VK(1)EEAEDYR	-1.0337	1							1.06278	1.12021	1.04385	0.938394	0.861448	0.973321
GE05194	492	K	Aspartyl/glutamyl-tRNA(Asn/Gln) amidotransferase subunit B OS=Streptomyces olivaceus OX=47716 GN=gatB PE=3 SV=1	gatB	1	0.0114762	74.165	2	VK(1)ELILEK	-0.28546	1	1.148	1.19773	1.19204	0.901789	0.680609	0.879836	1.06278	1.12021	1.04385	0.938394	0.861448	0.973321	1.08	1.069	1.142	0.961	0.79	0.904	0.807	0.0239318
GE05831	59	K	Assimilatory sulfite reductase (ferredoxin) OS=Streptomyces olivaceus OX=47716 GN=BC342_27800 PE=4 SV=1	BC342_27800	1	0.00132674	134.81	2	IETIYSK(1)R	-0.65473	4	1.25388				0.746116		1.24274	1.2948	1.20419	0.798053	0.645815	0.814394	1.009				1.155		1.145
GE05831	445	K	Assimilatory sulfite reductase (ferredoxin) OS=Streptomyces olivaceus OX=47716 GN=BC342_27800 PE=4 SV=1	BC342_27800	1	0.0174008	62.582	2	LAIVETK(1)AR	-0.43637	6	1.1183	1.49692	1.44074	0.554844	0.681596	0.707602	1.24274	1.2948	1.20419	0.798053	0.645815	0.814394	0.9	1.156	1.196	0.695	1.055	0.869	0.805	0.211785
GE05831	374	K	Assimilatory sulfite reductase (ferredoxin) OS=Streptomyces olivaceus OX=47716 GN=BC342_27800 PE=4 SV=1	BC342_27800	1	9.47962e-20	150.98	3	VDGTVLTK(1)VADLAEAHGSQR	0.31644	1	1.3693	0.630701					1.24274	1.2948	1.20419	0.798053	0.645815	0.814394	1.102	0.487
GE01142	9	K	ATP phosphoribosyltransferase OS=Streptomyces olivaceus OX=47716 GN=hisG PE=3 SV=1	hisG	1	1.39971e-42	187.79	3	IAVPNK(1)GALSGPAADMLHEAGYQQR	-0.769	6	1.31358	1.43874	1.44947	0.697751	0.648621	0.451842	1.24475	1.15539	1.18837	0.77435	0.836043	0.801101	1.055	1.245	1.22	0.901	0.776	0.564	0.637	0.034025
GE01142	176	K	ATP phosphoribosyltransferase OS=Streptomyces olivaceus OX=47716 GN=hisG PE=3 SV=1	hisG	1	3.84362e-09	125.89	2	NAGLEVFGEPIMK(1)SEAVVVR	1.3498	1		1					1.24475	1.15539	1.18837	0.77435	0.836043	0.801101		0.866
GE01142	196	K	ATP phosphoribosyltransferase OS=Streptomyces olivaceus OX=47716 GN=hisG PE=3 SV=1	hisG	1	7.66997e-55	229.97	3	SGAEPDATTEPK(1)VQQFLR	-0.65221	9	1.26916	1.29596	1.31397	0.800622	0.593034	0.727263	1.24475	1.15539	1.18837	0.77435	0.836043	0.801101	1.02	1.122	1.106	1.034	0.709	0.908	0.816	0.134898
GE05067	64	K	ATP synthase gamma chain OS=Streptomyces olivaceus OX=47716 GN=atpG PE=3 SV=1	atpG	1	3.06521e-186	352.25	3	AVTAVGTGSNTK(1)HPLTTEAENPAR	0.17532	7	0.69172	0.775067	0.753673	1.15705	1.31739	1.30511	0.811115	0.814463	0.824782	1.19587	1.15152	1.20225	0.853	0.952	0.914	0.968	1.144	1.086	1.176	0.0522389
GE05067	248	K	ATP synthase gamma chain OS=Streptomyces olivaceus OX=47716 GN=atpG PE=3 SV=1	atpG	1	1.86612e-102	303.04	3	IYNALLQSAASK(1)HAATR	-0.60196	17	1.0347	0.994573	0.837487	1.11942	1.11418	0.899638	0.811115	0.814463	0.824782	1.19587	1.15152	1.20225	1.276	1.221	1.015	0.936	0.968	0.748	0.755	0.057702
GE05062	105	K	ATP synthase subunit a OS=Streptomyces olivaceus OX=47716 GN=atpB PE=3 SV=1	atpB	1	2.19242e-05	143.01	2	GVVYETIGK(1)K	0.036546	15	1.2006	1.22243	1.17968	0.801673	0.9616	0.634017	0.716242	0.80234	0.130526	1.46275	1.54165	1.3465	1.676	1.524	9.038	0.548	0.624	0.471	0.134	0.0471206
GE05062	171	K	ATP synthase subunit a OS=Streptomyces olivaceus OX=47716 GN=atpB PE=3 SV=1	atpB	1	8.05297e-06	110.14	3	HGFVGFFK(1)NVTGYDK	-0.37557	10	0.740925	1.06436	0.81795	1.44432	0.938253	0.9942	0.716242	0.80234	0.130526	1.46275	1.54165	1.3465	1.034	1.327	6.267	0.987	0.609	0.738	0.271	0.164129
GE05066	213	K	ATP synthase subunit alpha OS=Streptomyces olivaceus OX=47716 GN=atpA PE=3 SV=1	atpA	1	4.61815e-21	170.07	2	CIYVAIGQK(1)GSTIASVR	0.22955	3	0.336331	0.812218	1.23526	0.985066	1.04948	1.58165	0.774021	0.784317	0.734846	1.23545	1.20599	1.26537	0.435	1.036	1.681	0.797	0.87	1.25	0.925	0.919812
GE05066	23	K	ATP synthase subunit alpha OS=Streptomyces olivaceus OX=47716 GN=atpA PE=3 SV=1	atpA	1	2.02536e-86	276.97	3	DALENFVQSYK(1)PDAASR	-0.48739	10	1.31577	1.4035		0.780416	0.899086	0.60123	0.774021	0.784317	0.734846	1.23545	1.20599	1.26537	1.7	1.789		0.632	0.746	0.475	0.354	0.0086094
GE05066	470	K	ATP synthase subunit alpha OS=Streptomyces olivaceus OX=47716 GN=atpA PE=3 SV=1	atpA	1	1.01859e-09	158.4	3	FEK(1)ELLEYLHR	0.0055579	6	0.825717	0.776834	0.79345	1.41544		1.18856	0.774021	0.784317	0.734846	1.23545	1.20599	1.26537	1.067	0.99	1.08	1.146		0.939	0.997	0.93521
GE05066	277	K	ATP synthase subunit alpha OS=Streptomyces olivaceus OX=47716 GN=atpA PE=3 SV=1	atpA	1	0.00502695	56.774	3	HVLIIFDDLSK(1)QADAYR	0.16004	1		1					0.774021	0.784317	0.734846	1.23545	1.20599	1.26537		1.275
GE05066	144	K	ATP synthase subunit alpha OS=Streptomyces olivaceus OX=47716 GN=atpA PE=3 SV=1	atpA	1	0.0123133	57.034	3	K(1)SVHEPMETGYK	1.1615	1					1		0.774021	0.784317	0.734846	1.23545	1.20599	1.26537					0.829
GE05066	179	K	ATP synthase subunit alpha OS=Streptomyces olivaceus OX=47716 GN=atpA PE=3 SV=1	atpA	1	1.11618e-138	336.8	3	QTGK(1)TALAVDTIINQR	0.22456	10	0.758607	0.851831	0.698293	1.14135	1.218	1.33192	0.774021	0.784317	0.734846	1.23545	1.20599	1.26537	0.98	1.086	0.95	0.924	1.01	1.053	0.99	0.873395
GE05064	176	K	ATP synthase subunit b OS=Streptomyces olivaceus OX=47716 GN=atpF PE=3 SV=1	atpF	1	3.35098e-60	253.42	2	FLDELDDK(1)AATAEAAR	-0.32686	12	1.30396	1.18307	1.19805	0.799982	0.694566	0.820371	0.734697	0.68371	0.778054	1.29939	1.23073	1.27342	1.775	1.73	1.54	0.616	0.564	0.644	0.362	6.44968e-05
GE05068	52	K	ATP synthase subunit beta OS=Streptomyces olivaceus OX=47716 GN=atpD PE=3 SV=1	atpD	1	2.91615e-14	131.18	3	EGELK(1)TLTLEVAQHLGDGLVR	0.48116	1				1			0.848777	0.825605	0.826373	1.15881	1.19315	1.14729				0.863
GE05068	159	K	ATP synthase subunit beta OS=Streptomyces olivaceus OX=47716 GN=atpD PE=3 SV=1	atpD	1	9.34559e-05	103.22	2	GGK(1)IGLFGGAGVGK	0.22341	11	0.693655	0.683999	0.847214	1.36465	1.22418	1.1863	0.848777	0.825605	0.826373	1.15881	1.19315	1.14729	0.817	0.828	1.025	1.178	1.026	1.034	1.213	0.0846347
GE05068	170	K	ATP synthase subunit beta OS=Streptomyces olivaceus OX=47716 GN=atpD PE=3 SV=1	atpD	1	2.83686e-14	131.67	2	IGLFGGAGVGK(1)TVLIQEMIYR	0.69565	2	1.73614	1.08992		0.551816		0.622126	0.848777	0.825605	0.826373	1.15881	1.19315	1.14729	2.045	1.32		0.476		0.542	0.303	0.0358045
GE05068	377	K	ATP synthase subunit beta OS=Streptomyces olivaceus OX=47716 GN=atpD PE=3 SV=1	atpD	1	0.000566113	151.17	2	VK(1)NILQK	1.3256	9	0.921658	0.951285	0.981831	1.04407	1.14872	0.952433	0.848777	0.825605	0.826373	1.15881	1.19315	1.14729	1.086	1.152	1.188	0.901	0.963	0.83	0.786	0.00870516
GE05065	225	K	ATP synthase subunit delta OS=Streptomyces olivaceus OX=47716 GN=atpH PE=3 SV=1	atpH	1	6.14417e-08	148.52	2	LGAALTK(1)VYGR	-0.42661	11	0.764999	0.711257	0.867268	1.26569	1.14092	1.24986	0.701561	0.713638	0.69505	1.28412	1.27893	1.32669	1.09	0.997	1.248	0.986	0.892	0.942	0.846	0.0828928
GE02093	259	K	ATP/GTP-binding protein OS=Streptomyces olivaceus OX=47716 GN=BC342_09585 PE=4 SV=1	BC342_09585	1	0.0177674	81.864	2	MFK(1)PQLR	-2.7474	4	0.826313	0.820539	0.850566	1.17757	1.20072	1.12429	0.834716	0.760813	1.18415	1.1348	1.15665	0.928875	0.99	1.079	0.718	1.038	1.038	1.21	1.179	0.257602
GE05086	88	K	ATP/GTP-binding protein OS=Streptomyces olivaceus OX=47716 GN=BC342_24405 PE=4 SV=1	BC342_24405	1	0.000261386	104.43	3	HWHK(1)SCWSAK	-0.4488	2	0.694431	1.13328	1.3525	0.819787
GE00339	346	K	ATPase OS=Streptomyces olivaceus OX=47716 GN=BC342_01040 PE=4 SV=1	BC342_01040	1	1.46277e-26	167.22	3	EALSEWVITK(1)AHHQLATAGR	-0.32861	11	0.845357	0.760209	1.03725	1.42722	0.767117	1.16284	0.953992	1.03076	0.9836	1.16856	0.958816	0.904274	0.886	0.738	1.055	1.221	0.8	1.286	1.234	0.334718
GE01353	511	K	ATPase OS=Streptomyces olivaceus OX=47716 GN=BC342_05940 PE=4 SV=1	BC342_05940	1	1.20415e-224	375.77	4	DQGLPPGHFIGAFWEGLK(1)QHPGHHR	1.8817	31	0.688975	0.771351	0.00303998		3.53367	0.00296825	0.722649	0.658337	0.615019	1.31051	1.36182	1.33166	0.953	1.172	0.005		2.595	0.002	1.829	0.814905
GE01353	326	K	ATPase OS=Streptomyces olivaceus OX=47716 GN=BC342_05940 PE=4 SV=1	BC342_05940	1	3.02367e-37	241.94	2	IEDLLEQAK(1)R	0.43286	6	0.801266	0.690671	0.782241	1.23538	1.36263	1.12781	0.722649	0.658337	0.615019	1.31051	1.36182	1.33166	1.109	1.049	1.272	0.943	1.001	0.847	0.814	0.0526927
GE01353	256	K	ATPase OS=Streptomyces olivaceus OX=47716 GN=BC342_05940 PE=4 SV=1	BC342_05940	1	4.58145e-19	191.54	2	INLASIAK(1)VNIK	0.77638	1					1.73912	0.26088	0.722649	0.658337	0.615019	1.31051	1.36182	1.33166					1.277	0.196
GE01446	192	K	ATPase OS=Streptomyces olivaceus OX=47716 GN=BC342_06405 PE=4 SV=1	BC342_06405	1	1.80378e-29	196.95	3	LLLLHGPPGTGK(1)TSALR	-0.7189	6	0.926782	0.848647	0.881411	1.27102	1.06232	1.00982	0.941808	0.933684	0.93688	1.01972	1.15525	1.01266	0.984	0.909	0.941	1.246	0.92	0.997	1.116	0.337143
GE01809	111	K	ATPase OS=Streptomyces olivaceus OX=47716 GN=BC342_08145 PE=4 SV=1	BC342_08145	1	8.80959e-11	132.97	2	ASPK(1)TQSALLESMEER	-1.9522	4	1.35711	1.27548	1.09024	0.754496	0.726719	0.795957	1.10279	1.17304	1.29585	0.90372	0.756989	0.767614	1.231	1.087	0.841	0.835	0.96	1.037	0.896	0.477062
GE02588	60	K	ATPase OS=Streptomyces olivaceus OX=47716 GN=BC342_12220 PE=3 SV=1	BC342_12220	1	0.000479571	111.46	2	PGGTWK(1)ATMR	0.39325	9	1.5402	1.26266	1.23029	0.413876	0.828619	0.724358	1.30395	1.2241	1.71867	0.569244	0.638901	0.545141	1.181	1.032	0.716	0.727	1.297	1.329	1.145	0.651401
GE04601	320	K	ATPase OS=Streptomyces olivaceus OX=47716 GN=BC342_22020 PE=4 SV=1	BC342_22020	1	5.12059e-05	98.676	3	SK(1)HPVITLADPVIR	0.38032	6	0.898396	1.10538	0.95354	0.929706	1.10805	1.00492	0.920116	1.06134	0.903645	1.08692	0.881231	1.14675	0.976	1.041	1.055	0.855	1.257	0.876	0.973	0.750415
GE04601	407	K	ATPase OS=Streptomyces olivaceus OX=47716 GN=BC342_22020 PE=4 SV=1	BC342_22020	1	5.05544e-09	119.87	3	TK(1)HEVDVIALAAGERPQAPR	-0.4596	12	1.44742	1.20442	0.904293	0.733184	0.823039	0.887645	0.920116	1.06134	0.903645	1.08692	0.881231	1.14675	1.573	1.135	1.001	0.675	0.934	0.774	0.642	0.0579959
GE04946	261	K	ATPase OS=Streptomyces olivaceus OX=47716 GN=BC342_23670 PE=4 SV=1	BC342_23670	0.994181	0.00419467	72.434	3	AIPLK(0.006)PK(0.994)GTR	-0.35659	4	1.20483	1.22328		0.960729	0.930365	0.680796	0.999218	1.11178	1.13267	0.916138	0.822277	1.01792	1.206	1.1		1.049	1.131	0.669	0.824	0.383487
GE04946	299	K	ATPase OS=Streptomyces olivaceus OX=47716 GN=BC342_23670 PE=4 SV=1	BC342_23670	1	1.31193e-40	229.53	2	VK(1)NNLQTVAALLR	-0.90668	3			2.13704	0.48231	0.705749	0.6749	0.999218	1.11178	1.13267	0.916138	0.822277	1.01792			1.887	0.526	0.858	0.663	0.362
GE05769	98	K	ATPase OS=Streptomyces olivaceus OX=47716 GN=BC342_27520 PE=4 SV=1	BC342_27520	1	0.0013027	99.799	2	APK(1)VPAGPR	-0.06619	2	0.997271	1.02372	1.02717	0.829769	1.12207		0.904268	0.996667	1.0183	1.09684	1.0257	0.958224	1.103	1.027	1.009	0.757	1.094		0.885	0.39938
GE05769	341	K	ATPase OS=Streptomyces olivaceus OX=47716 GN=BC342_27520 PE=4 SV=1	BC342_27520	1	0.000274572	104.42	2	LFGEEMLK(1)GGYR	-1.3004	1		1.22788	0.739485			1.03264	0.904268	0.996667	1.0183	1.09684	1.0257	0.958224		1.232	0.726			1.078	1.101
GE00439	69	K	ATP-binding protein OS=Streptomyces olivaceus OX=47716 GN=BC342_01490 PE=3 SV=1	BC342_01490	1	1.1028e-05	113.22	2	GK(1)TTTTVAMDFGR	-2.0293	5	1.41689	1.12591	1.27994	0.559942	0.617314		0.973904	0.886136	1.1464	1.03092	1.06955	0.893088	1.455	1.271	1.116	0.543	0.577		0.437	0.00392839
GE00439	64	K	ATP-binding protein OS=Streptomyces olivaceus OX=47716 GN=BC342_01490 PE=3 SV=1	BC342_01490	1	1.15129e-07	92.817	3	TTLIGSISEIEPLSTEETMTQAAEPVDDLK(1)GVK	-2.1537	1					1		0.973904	0.886136	1.1464	1.03092	1.06955	0.893088					0.935
GE01350	4	K	ATP-binding protein OS=Streptomyces olivaceus OX=47716 GN=BC342_05925 PE=3 SV=1	BC342_05925	1	1.23481e-108	311.02	2	MDFK(1)NSDTIPGPR	-0.057577	121	0.225295	0.230709	0.211399	1.79706	1.74415	1.79138	0.629452	0.735441	0.594041	1.31031	1.34425	1.3865	0.358	0.314	0.356	1.371	1.297	1.292	3.852	8.67353e-06
GE01350	202	K	ATP-binding protein OS=Streptomyces olivaceus OX=47716 GN=BC342_05925 PE=3 SV=1	BC342_05925	1	5.68085e-05	117.04	2	FLHALAMK(1)GALT	-0.38909	6	0.701122	0.907335	1.02508	0.866235	1.07055	1.42968	0.629452	0.735441	0.594041	1.31031	1.34425	1.3865	1.114	1.234	1.726	0.661	0.796	1.031	0.611	0.0561774
GE02628	72	K	ATP-binding protein OS=Streptomyces olivaceus OX=47716 GN=BC342_12425 PE=3 SV=1	BC342_12425	1	0.00052617	76.574	3	APHK(1)TTTTVAMDFGR	-3.0091	5	0.700047	0.959926	0.981031		1.27069	1.08831
GE03940	294	K	ATP-binding protein OS=Streptomyces olivaceus OX=47716 GN=BC342_18525 PE=4 SV=1	BC342_18525	1	0.000799696	83.862	4	QMVHFHLK(1)NAR	-0.41589	10	0.497972	0.567535	0.63407	1.36143	1.46561	1.47339		0.913242	0.91532	1.12303	1.25297	0.795441		0.621	0.693	1.212	1.17	1.852	2.148	0.0316677
GE04745	50	K	ATP-binding protein OS=Streptomyces olivaceus OX=47716 GN=BC342_22710 PE=4 SV=1	BC342_22710	1	1.46895e-09	125.73	3	FDEHEVVLPIVVVTELEAK(1)R	0.15789	2	0.851889			0.579726	1.56838		1.02488	0.861146	0.914704	1.0924	1.07488	1.03199	0.831			0.531	1.459		1.197
GE04745	410	K	ATP-binding protein OS=Streptomyces olivaceus OX=47716 GN=BC342_22710 PE=4 SV=1	BC342_22710	1	3.18695e-08	129.01	4	LK(1)GHPLFAHVTLTR	-0.021176	11	0.890392	0.852639	1.30001	1.04203	1.01202	0.902916	1.02488	0.861146	0.914704	1.0924	1.07488	1.03199	0.869	0.99	1.421	0.954	0.942	0.875	0.845	0.380996
GE04862	69	K	ATP-binding protein OS=Streptomyces olivaceus OX=47716 GN=BC342_23265 PE=4 SV=1	BC342_23265	1	0.0195347	62.978	1	K(1)VGFGAL	0.062655	2				0.9974	1.0026		0.547597	0.479543	0.439631	1.47216	1.51006	1.55101				0.678	0.664
GE04862	4	K	ATP-binding protein OS=Streptomyces olivaceus OX=47716 GN=BC342_23265 PE=4 SV=1	BC342_23265	1	1.25948e-13	169.21	2	MEVK(1)IGVQHAPR	-0.14532	8	0.309933		0.219123	1.42451	1.62615	1.42029	0.547597	0.479543	0.439631	1.47216	1.51006	1.55101	0.566		0.498	0.968	1.077	0.916	1.855	0.00415165
GE04862	36	K	ATP-binding protein OS=Streptomyces olivaceus OX=47716 GN=BC342_23265 PE=4 SV=1	BC342_23265	1	4.16806e-133	323.44	4	VVGEALAGK(1)SQLLSLVDEHGR	4.4887	11	1.20533	1.00391	0.57203	0.671223	0.467279	2.08023	0.547597	0.479543	0.439631	1.47216	1.51006	1.55101	2.201	2.093	1.301	0.456	0.309	1.341	0.376	0.0702776
GE04985	985	K	ATP-binding protein OS=Streptomyces olivaceus OX=47716 GN=BC342_23850 PE=4 SV=1	BC342_23850	1	8.4231e-31	172.8	3	VEQEALSDLDATLGSK(1)HTHTVSAR	0.13353	5	0.961949			0.957024	1.08103		0.768724	0.904379	0.882343	1.12525	1.10228	1.21702	1.251			0.85	0.981		0.732
GE04985	759	K	ATP-binding protein OS=Streptomyces olivaceus OX=47716 GN=BC342_23850 PE=4 SV=1	BC342_23850	1	7.58974e-24	185.77	2	YADAESLQTK(1)NVR	0.52568	1	1.20632	1.05932	0.978918		0.844416	0.911024	0.768724	0.904379	0.882343	1.12525	1.10228	1.21702	1.569	1.171	1.109		0.766	0.749	0.59	0.0343704
GE04997	38	K	ATP-binding protein OS=Streptomyces olivaceus OX=47716 GN=BC342_23910 PE=3 SV=1	BC342_23910	1	7.22272e-10	112.5	2	APVATK(1)IVVAGGFGVGK	-0.054467	2	0.259426			0.964871	1.7757		1.03457	1.17822	1.24377	0.782268	0.830247	0.93093	0.251			1.233	2.139		6.717
GE05228	177	K	ATP-binding protein OS=Streptomyces olivaceus OX=47716 GN=BC342_25075 PE=3 SV=1	BC342_25075	1	3.23857e-26	179.39	3	ADAK(1)SALITLVEHALMAR	-0.079884	7	0.494987		0.594716	2.09415	1.32003	0.496118	1.00941	1.00217	0.941866	1.0178	1.00239	1.02636	0.49		0.631	2.058	1.317	0.483	2.294	0.314385
GE06788	239	K	ATP-binding protein OS=Streptomyces olivaceus OX=47716 GN=BC342_32565 PE=4 SV=1	BC342_32565	1	0.000384874	125.5	3	IHVLTSK(1)LR	-0.10705	12	1.52737	1.63502	1.55461	0.391234	0.449344	0.442417	1.44962	1.42593	1.35509	0.620429	0.551066	0.597859	1.054	1.147	1.147	0.631	0.815	0.74	0.653	0.0056758
GE06791	4	K	ATP-binding protein OS=Streptomyces olivaceus OX=47716 GN=BC342_32580 PE=3 SV=1	BC342_32580	1	1.89247e-150	334.72	2	MDFK(1)GFDRPGSSTAGDTR	-0.59741	83	1.34443	1.3699	1.53291	0.579094	0.631155	0.542519	1.61027	1.54401	1.56096	0.460038	0.385195	0.439529	0.835	0.887	0.982	1.259	1.639	1.234	1.528	0.0153916
GE06959	76	K	ATP-binding protein OS=Streptomyces olivaceus OX=47716 GN=BC342_33415 PE=3 SV=1	BC342_33415	1	6.07111e-12	160.18	2	GK(1)TTTTVAFDFGR	0.31566	6	0.925258	0.756527	0.83996	1.12797	1.16575	1.18454	0.844474	0.705114	0.84981	1.1342	1.1687	1.2977	1.096	1.073	0.988	0.995	0.997	0.913	0.92	0.125216
GE00944	238	K	ATP-dependent 6-phosphofructokinase OS=Streptomyces olivaceus OX=47716 GN=pfkA PE=3 SV=1	pfkA	1	3.24962e-06	106.16	3	AGTMDFDEGGK(1)DVYGHER	-2.4367	6	1.01825	1.12114	0.932397	1.05194	0.968304	0.907967	1.19884	1.10761	1.21418	0.773723	0.822215	0.883439	0.849	1.012	0.768	1.36	1.178	1.028	1.356	0.0557502
GE05119	154	K	ATP-dependent 6-phosphofructokinase OS=Streptomyces olivaceus OX=47716 GN=pfkA PE=3 SV=1	pfkA	1	0.00239213	74.849	3	LK(1)TTAESHQR	-1.7508	4		0.997139	1.39025	1.17232	0.442358	0.997933	1.05222	1.10826	1.10495	0.876906	0.919117	0.938539		0.9	1.258	1.337	0.481	1.063	0.89	0.682648
GE05119	235	K	ATP-dependent 6-phosphofructokinase OS=Streptomyces olivaceus OX=47716 GN=pfkA PE=3 SV=1	pfkA	1	9.28943e-26	162.82	4	FAVVCVAEGAHPAQGSMDYGK(1)GAIDK(1)FGHER	-0.32905	8	0.878556	0.944004	1.20796	1.10248	0.919696	0.947296	1.05222	1.10826	1.10495	0.876906	0.919117	0.938539	0.835	0.852	1.093	1.257	1.001	1.009	1.175	0.226025
GE05119	240	K	ATP-dependent 6-phosphofructokinase OS=Streptomyces olivaceus OX=47716 GN=pfkA PE=3 SV=1	pfkA	1	9.28943e-26	179.81	3	GAIDK(1)FGHER	-1.6477	14	0.580109	0.744511	0.670911	1.54227	1.18228	1.27991	1.05222	1.10826	1.10495	0.876906	0.919117	0.938539	0.551	0.672	0.607	1.759	1.286	1.364	2.409	0.00145532
GE02663	71	K	ATP-dependent Clp protease adapter protein ClpS OS=Streptomyces olivaceus OX=47716 GN=clpS PE=3 SV=1	clpS	1	0.00304091	70.977	3	LMMDVHHK(1)GR	0.37514	1		1
GE02336	268	K	ATP-dependent Clp protease ATP-binding subunit ClpX OS=Streptomyces olivaceus OX=47716 GN=clpX PE=3 SV=1	clpX	1	1.70208e-06	128.27	2	AGAK(1)GIGFGAQIR	0.38959	9	0.585996	0.476333	0.504919	1.54818	1.42603	1.45854	0.98644	1.08737	0.993297	0.980906	0.970184	0.981807	0.594	0.438	0.508	1.578	1.47	1.486	2.944	0.00027752
GE02336	94	K	ATP-dependent Clp protease ATP-binding subunit ClpX OS=Streptomyces olivaceus OX=47716 GN=clpX PE=3 SV=1	clpX	1	5.30232e-84	306.58	3	ALSVAVYNHYK(1)R	-2.5129	12	1.11966	0.972783	1.0388	0.998833	0.912546	0.95738	0.98644	1.08737	0.993297	0.980906	0.970184	0.981807	1.135	0.895	1.046	1.018	0.941	0.975	0.954	0.589075
GE02336	18	K	ATP-dependent Clp protease ATP-binding subunit ClpX OS=Streptomyces olivaceus OX=47716 GN=clpX PE=3 SV=1	clpX	1	0.000106782	144.12	2	CSFCGK(1)SQK	0.22451	2	1.05064		0.949361				0.98644	1.08737	0.993297	0.980906	0.970184	0.981807	1.065		0.956
GE02336	177	K	ATP-dependent Clp protease ATP-binding subunit ClpX OS=Streptomyces olivaceus OX=47716 GN=clpX PE=3 SV=1	clpX	1	3.4712e-09	159.4	2	LIQAADYDVK(1)K	-0.41205	7	1.2022	1.09098	0.793194	0.979686	0.917441	1.0165	0.98644	1.08737	0.993297	0.980906	0.970184	0.981807	1.219	1.003	0.799	0.999	0.946	1.035	0.986	0.997484
GE02336	128	K	ATP-dependent Clp protease ATP-binding subunit ClpX OS=Streptomyces olivaceus OX=47716 GN=clpX PE=3 SV=1	clpX	1	4.92328e-15	132.83	3	SNILLLGPTGSGK(1)TLLAQTLAR	-0.28953	1			1.00669			0.993311	0.98644	1.08737	0.993297	0.980906	0.970184	0.981807			1.013			1.012	0.999
GE02338	134	K	ATP-dependent Clp protease proteolytic subunit OS=Streptomyces olivaceus OX=47716 GN=clpP PE=3 SV=1	clpP	1	2.50381e-26	163.49	4	FALPNAEILIHQPSAGLAGSASDIK(1)IHAER	-0.023269	1	0.729761				0.904637	1.3656	1.16724	1.21643	1.12887	0.752553	0.911649	0.823267	0.625				0.992	1.659	2.121
GE02337	230	K	ATP-dependent Clp protease proteolytic subunit OS=Streptomyces olivaceus OX=47716 GN=clpP PE=3 SV=1	clpP	1	0.0112105	98.009	2	K(1)MDNSSLR	-0.88272	2	1.61834			0.38166			1.28545	1.02323	1.09979	0.943122	0.87124	0.777169	1.259			0.405			0.322
GE02337	192	K	ATP-dependent Clp protease proteolytic subunit OS=Streptomyces olivaceus OX=47716 GN=clpP PE=3 SV=1	clpP	1	2.05013e-182	366.95	3	TQLEDMLAK(1)HSTTPVEK	0.723	52	1.34116	1.17179	1.84203	0.523074	0.545694	0.576255	1.28545	1.02323	1.09979	0.943122	0.87124	0.777169	1.043	1.145	1.675	0.555	0.626	0.741	0.498	0.0150609
GE04538	98	K	ATP-dependent DNA helicase OS=Streptomyces olivaceus OX=47716 GN=BC342_21725 PE=3 SV=1	BC342_21725	1	0.0185977	41.798	3	AAVVHSGSPLLIVAGAGSGK(1)TR	-0.90395	1	1.14631	0.989331	0.6448	0.973891	1.07461	1.17106	0.947127	0.916192	0.993422	0.98655	1.07267	1.08404	1.21	1.08	0.649	0.987	1.002	1.08	1.044	0.711523
GE04538	729	K	ATP-dependent DNA helicase OS=Streptomyces olivaceus OX=47716 GN=BC342_21725 PE=3 SV=1	BC342_21725	1	7.753e-09	141.46	3	FLEEIPAPHLEWK(1)R	0.33935	1			0.0542502	0.109075	3.53009	0.306582	0.947127	0.916192	0.993422	0.98655	1.07267	1.08404			0.055	0.111	3.291	0.283	22.333
GE04538	203	K	ATP-dependent DNA helicase OS=Streptomyces olivaceus OX=47716 GN=BC342_21725 PE=3 SV=1	BC342_21725	1	0.0142436	66.27	2	FPPK(1)SFSAK	0.39726	5	0.856914	0.795348	1.73019	0.816683	0.865316	0.935548	0.947127	0.916192	0.993422	0.98655	1.07267	1.08404	0.905	0.868	1.742	0.828	0.807	0.863	0.711	0.272205
GE04538	44	K	ATP-dependent DNA helicase OS=Streptomyces olivaceus OX=47716 GN=BC342_21725 PE=3 SV=1	BC342_21725	1	1.03176e-35	169.93	4	GHEEEPPPPPEDDHGPEQVPHDLFAGK(1)FDAPPDR	0.53749	12	0.529997	0.421095	0.31856	1.38255	1.60466	1.74314	0.947127	0.916192	0.993422	0.98655	1.07267	1.08404	0.56	0.46	0.321	1.401	1.496	1.608	3.359	0.0018074
GE04538	495	K	ATP-dependent DNA helicase OS=Streptomyces olivaceus OX=47716 GN=BC342_21725 PE=3 SV=1	BC342_21725	1	0.0278997	78.994	2	ILNVPK(1)R	-0.23297	1	1.35144	0.770489		0.850065	1.02801		0.947127	0.916192	0.993422	0.98655	1.07267	1.08404	1.427	0.841		0.862	0.958		0.802	0.559808
GE04538	828	K	ATP-dependent DNA helicase OS=Streptomyces olivaceus OX=47716 GN=BC342_21725 PE=3 SV=1	BC342_21725	1	0.0298929	77.374	2	YAPVEK(1)L	-0.37396	2		0.208325		1.31154	1.24369	1.23644	0.947127	0.916192	0.993422	0.98655	1.07267	1.08404		0.227		1.329	1.159	1.141	5.329
GE05258	126	K	ATP-dependent DNA helicase RecG OS=Streptomyces olivaceus OX=47716 GN=BC342_25245 PE=4 SV=1	BC342_25245	1	0.000234848	106.16	2	AMFAGK(1)VSVFNR	1.564	3		0.827615	0.926308	0.951491	1.09991	1.19468	0.925552	1.09891	0.838686	1.06842	1.0356	1.03283		0.753	1.104	0.891	1.062	1.157	1.116	0.531378
GE05258	216	K	ATP-dependent DNA helicase RecG OS=Streptomyces olivaceus OX=47716 GN=BC342_25245 PE=4 SV=1	BC342_25245	1	6.12302e-13	134.21	4	GLVSLPEALLK(1)IHRPHTK	0.20175	5		0.657793	1.08223	0.75338	1.11285	1.39375	0.925552	1.09891	0.838686	1.06842	1.0356	1.03283		0.599	1.29	0.705	1.075	1.349	1.104	0.741529
GE05258	79	K	ATP-dependent DNA helicase RecG OS=Streptomyces olivaceus OX=47716 GN=BC342_25245 PE=4 SV=1	BC342_25245	1	1.41416e-05	126.71	2	LHSFASSK(1)APR	0.33035	12	0.421522	0.518564	0.345945	2.1035	1.71111	0.899362	0.925552	1.09891	0.838686	1.06842	1.0356	1.03283	0.455	0.472	0.412	1.969	1.652	0.871	3.355	0.0100278
GE01772	91	K	ATP-dependent protease OS=Streptomyces olivaceus OX=47716 GN=BC342_07970 PE=4 SV=1	BC342_07970	1	3.6243e-18	172.76	3	AFHK(1)VGCIADAATIR	-2.9438	4	1.6589	1.08477	1.37914	0.554076	0.522497	0.800614	1.21571	1.12524	0.855751	1.13269	0.691889	0.978725	1.365	0.964	1.612	0.489	0.755	0.818	0.523	0.0419361
GE03410	646	K	ATP-dependent RNA helicase HrpA OS=Streptomyces olivaceus OX=47716 GN=BC342_15990 PE=4 SV=1	BC342_15990	1	0.00274697	78.098	2	EGAK(1)NEYLGAR	-0.17962	3	1.16634	1.12087	1.04867	0.790006		0.874105	1.026	1.02075	1.10834	0.929911	0.919613	0.99538	1.137	1.098	0.946	0.85		0.878	0.815	0.0716916
GE03410	706	K	ATP-dependent RNA helicase HrpA OS=Streptomyces olivaceus OX=47716 GN=BC342_15990 PE=4 SV=1	BC342_15990	1	5.89415e-12	130.65	5	IEPEWVEPLAGHLLK(1)HTYSEPHWEK	1.3438	1					1		1.026	1.02075	1.10834	0.929911	0.919613	0.99538					1.087
GE03410	769	K	ATP-dependent RNA helicase HrpA OS=Streptomyces olivaceus OX=47716 GN=BC342_15990 PE=4 SV=1	BC342_15990	1	0.000471228	93.928	3	THHK(1)FFADNR	-1.1984	6	1.12769		1.14136	1.30948	0.633042	0.788432	1.026	1.02075	1.10834	0.929911	0.919613	0.99538	1.099		1.03	1.408	0.688	0.792	0.904	0.633088
GE03410	975	K	ATP-dependent RNA helicase HrpA OS=Streptomyces olivaceus OX=47716 GN=BC342_15990 PE=4 SV=1	BC342_15990	1	0.00371506	68.536	3	VPDHLK(1)ITFR	-0.53346	1	1.0226	0.793641	1.26585		0.78611	1.1318	1.026	1.02075	1.10834	0.929911	0.919613	0.99538	0.997	0.778	1.142		0.855	1.137	1.024	0.893033
GE03410	823	K	ATP-dependent RNA helicase HrpA OS=Streptomyces olivaceus OX=47716 GN=BC342_15990 PE=4 SV=1	BC342_15990	1	2.78182e-26	172.97	3	VPEHVVSGAHFDSWWK(1)HK	0.44694	20	1.31057	1.0637	0.952204	1.01731	0.816092	0.840121	1.026	1.02075	1.10834	0.929911	0.919613	0.99538	1.277	1.042	0.859	1.094	0.887	0.844	0.889	0.469956
GE04033	167	K	ATP-dependent zinc metalloprotease FtsH OS=Streptomyces olivaceus OX=47716 GN=ftsH PE=3 SV=1	ftsH	1	1.84077e-51	203.4	3	DTPK(1)TTFSDVAGSDEAVEELHEIK	-0.48348	6	1.14693	1.54219	1.48952	0.531553	0.531842	0.757961	1.24018	1.11177	1.1682	0.845326	0.830247	0.80427	0.925	1.387	1.275	0.629	0.641	0.942	0.617	0.0542075
GE04033	357	K	ATP-dependent zinc metalloprotease FtsH OS=Streptomyces olivaceus OX=47716 GN=ftsH PE=3 SV=1	ftsH	1	0.003663	68.809	2	GK(1)PVAPDVDLSAVAR	-0.20404	6	1.19055	1.16052	1.09978	0.694586	0.975413	0.879155	1.24018	1.11177	1.1682	0.845326	0.830247	0.80427	0.96	1.044	0.941	0.822	1.175	1.093	1.049	0.757368
GE04033	217	K	ATP-dependent zinc metalloprotease FtsH OS=Streptomyces olivaceus OX=47716 GN=ftsH PE=3 SV=1	ftsH	1	3.35931e-15	150.51	2	GVLLYGPPGTGK(1)TLLAR	-1.3646	4	1.69035	0.608468	1.36823			0.332957	1.24018	1.11177	1.1682	0.845326	0.830247	0.80427	1.363	0.547	1.171			0.414	0.403
GE04033	205	K	ATP-dependent zinc metalloprotease FtsH OS=Streptomyces olivaceus OX=47716 GN=ftsH PE=3 SV=1	ftsH	1	1.51068e-18	179.67	2	IPK(1)GVLLYGPPGTGK	0.55213	5	1.58103	1.20705	1.33602	0.718224	0.585283	0.572388	1.24018	1.11177	1.1682	0.845326	0.830247	0.80427	1.275	1.086	1.144	0.85	0.705	0.712	0.647	0.00474223
GE04033	351	K	ATP-dependent zinc metalloprotease FtsH OS=Streptomyces olivaceus OX=47716 GN=ftsH PE=3 SV=1	ftsH	1	0.00013514	142.36	2	LEILK(1)VHQK	-0.63104	12	1.25925	1.25559	1.15583	0.737083	0.808607	0.783643	1.24018	1.11177	1.1682	0.845326	0.830247	0.80427	1.015	1.129	0.989	0.872	0.974	0.974	0.9	0.12789
GE04033	163	K	ATP-dependent zinc metalloprotease FtsH OS=Streptomyces olivaceus OX=47716 GN=ftsH PE=3 SV=1	ftsH	1	0.00534989	86.095	2	LITK(1)DTPK	-1.8645	3	0.952959	1.04704					1.24018	1.11177	1.1682	0.845326	0.830247	0.80427	0.768	0.942
GE04033	397	K	ATP-dependent zinc metalloprotease FtsH OS=Streptomyces olivaceus OX=47716 GN=ftsH PE=3 SV=1	ftsH	1	2.946e-05	94.384	3	SDQK(1)LVDNHMLDEAIDR	-0.001974	1	0.970731	0.96808	0.738534			1.32265	1.24018	1.11177	1.1682	0.845326	0.830247	0.80427	0.783	0.871	0.632			1.645	2.159
GE04033	640	K	ATP-dependent zinc metalloprotease FtsH OS=Streptomyces olivaceus OX=47716 GN=ftsH PE=3 SV=1	ftsH	1	1.22952e-36	184.43	4	TPSTRPPVLSPK(1)ELALTNGANGAPAAISTVK	-2.1925	7	0.532172	0.662486		0.858343	1.71627	1.23073	1.24018	1.11177	1.1682	0.845326	0.830247	0.80427	0.429	0.596		1.015	2.067	1.53	3	0.0353759
GE04033	50	K	ATP-dependent zinc metalloprotease FtsH OS=Streptomyces olivaceus OX=47716 GN=ftsH PE=3 SV=1	ftsH	1	8.07423e-151	328.41	2	TVDTGQVVQAINDNK(1)VESAK	-0.063514	12	1.07486	1.17913	1.09465	0.902964	0.878151	0.870254	1.24018	1.11177	1.1682	0.845326	0.830247	0.80427	0.867	1.061	0.937	1.068	1.058	1.082	1.12	0.12026
GE04033	155	K	ATP-dependent zinc metalloprotease FtsH OS=Streptomyces olivaceus OX=47716 GN=ftsH PE=3 SV=1	ftsH	1	0.0031561	92.653	2	VMNFGK(1)SK	-0.022144	11	0.917295	1.30134	1.42801	0.716733	0.798673	0.83795	1.24018	1.11177	1.1682	0.845326	0.830247	0.80427	0.74	1.171	1.222	0.848	0.962	1.042	0.91	0.691159
GE04969	247	K	AtrA protein OS=Streptomyces olivaceus OX=47716 GN=BC342_23780 PE=4 SV=1	BC342_23780	1	1.95158e-05	62.193	3	AGGANAGSSDFPVAAYAVK(1)TSGGGK	0.28009	1		1.34733	0.905777		0.746892		0.838716	0.846417	0.84456	1.25498	1.20197	1.01336		1.592	1.072		0.621		0.466
GE04969	177	K	AtrA protein OS=Streptomyces olivaceus OX=47716 GN=BC342_23780 PE=4 SV=1	BC342_23780	1	0.00153462	72.184	2	GDDQGIK(1)TWSDLCGK	-0.029792	7	1.06652	0.977992	0.971581	1.15549	0.783088	1.04533	0.838716	0.846417	0.84456	1.25498	1.20197	1.01336	1.272	1.155	1.15	0.921	0.652	1.032	0.728	0.0780527
GE04969	185	K	AtrA protein OS=Streptomyces olivaceus OX=47716 GN=BC342_23780 PE=4 SV=1	BC342_23780	1	0.00296103	92.439	2	TWSDLCGK(1)K	0.4908	6	0.868584	1.04183	1.0036	0.975747	0.865784	1.24445	0.838716	0.846417	0.84456	1.25498	1.20197	1.01336	1.036	1.231	1.188	0.778	0.72	1.228	0.789	0.206298
GE02325	245	K	B12-binding domain-containing radical SAM protein OS=Streptomyces olivaceus OX=47716 GN=BC342_10835 PE=4 SV=1	BC342_10835	1	1.7542e-06	112.3	3	VSK(1)HTVMDLDEWPYPK	-0.26672	6	0.792328	1.12684	1.44508	0.901767	0.743076	0.990905	0.971136	1.22974	1.01522	0.907684	1.00207	0.874157	0.816	0.916	1.423	0.993	0.742	1.134	0.909	0.721993
GE03655	76	K	Bacterial proteasome activator OS=Streptomyces olivaceus OX=47716 GN=BC342_17215 PE=3 SV=1	BC342_17215	1	0.000171117	122.77	3	LK(1)EIHASSVK	-0.54546	7	1.26131	1.32802	1.24735	0.56029	0.603035		1.21231	1.27048	1.26879	0.732334	0.783556	0.732521	1.04	1.045	0.983	0.765	0.77		0.75	0.00150368
GE01829	35	K	Bacterioferritin OS=Streptomyces olivaceus OX=47716 GN=BC342_08240 PE=3 SV=1	BC342_08240	1	6.01852e-08	178.84	2	LQDHK(1)GWTK	1.2097	6	1.51001	0.881595	1.43622	0.172174			1.46475	1.43888	1.63678	0.815058	0.330783	0.313755	1.031	0.613	0.877	0.211			0.251
GE03603	354	K	Beta sliding clamp OS=Streptomyces olivaceus OX=47716 GN=BC342_16950 PE=3 SV=1	BC342_16950	1	2.16678e-43	206.63	2	PALLSGK(1)PAVDAEADEAYK	0.028717	5	1.24519	1.19576	1.57831	0.605554	0.642549	0.732642	1.14953	1.07023	1.13038	0.871569	0.883476	0.894815	1.083	1.117	1.396	0.695	0.727	0.819	0.623	0.00749685
GE03603	248	K	Beta sliding clamp OS=Streptomyces olivaceus OX=47716 GN=BC342_16950 PE=3 SV=1	BC342_16950	1	5.8493e-32	170.68	2	YK(1)TLFPTEFNSVAVIETAPFVEAVK	0.96187	8	2.14756	0.973485	1.05748	0.66138	0.611951	0.548135	1.14953	1.07023	1.13038	0.871569	0.883476	0.894815	1.868	0.91	0.936	0.759	0.693	0.613	0.556	0.093895
GE02530	215	K	Beta-glucosidase OS=Streptomyces olivaceus OX=47716 GN=BC342_11915 PE=3 SV=1	BC342_11915	1	1.50575e-11	134.25	4	AAHHLNLAHGK(1)AVGVLR	-1.0729	4		0.635351	0.610581	1.68285	1.31908	0.752138		0.217725	0.208146	1.70355	1.34729	1.52329		2.918	2.933	0.988	0.979	0.494	0.28	0.0210749
GE02530	463	K	Beta-glucosidase OS=Streptomyces olivaceus OX=47716 GN=BC342_11915 PE=3 SV=1	BC342_11915	1	0.0020904	66.795	3	IPK(1)DSAHWYADVIR	-4.3811	1	0.189979	0.29651	0.368925	1.40196	2.02146	1.72117		0.217725	0.208146	1.70355	1.34729	1.52329		1.362	1.772	0.823	1.5	1.13	0.735	0.270217
GE02530	56	K	Beta-glucosidase OS=Streptomyces olivaceus OX=47716 GN=BC342_11915 PE=3 SV=1	BC342_11915	1	0.00199327	60.324	3	TPSIWDTFSHTPGK(1)VR	1.0713	3				1.05059	0.872703	1.07671		0.217725	0.208146	1.70355	1.34729	1.52329				0.617	0.648	0.707
GE04565	493	K	Betaine-aldehyde dehydrogenase OS=Streptomyces olivaceus OX=47716 GN=BC342_21845 PE=3 SV=1	BC342_21845	1	5.86433e-85	308.92	2	ESK(1)HVYQNLAPR	0.10412	12	1.24601	1.4332	1.08621	0.792932	0.791354	0.6503	1.36322	1.21669	1.39685	0.645894	0.639542	0.7378	0.914	1.178	0.778	1.228	1.237	0.881	1.166	0.396574
GE04565	474	K	Betaine-aldehyde dehydrogenase OS=Streptomyces olivaceus OX=47716 GN=BC342_21845 PE=3 SV=1	BC342_21845	1	3.00968e-07	96.568	4	HGTVWINDFHPYLPQAEWGGFGK(1)SGVGR	-0.6354	2	1.35189	0.89487				0.753238	1.36322	1.21669	1.39685	0.645894	0.639542	0.7378	0.992	0.735				1.021	1.182
GE04565	256	K	Betaine-aldehyde dehydrogenase OS=Streptomyces olivaceus OX=47716 GN=BC342_21845 PE=3 SV=1	BC342_21845	1	0.00093927	99.568	2	VAQAAAVTVK(1)K	0.065283	3	1.08439	1.05377				0.861837	1.36322	1.21669	1.39685	0.645894	0.639542	0.7378	0.795	0.866				1.168	1.406
GE06484	2516	K	Beta-ketoacyl synthase OS=Streptomyces olivaceus OX=47716 GN=BC342_31120 PE=4 SV=1	BC342_31120	1	5.51676e-12	96.963	4	PAADAVLDEEALLSLIGK(1)HAAQVLGHTDGTAVPAR	-0.34913	1	1.19319				0.806808		1.3014	1.15331	1.23244	0.810028	0.627768	0.875055	0.917				1.285		1.401
GE07204	376	K	Beta-ketoacyl synthase OS=Streptomyces olivaceus OX=47716 GN=BC342_31145 PE=4 SV=1	BC342_31145	1	5.29478e-07	103.21	4	ERPLWLGSLK(1)SNIGHAQAAAGVAGVIK	-0.31329	1		0.378608	1.66462	0.956773			1.23606	1.29643	1.17862	0.739216	0.795229	0.754446		0.292	1.412	1.294			1.519
GE07204	1498	K	Beta-ketoacyl synthase OS=Streptomyces olivaceus OX=47716 GN=BC342_31145 PE=4 SV=1	BC342_31145	1	0.0308387	57.708	2	GK(1)AALAAQAQR	0.54963	1		1.30543	0.694568				1.23606	1.29643	1.17862	0.739216	0.795229	0.754446		1.007	0.589
GE07204	2500	K	Beta-ketoacyl synthase OS=Streptomyces olivaceus OX=47716 GN=BC342_31145 PE=4 SV=1	BC342_31145	1	8.0641e-14	166.35	4	PK(1)IDAAVHLHELTR	-0.74355	6	1.84003	1.28782	1.04139	0.671462	0.643063	0.516232	1.23606	1.29643	1.17862	0.739216	0.795229	0.754446	1.489	0.993	0.884	0.908	0.809	0.684	0.713	0.148147
GE07197	750	K	Beta-ketoacyl synthase OS=Streptomyces olivaceus OX=47716 GN=BC342_34545 PE=4 SV=1	BC342_34545	1	2.11685e-05	100.41	3	ALATLTATLADK(1)GLRPR	-0.51719	2	0.863325	1.19979	0.936881				1.58647	1.56689	1.27689	0.55714	0.545506	0.4671	0.544	0.766	0.734
GE01047	127	K	Beta-ketoacyl-ACP reductase OS=Streptomyces olivaceus OX=47716 GN=BC342_04490 PE=4 SV=1	BC342_04490	1	7.12331e-63	265.65	2	ACQK(1)HMVDAGFGR	-0.99356	19	1.19198	1.16825	1.1953	0.699836	1.04928	0.695345	1.16555	1.21612	1.24685	0.785019	0.780571	0.805889	1.023	0.961	0.959	0.891	1.344	0.863	1.053	0.842321
GE01047	166	K	Beta-ketoacyl-ACP reductase OS=Streptomyces olivaceus OX=47716 GN=BC342_04490 PE=4 SV=1	BC342_04490	1	0.0142571	58.743	2	AGLQGFTK(1)TLAK	-0.34824	1	0.851097	1.49492	1.46407		0.670919	0.518989	1.16555	1.21612	1.24685	0.785019	0.780571	0.805889	0.73	1.229	1.174		0.86	0.644	0.72	0.284353
GE01047	44	K	Beta-ketoacyl-ACP reductase OS=Streptomyces olivaceus OX=47716 GN=BC342_04490 PE=4 SV=1	BC342_04490	1	5.41015e-68	247.14	2	AVAVVDLDEAACK(1)DTVEK	0.11093	6	1.14181	1.41589	1.49339	0.582487	0.655405	0.711014	1.16555	1.21612	1.24685	0.785019	0.780571	0.805889	0.98	1.164	1.198	0.742	0.84	0.882	0.737	0.0200803
GE01047	123	K	Beta-ketoacyl-ACP reductase OS=Streptomyces olivaceus OX=47716 GN=BC342_04490 PE=4 SV=1	BC342_04490	1	1.94358e-06	133.98	2	GAFLMSK(1)ACQK	-0.21133	6	0.984893	1.37722	1.34399	0.772487	0.828514	0.692896	1.16555	1.21612	1.24685	0.785019	0.780571	0.805889	0.845	1.132	1.078	0.984	1.061	0.86	0.951	0.694694
GE04914	129	K	Beta-ketoadipyl CoA thiolase OS=Streptomyces olivaceus OX=47716 GN=BC342_23515 PE=3 SV=1	BC342_23515	1	6.84523e-05	122.33	3	APWVLPK(1)PHR	-0.36829	7	1.16009	0.954721	0.806212	1.01184	0.885388	1.18175				0.876555	1.12345					1.154	0.788
GE04598	203	K	Beta-N-acetylhexosaminidase OS=Streptomyces olivaceus OX=47716 GN=BC342_22005 PE=3 SV=1	BC342_22005	1	0.00396391	70.412	3	K(1)HYDADWIK	-0.50484	4				1.22638	1.09751	0.676104				0.790394	1.12033	1.08928				1.552	0.98	0.621
GE05600	99	K	Bifunctional D-altronate/D-mannonate dehydratase OS=Streptomyces olivaceus OX=47716 GN=BC342_26745 PE=4 SV=1	BC342_26745	1	0.0212177	40.801	3	AK(1)AAGLPLYQLLGGAGR	2.3642	1			1.52088	0.479121
GE01941	481	K	Bifunctional glutamine synthetase adenylyltransferase/adenylyl-removing enzyme OS=Streptomyces olivaceus OX=47716 GN=glnE PE=3 SV=1	glnE	1	0.00199138	105.81	2	LHEK(1)LFYR	0.068531	10	0.824504	0.934947	1.02423	1.16176	1.01581	1.03875	0.888787	0.954882	0.982134	0.981846	1.03072	1.16163	0.928	0.979	1.043	1.183	0.986	0.894	1.038	0.737284
GE01941	801	K	Bifunctional glutamine synthetase adenylyltransferase/adenylyl-removing enzyme OS=Streptomyces olivaceus OX=47716 GN=glnE PE=3 SV=1	glnE	1	3.033e-05	136.21	2	TLK(1)SYEAYYR	0.014589	6	1.20701	0.824997	1.08731	0.905917	0.923477	1.05128	0.888787	0.954882	0.982134	0.981846	1.03072	1.16163	1.358	0.864	1.107	0.923	0.896	0.905	0.818	0.233452
GE04560	16	K	Bifunctional protein FolD OS=Streptomyces olivaceus OX=47716 GN=folD PE=3 SV=1	folD	1	3.5517e-18	183.33	2	ATAAAIK(1)SELTAR	0.16412	8	1.40978	1.30632	1.34328	0.590717	0.725722	0.624176	1.1213	1.19505	1.14554	0.885275	0.812724	0.840116	1.257	1.093	1.173	0.667	0.893	0.743	0.654	0.0102571
GE04560	157	K	Bifunctional protein FolD OS=Streptomyces olivaceus OX=47716 GN=folD PE=3 SV=1	folD	1	0.00144719	68.481	3	HGVEIK(1)GAEVVVVGR	-0.26623	2	1.24481	1.70314	1.29018	0.585901	0.541034	0.634932	1.1213	1.19505	1.14554	0.885275	0.812724	0.840116	1.11	1.425	1.126	0.662	0.666	0.756	0.569	0.00369172
GE04560	117	K	Bifunctional protein FolD OS=Streptomyces olivaceus OX=47716 GN=folD PE=3 SV=1	folD	1	2.28725e-28	182.76	3	ILELMDPDK(1)DADGLHPMNLGR	-1.7782	1			1.34222	0.657785			1.1213	1.19505	1.14554	0.885275	0.812724	0.840116			1.172	0.743			0.634
GE04560	9	K	Bifunctional protein FolD OS=Streptomyces olivaceus OX=47716 GN=folD PE=3 SV=1	folD	1	0.00370249	68.676	2	TAQILDGK(1)ATAAAIK	-0.35662	3	1.0176	1.57938	1.35228	0.612549	0.937165	0.501024	1.1213	1.19505	1.14554	0.885275	0.812724	0.840116	0.908	1.322	1.18	0.692	1.153	0.596	0.716	0.186787
GE02855	62	K	Bifunctional protein GlmU OS=Streptomyces olivaceus OX=47716 GN=glmU PE=3 SV=1	glmU	1	2.33141e-41	224.16	2	EK(1)VTEHLAEIAPDLR	0.25933	9	1.19027	1.17778	0.896104	0.846804	0.997793	0.89125	1.07102	1.04729	1.04311	0.932711	0.928177	0.977694	1.111	1.125	0.859	0.908	1.075	0.912	0.935	0.58051
GE02855	195	K	Bifunctional protein GlmU OS=Streptomyces olivaceus OX=47716 GN=glmU PE=3 SV=1	glmU	1	0.000819947	100.98	2	LLAEALGK(1)VR	1.309	3	1.23341	1.41003	1.3722	0.654833	0.714387	0.615144	1.07102	1.04729	1.04311	0.932711	0.928177	0.977694	1.152	1.346	1.315	0.702	0.77	0.629	0.551	0.00141362
GE02855	26	K	Bifunctional protein GlmU OS=Streptomyces olivaceus OX=47716 GN=glmU PE=3 SV=1	glmU	1	0.001509	82.171	2	SATPK(1)VLHELCGR	-1.4702	2	1.27565		0.857176			0.867177	1.07102	1.04729	1.04311	0.932711	0.928177	0.977694	1.191		0.822			0.887	0.881
GE02855	351	K	Bifunctional protein GlmU OS=Streptomyces olivaceus OX=47716 GN=glmU PE=3 SV=1	glmU	1	0.00956569	68.657	2	SK(1)VGTYVETK	2.1274	1	0.81118	0.629691	0.634984	0.928762	1.42762	1.56776	1.07102	1.04729	1.04311	0.932711	0.928177	0.977694	0.757	0.601	0.609	0.996	1.538	1.604	2.104	0.0127773
GE02855	359	K	Bifunctional protein GlmU OS=Streptomyces olivaceus OX=47716 GN=glmU PE=3 SV=1	glmU	1	5.00836e-102	292.35	3	VGTYVETK(1)NASLGEGTK	-0.67782	14	1.20631	1.3243	1.28703	0.70334	0.795261	0.683764	1.07102	1.04729	1.04311	0.932711	0.928177	0.977694	1.126	1.265	1.234	0.754	0.857	0.699	0.637	0.00281774
GE01217	165	K	Bifunctional protein PyrR OS=Streptomyces olivaceus OX=47716 GN=pyrR PE=3 SV=1	pyrR	1	3.76882e-12	162.68	2	ADYVGK(1)NLPTSLR	-0.47707	4	1.6663	1.51712	1.34482	0.599237	0.435378	0.43714	1.35768	1.36249	1.25161	0.660525	0.74747	0.620217	1.227	1.113	1.074	0.907	0.582	0.705	0.643	0.0273004
GE01217	68	K	Bifunctional protein PyrR OS=Streptomyces olivaceus OX=47716 GN=pyrR PE=3 SV=1	pyrR	1	4.96182e-06	130.79	2	LADK(1)LEQITER	-0.29099	3	1.40204	1.30478	1.43685	0.427726		0.428602	1.35768	1.36249	1.25161	0.660525	0.74747	0.620217	1.033	0.958	1.148	0.648		0.691	0.64	0.00851769
GE01217	3	K	Bifunctional protein PyrR OS=Streptomyces olivaceus OX=47716 GN=pyrR PE=3 SV=1	pyrR	1	6.37567e-114	294.37	4	MDK(1)HDTAHDGEQQGAPSEARPVLEGPDIAR	-0.14904	16	1.08574	1.05216	1.30838	0.673402	1.00413	0.876188	1.35768	1.36249	1.25161	0.660525	0.74747	0.620217	0.8	0.772	1.045	1.019	1.343	1.413	1.442	0.0586029
GE04555	149	K	Bifunctional purine biosynthesis protein PurH OS=Streptomyces olivaceus OX=47716 GN=purH PE=3 SV=1	purH	1	2.27292e-86	275.19	2	AAAK(1)NHPSVAVVTSPAR	-0.71941	11	0.941324	0.880888	0.970323	1.00592	1.16182	1.03973	0.873202	0.912631	0.899188	1.07924	1.10282	1.13292	1.078	0.965	1.079	0.932	1.053	0.918	0.93	0.268639
GE04555	287	K	Bifunctional purine biosynthesis protein PurH OS=Streptomyces olivaceus OX=47716 GN=purH PE=3 SV=1	purH	1	1.82445e-127	285.93	3	AAYDHAEPCVAIIK(1)HANPCGIAVGADVAEAHR	-0.31256	19	0.717937	0.823068	0.721841	1.58153	1.03967	1.11595	0.873202	0.912631	0.899188	1.07924	1.10282	1.13292	0.822	0.902	0.803	1.465	0.943	0.985	1.343	0.129371
GE04555	26	K	Bifunctional purine biosynthesis protein PurH OS=Streptomyces olivaceus OX=47716 GN=purH PE=3 SV=1	purH	1	2.81904e-15	160.22	2	ALVSVYDK(1)TGLEDLAR	-0.76024	1			0.925149	1.07485			0.873202	0.912631	0.899188	1.07924	1.10282	1.13292			1.029	0.996			0.968
GE04555	428	K	Bifunctional purine biosynthesis protein PurH OS=Streptomyces olivaceus OX=47716 GN=purH PE=3 SV=1	purH	1	0.000289206	109.15	2	AVK(1)SNAILLAK	1.061	21	1.14334	1.13756	0.907758	0.963898	1.02588	0.821562	0.873202	0.912631	0.899188	1.07924	1.10282	1.13292	1.309	1.246	1.01	0.893	0.93	0.725	0.715	0.0388301
GE04555	511	K	Bifunctional purine biosynthesis protein PurH OS=Streptomyces olivaceus OX=47716 GN=purH PE=3 SV=1	purH	1	0.000735678	108.98	2	DELVVEAAK(1)K	-0.011231	4	1.03596	0.745665	1.22797	0.945071	1.08851	0.956821	0.873202	0.912631	0.899188	1.07924	1.10282	1.13292	1.186	0.817	1.366	0.876	0.987	0.845	0.804	0.28427
GE04555	62	K	Bifunctional purine biosynthesis protein PurH OS=Streptomyces olivaceus OX=47716 GN=purH PE=3 SV=1	purH	1	0.000449701	67.992	3	IAAAGVPVTK(1)VEELTGFPECLDGR	-0.47396	1			1				0.873202	0.912631	0.899188	1.07924	1.10282	1.13292			1.112
GE04555	306	K	Bifunctional purine biosynthesis protein PurH OS=Streptomyces olivaceus OX=47716 GN=purH PE=3 SV=1	purH	1	7.05046e-10	115.2	3	K(1)AHACDPLSAFGGVIAVNRPVSK	0.12869	6	0.721972	1.35187	1.21248	0.901677	0.812002		0.873202	0.912631	0.899188	1.07924	1.10282	1.13292	0.827	1.481	1.348	0.835	0.736		0.645	0.182778
GE04555	83	K	Bifunctional purine biosynthesis protein PurH OS=Streptomyces olivaceus OX=47716 GN=purH PE=3 SV=1	purH	1	1.13294e-05	108.77	4	TLHPK(1)VHAGILADLR	-0.40186	9	0.911878	0.92838	0.899972	1.09565	1.19789	0.966232	0.873202	0.912631	0.899188	1.07924	1.10282	1.13292	1.044	1.017	1.001	1.015	1.086	0.853	0.965	0.605533
GE02708	115	K	Bi-functional transferase/deacetylase OS=Streptomyces olivaceus OX=47716 GN=BC342_12820 PE=4 SV=1	BC342_12820	1	0.00245386	58.997	3	K(1)HDAHAVFFVTGTMASR	0.97647	1					1.14603	0.853973	0.467141	0.458082	0.399408	1.61339	1.37067	1.69131					0.836	0.505
GE05293	195	K	Bifunctional uridylyltransferase/uridylyl-removing enzyme OS=Streptomyces olivaceus OX=47716 GN=glnD PE=3 SV=1	glnD	1	0.00690666	70.363	2	FLLEPDLK(1)EAR	0.38352	3		0.838125	0.758434	1.43883	0.964611		1.01122	1.07536	0.998618	0.97683	0.974608	0.963367		0.779	0.759	1.473	0.99		1.601	0.151548
GE05293	93	K	Bifunctional uridylyltransferase/uridylyl-removing enzyme OS=Streptomyces olivaceus OX=47716 GN=glnD PE=3 SV=1	glnD	1	3.61723e-16	147.26	3	SDLDLLLLHDGSDAK(1)ALAALADR	0.75027	1						1	1.01122	1.07536	0.998618	0.97683	0.974608	0.963367						1.038
GE05293	468	K	Bifunctional uridylyltransferase/uridylyl-removing enzyme OS=Streptomyces olivaceus OX=47716 GN=glnD PE=3 SV=1	glnD	1	1.13412e-05	72.495	4	VHRPDLLLVAALLHDIGK(1)GWPGDHSVAGETIAR	-1.5457	1	0.564913	1.43509					1.01122	1.07536	0.998618	0.97683	0.974608	0.963367	0.559	1.335
GE04112	331	K	Bifunctional uroporphyrinogen-III C-methyltransferase/uroporphyrinogen-III synthase OS=Streptomyces olivaceus OX=47716 GN=BC342_19785 PE=3 SV=1	BC342_19785	1	0.00144075	96.253	2	AVK(1)GLVVGR	-0.12763	6	0.915465	1.16282	1.05301	0.966969	0.943895	0.957835	1.05011	1.05649	1.03068	0.999197	0.902843	0.960677	0.872	1.101	1.022	0.968	1.045	0.997	1.005	0.905295
GE04112	355	K	Bifunctional uroporphyrinogen-III C-methyltransferase/uroporphyrinogen-III synthase OS=Streptomyces olivaceus OX=47716 GN=BC342_19785 PE=3 SV=1	BC342_19785	1	1.49301e-06	137.46	2	EK(1)FEEYGLDAR	1.5174	6	0.960106	0.714923	0.940691	1.22655	1.10863	1.0491	1.05011	1.05649	1.03068	0.999197	0.902843	0.960677	0.914	0.677	0.913	1.228	1.228	1.092	1.417	0.029252
GE04112	505	K	Bifunctional uroporphyrinogen-III C-methyltransferase/uroporphyrinogen-III synthase OS=Streptomyces olivaceus OX=47716 GN=BC342_19785 PE=3 SV=1	BC342_19785	1	5.14595e-35	174.89	4	PHNVTVIACIGPATAK(1)TAEEHGLR	-0.35267	10	1.06819	1.06889	1.0295	1.08718	0.755603	0.99064	1.05011	1.05649	1.03068	0.999197	0.902843	0.960677	1.017	1.012	0.999	1.088	0.837	1.031	0.976	0.724778
GE04112	285	K	Bifunctional uroporphyrinogen-III C-methyltransferase/uroporphyrinogen-III synthase OS=Streptomyces olivaceus OX=47716 GN=BC342_19785 PE=3 SV=1	BC342_19785	1	9.31405e-13	179.68	2	PLFGWK(1)VLVPR	1.0017	3	0.941922		1.61858			0.439494	1.05011	1.05649	1.03068	0.999197	0.902843	0.960677	0.897		1.57			0.457	0.37
GE04112	87	K	Bifunctional uroporphyrinogen-III C-methyltransferase/uroporphyrinogen-III synthase OS=Streptomyces olivaceus OX=47716 GN=BC342_19785 PE=3 SV=1	BC342_19785	1	5.14777e-95	239.68	3	QGVSEVHTDADSSDPGTGAPQLTIVDGASK(1)TVGVPAVR	-0.93838	13	0.500961	0.705611	0.638527	1.51334	1.40446	1.2371	1.05011	1.05649	1.03068	0.999197	0.902843	0.960677	0.477	0.668	0.62	1.515	1.556	1.288	2.47	0.00151545
GE04112	292	K	Bifunctional uroporphyrinogen-III C-methyltransferase/uroporphyrinogen-III synthase OS=Streptomyces olivaceus OX=47716 GN=BC342_19785 PE=3 SV=1	BC342_19785	1	4.01312e-24	193.62	3	TK(1)EQAASLSDQLR	-0.30822	9	0.955263	1.1155	1.27529	0.848281	1.00506	0.800604	1.05011	1.05649	1.03068	0.999197	0.902843	0.960677	0.91	1.056	1.237	0.849	1.113	0.833	0.873	0.346479
GE00967	10	K	Biotin synthase OS=Streptomyces olivaceus OX=47716 GN=bioB PE=3 SV=1	bioB	1	0.00792855	56.404	2	DLLNTLVDK(1)GLR	0.018488	2	0.917696	0.66496	1.41734
GE00967	79	K	Biotin synthase OS=Streptomyces olivaceus OX=47716 GN=bioB PE=3 SV=1	bioB	1	0.000390084	128.27	2	LGSK(1)AEILK	0.31288	6		0.735861	0.74907	1.19446	1.16109	1.15952
GE07048	2	K	Bleomycin resistance protein OS=Streptomyces olivaceus OX=47716 GN=BC342_33825 PE=4 SV=1	BC342_33825	1	9.85014e-09	117.53	3	MK(1)IHLTSVFVDDQEQALR	-1.6082	5	0.747858		0.655266	1.08175	1.63226	0.882865		1.20085	1.30752	0.736136	0.730483	1.02501			0.501	1.47	2.234	0.861	3.037
GE04622	306	K	BMP family ABC transporter substrate-binding protein OS=Streptomyces olivaceus OX=47716 GN=BC342_22120 PE=3 SV=1	BC342_22120	1	5.58313e-21	167.03	2	TFDLK(1)SDGVGLSDSNPK	0.031557	2	0.792512	0.468814	0.655047	1.49342	1.29535	1.29486	0.567788	0.517116	0.508577	1.36719	1.52316	1.51617	1.396	0.907	1.288	1.092	0.85	0.854	0.779	0.1983
GE04623	163	K	BMP family ABC transporter substrate-binding protein OS=Streptomyces olivaceus OX=47716 GN=BC342_22125 PE=3 SV=1	BC342_22125	1	1.09999e-15	152.94	2	TK(1)TVGFVGGVDNPLIHK	0.32298	11	1.02157	0.929332	1.1129	1.19421	1.02162	0.720367	1.11638	1.16538	1.06297	0.872694	0.917906	0.864671	0.915	0.797	1.047	1.368	1.113	0.833	1.201	0.360661
GE04623	336	K	BMP family ABC transporter substrate-binding protein OS=Streptomyces olivaceus OX=47716 GN=BC342_22125 PE=3 SV=1	BC342_22125	1	0.00989574	71.349	2	EK(1)IISGEIK	0.093144	2	1.30302	1.24605	1.04468		0.632752	0.773501	1.11638	1.16538	1.06297	0.872694	0.917906	0.864671	1.167	1.069	0.983		0.689	0.895	0.738	0.0765634
GE04623	307	K	BMP family ABC transporter substrate-binding protein OS=Streptomyces olivaceus OX=47716 GN=BC342_22125 PE=3 SV=1	BC342_22125	1	1.04534e-05	110.92	2	GDLK(1)SGEVGLSNSNPK	-0.61246	1	0.985733	1.36672	1.28573	0.77692	0.77346	0.811443	1.11638	1.16538	1.06297	0.872694	0.917906	0.864671	0.883	1.173	1.21	0.89	0.843	0.938	0.818	0.140544
GE04623	217	K	BMP family ABC transporter substrate-binding protein OS=Streptomyces olivaceus OX=47716 GN=BC342_22125 PE=3 SV=1	BC342_22125	1	9.21297e-07	141.88	2	GK(1)TAAEGQIEK	0.56874	1	1						1.11638	1.16538	1.06297	0.872694	0.917906	0.864671	0.896
GE04623	270	K	BMP family ABC transporter substrate-binding protein OS=Streptomyces olivaceus OX=47716 GN=BC342_22125 PE=3 SV=1	BC342_22125	1	1.3075e-06	136.5	2	YK(1)DSILTSATK	0.31052	3	1.40493	1.22512	1.32146		0.0484943		1.11638	1.16538	1.06297	0.872694	0.917906	0.864671	1.258	1.051	1.243		0.053		0.045
GE01723	197	K	Branched chain amino acid ABC transporter substrate-binding protein OS=Streptomyces olivaceus OX=47716 GN=BC342_07730 PE=4 SV=1	BC342_07730	1	0.00264904	114.6	2	AFIIDDK(1)K	0.19157	6	0.765629	0.776187	0.693771	1.36525	1.17729	1.22188	0.707408	0.638608	0.650678	1.33232	1.36234	1.30865	1.082	1.215	1.066	1.025	0.864	0.934	0.839	0.0525358
GE01723	238	K	Branched chain amino acid ABC transporter substrate-binding protein OS=Streptomyces olivaceus OX=47716 GN=BC342_07730 PE=4 SV=1	BC342_07730	1	0.000709098	103.7	2	DFNAVATK(1)VK	-0.5183	10	0.915822	0.75789	0.698718	1.19639	1.27741	1.15377	0.707408	0.638608	0.650678	1.33232	1.36234	1.30865	1.295	1.187	1.074	0.898	0.938	0.882	0.764	0.00956016
GE01723	240	K	Branched chain amino acid ABC transporter substrate-binding protein OS=Streptomyces olivaceus OX=47716 GN=BC342_07730 PE=4 SV=1	BC342_07730	1	3.5435e-108	282.19	2	VK(1)NSGADVVYYGGEYPQAGPLSK	0.30024	12	0.703798	0.695459	0.760705	1.11601	1.4063	1.31773	0.707408	0.638608	0.650678	1.33232	1.36234	1.30865	0.995	1.089	1.169	0.838	1.032	1.007	0.884	0.196088
GE01723	317	K	Branched chain amino acid ABC transporter substrate-binding protein OS=Streptomyces olivaceus OX=47716 GN=BC342_07730 PE=4 SV=1	BC342_07730	1	1.18752e-34	236.35	2	EFVANYK(1)TEGYK	0.06569	6	0.849406	0.87286	1.04135	0.989515	1.11773	1.12915	0.707408	0.638608	0.650678	1.33232	1.36234	1.30865	1.201	1.367	1.6	0.743	0.82	0.863	0.582	0.00464304
GE01723	230	K	Branched chain amino acid ABC transporter substrate-binding protein OS=Streptomyces olivaceus OX=47716 GN=BC342_07730 PE=4 SV=1	BC342_07730	1	1.23598e-05	73.461	3	LGGQVVGTEHINPDTK(1)DFNAVATK	-0.0017223	1		0.441234		1.30493	1.25384		0.707408	0.638608	0.650678	1.33232	1.36234	1.30865		0.691		0.979	0.92		1.374
GE01723	156	K	Branched chain amino acid ABC transporter substrate-binding protein OS=Streptomyces olivaceus OX=47716 GN=BC342_07730 PE=4 SV=1	BC342_07730	1	5.99546e-63	226.71	3	LVEVSPANTNPALSQGVDWQTK(1)K	-0.58983	6	0.539103	0.577303	0.617212	1.40389	1.57843	1.28406	0.707408	0.638608	0.650678	1.33232	1.36234	1.30865	0.762	0.904	0.949	1.054	1.159	0.981	1.221	0.0699263
GE01723	361	K	Branched chain amino acid ABC transporter substrate-binding protein OS=Streptomyces olivaceus OX=47716 GN=BC342_07730 PE=4 SV=1	BC342_07730	1	2.2394e-55	235.71	2	SK(1)VVDAMQNVSFDGVTGK	0.39465	4	0.696967	0.809711	0.538879	1.56184	1.19959	1.19301	0.707408	0.638608	0.650678	1.33232	1.36234	1.30865	0.985	1.268	0.828	1.172	0.881	0.912	0.962	0.848191
GE01723	162	K	Branched chain amino acid ABC transporter substrate-binding protein OS=Streptomyces olivaceus OX=47716 GN=BC342_07730 PE=4 SV=1	BC342_07730	1	0.000269612	126.31	3	VRPYK(1)SYFR	-0.79086	5	0.836225		0.942765	0.976704	1.03299	1.21131	0.707408	0.638608	0.650678	1.33232	1.36234	1.30865	1.182		1.449	0.733	0.758	0.926	0.612	0.0270205
GE01725	185	K	Branched-chain amino acid ABC transporter permease OS=Streptomyces olivaceus OX=47716 GN=BC342_07740 PE=4 SV=1	BC342_07740	1	0.00451505	56.542	4	HTSAHNWQVVK(1)AAFASGTPR	0.041583	2		1.1799		0.719533	1.00003	1.10053	0.459927	0.468437	0.359764	1.46121	1.76	1.49066		2.519		0.492	0.568	0.738	0.238
GE01725	590	K	Branched-chain amino acid ABC transporter permease OS=Streptomyces olivaceus OX=47716 GN=BC342_07740 PE=4 SV=1	BC342_07740	1	0.00533604	57.71	3	K(1)LEFHEEAEAPTTLSK	-0.65906	2				0.76287	1.09114	1.14599	0.459927	0.468437	0.359764	1.46121	1.76	1.49066				0.522	0.62	0.769
GE01725	605	K	Branched-chain amino acid ABC transporter permease OS=Streptomyces olivaceus OX=47716 GN=BC342_07740 PE=4 SV=1	BC342_07740	1	2.57338e-81	264.87	2	LEFHEEAEAPTTLSK(1)TGA	-0.2849	18	0.0455349	0.0480169	0.0557852	1.99597	2.04044	1.81426	0.459927	0.468437	0.359764	1.46121	1.76	1.49066	0.099	0.103	0.155	1.366	1.159	1.217	10.482	9.73522e-05
GE05219	202	K	Branched-chain-amino-acid aminotransferase OS=Streptomyces olivaceus OX=47716 GN=BC342_25030 PE=3 SV=1	BC342_25030	1	5.4239e-05	75.005	3	AVPGGMGDAK(1)TGGNYAASLLAQAEAAAK	-0.98133	1		1					1.02856	1.09629	1.06422	0.917779	0.968458	0.924694		0.912
GE05219	354	K	Branched-chain-amino-acid aminotransferase OS=Streptomyces olivaceus OX=47716 GN=BC342_25030 PE=3 SV=1	BC342_25030	1	7.0001e-92	292.08	2	GTAEDK(1)HGWMHTLG	-0.22421	9	0.955427	1.00024	1.18816	0.772628	0.918552	1.16499	1.02856	1.09629	1.06422	0.917779	0.968458	0.924694	0.929	0.912	1.116	0.842	0.948	1.26	1.031	0.886913
GE03672	340	K	Butyryl-CoA dehydrogenase OS=Streptomyces olivaceus OX=47716 GN=BC342_17300 PE=3 SV=1	BC342_17300	1	0.00238452	67.93	4	APK(1)VTITHHPDVR	-0.0358	8	1.10853			1.06223	0.829236		1.04806	1.11181	1.08658	0.904266	0.899417	0.949872	1.058			1.175	0.922		0.991
GE03672	194	K	Butyryl-CoA dehydrogenase OS=Streptomyces olivaceus OX=47716 GN=BC342_17300 PE=3 SV=1	BC342_17300	1	4.43149e-21	180.11	3	AVEQADGSWHIEGVK(1)R	-0.62922	7	1.03569	0.920749	1.19832	0.92204	0.95117	0.97203	1.04806	1.11181	1.08658	0.904266	0.899417	0.949872	0.988	0.828	1.103	1.02	1.058	1.023	1.062	0.470012
GE03672	565	K	Butyryl-CoA dehydrogenase OS=Streptomyces olivaceus OX=47716 GN=BC342_17300 PE=3 SV=1	BC342_17300	1	0.0276688	52.482	2	DK(1)PFYTGK	-2.17	1							1.04806	1.11181	1.08658	0.904266	0.899417	0.949872
GE03672	5	K	Butyryl-CoA dehydrogenase OS=Streptomyces olivaceus OX=47716 GN=BC342_17300 PE=3 SV=1	BC342_17300	1	0.00137261	124.37	2	GHYK(1)PNLR	0.31242	4	1.19587	0.97847	1.45656		0.369106		1.04806	1.11181	1.08658	0.904266	0.899417	0.949872	1.141	0.88	1.34		0.41		0.366
GE03672	284	K	Butyryl-CoA dehydrogenase OS=Streptomyces olivaceus OX=47716 GN=BC342_17300 PE=3 SV=1	BC342_17300	1	6.21672e-07	138.66	3	GWLIGDK(1)HDGIR	-0.35543	20	0.930476	1.26769	0.942032	0.973485	0.992339	0.893983	1.04806	1.11181	1.08658	0.904266	0.899417	0.949872	0.888	1.14	0.867	1.077	1.103	0.941	1.078	0.467527
GE03672	277	K	Butyryl-CoA dehydrogenase OS=Streptomyces olivaceus OX=47716 GN=BC342_17300 PE=3 SV=1	BC342_17300	1	0.000638393	99.343	2	HPAK(1)GWLIGDK	0.89397	10	1.09781	0.967635	0.905245	0.901549	0.989589	1.13817	1.04806	1.11181	1.08658	0.904266	0.899417	0.949872	1.047	0.87	0.833	0.997	1.1	1.198	1.198	0.10585
GE03672	525	K	Butyryl-CoA dehydrogenase OS=Streptomyces olivaceus OX=47716 GN=BC342_17300 PE=3 SV=1	BC342_17300	1	0.00150737	89.029	2	NIYK(1)VGLNTTR	0.079078	6	0.964548	1.10894	1.22738	0.840963	0.963677	0.894487	1.04806	1.11181	1.08658	0.904266	0.899417	0.949872	0.92	0.997	1.13	0.93	1.071	0.942	0.966	0.680611
GE03672	476	K	Butyryl-CoA dehydrogenase OS=Streptomyces olivaceus OX=47716 GN=BC342_17300 PE=3 SV=1	BC342_17300	1	3.50452e-33	218.54	2	NQGAALNSLAEDIK(1)K	1.1223	4	1.36098	1.02532	0.933674	0.853829	1.01029	0.815909	1.04806	1.11181	1.08658	0.904266	0.899417	0.949872	1.299	0.922	0.859	0.944	1.123	0.859	0.95	0.799572
GE03672	336	K	Butyryl-CoA dehydrogenase OS=Streptomyces olivaceus OX=47716 GN=BC342_17300 PE=3 SV=1	BC342_17300	1	1.22973e-07	133.02	2	VQGPDLANFMDK(1)K	-0.24051	5	1.04777	0.524029	1.23651	1.04527	1.01011	1.13632	1.04806	1.11181	1.08658	0.904266	0.899417	0.949872	1	0.471	1.138	1.156	1.123	1.196	1.332	0.2678
GE05126	434	K	C4-dicarboxylate transporter DctA OS=Streptomyces olivaceus OX=47716 GN=BC342_24600 PE=4 SV=1	BC342_24600	1	7.00433e-28	166.61	4	APFDEK(1)TLLDDHHGADDTDADSGELPEAGGEK	-0.71304	2			0.569444	1.29089	1.1838	0.95587	0.530727	0.439901	0.49802	1.67538	1.36542	1.49055			1.143	0.771	0.867	0.641	0.665
GE01212	558	K	Carbamoyl-phosphate synthase large chain OS=Streptomyces olivaceus OX=47716 GN=carB PE=3 SV=1	carB	1	9.64887e-05	102.87	2	EK(1)PAVIILGSGPNR	-0.65598	1	1.20071	1.13522	1.37768	0.907728	0.810915	0.567749	1.22009	1.16837	1.23751	0.79272	0.766373	0.814937	0.984	0.972	1.113	1.145	1.058	0.697	0.945	0.654404
GE01212	694	K	Carbamoyl-phosphate synthase large chain OS=Streptomyces olivaceus OX=47716 GN=carB PE=3 SV=1	carB	1	6.13252e-43	190.19	3	GAFGQVLAQAGLPAPK(1)HGTATTFAEAK	0.262	6		1.43908	1.39613	0.603668	0.725834	0.835294	1.22009	1.16837	1.23751	0.79272	0.766373	0.814937		1.232	1.128	0.762	0.947	1.025	0.772	0.112375
GE01212	527	K	Carbamoyl-phosphate synthase large chain OS=Streptomyces olivaceus OX=47716 GN=carB PE=3 SV=1	carB	1	4.13879e-48	220.31	2	PVYK(1)TVDTCAAEFAAR	-2.8985	4	1.16175	0.945375	1.2567	0.52881	1.07319	1.03418	1.22009	1.16837	1.23751	0.79272	0.766373	0.814937	0.952	0.809	1.016	0.667	1.4	1.269	1.201	0.598416
GE01212	960	K	Carbamoyl-phosphate synthase large chain OS=Streptomyces olivaceus OX=47716 GN=carB PE=3 SV=1	carB	1	3.95235e-19	184.34	2	SQAGAYGPLPTK(1)GR	1.133	4	1.39592	1.39183	1.25948	0.632112	0.636088	0.684569	1.22009	1.16837	1.23751	0.79272	0.766373	0.814937	1.144	1.191	1.018	0.797	0.83	0.84	0.736	0.00357193
GE01212	319	K	Carbamoyl-phosphate synthase large chain OS=Streptomyces olivaceus OX=47716 GN=carB PE=3 SV=1	carB	1	5.47796e-08	130.56	2	SSALASK(1)ATGFPIAK	-0.13772	3	1.06741	1.12381	1.7496	0.605086	0.731883	0.722209	1.22009	1.16837	1.23751	0.79272	0.766373	0.814937	0.875	0.962	1.414	0.763	0.955	0.886	0.801	0.273818
GE01212	858	K	Carbamoyl-phosphate synthase large chain OS=Streptomyces olivaceus OX=47716 GN=carB PE=3 SV=1	carB	1	0.00540313	62.924	2	TVPFTSK(1)ATAVPLAK	-0.079252	1	1.0113	1.50624	1.40121	0.662262	0.578994	0.839992	1.22009	1.16837	1.23751	0.79272	0.766373	0.814937	0.829	1.289	1.132	0.835	0.755	1.031	0.806	0.265139
GE01212	428	K	Carbamoyl-phosphate synthase large chain OS=Streptomyces olivaceus OX=47716 GN=carB PE=3 SV=1	carB	1	0.02219	49.482	3	VELLK(1)DAVRPTDGR	0.99186	1	1.18748	1.12743		0.685092			1.22009	1.16837	1.23751	0.79272	0.766373	0.814937	0.973	0.965		0.864			0.892
GE05890	149	K	Carbon monoxide dehydrogenase OS=Streptomyces olivaceus OX=47716 GN=BC342_28080 PE=4 SV=1	BC342_28080	1	8.92199e-10	156.16	2	IPIDAFYTGVK(1)R	-0.24414	3	1.16199	0.822799	0.83675		0.117568	2.06089
GE03228	32	K	CarD family transcriptional regulator OS=Streptomyces olivaceus OX=47716 GN=BC342_15080 PE=4 SV=1	BC342_15080	1	0.00013414	125.16	2	GVDK(1)TYLVLK	0.21747	6	0.738896	1.04256	0.92906	1.17155	1.0483	1.06963	0.865	0.790574	0.810391	1.04397	1.19193	1.29814	0.854	1.319	1.146	1.122	0.88	0.824	0.851	0.387393
GE03228	4	K	CarD family transcriptional regulator OS=Streptomyces olivaceus OX=47716 GN=BC342_15080 PE=4 SV=1	BC342_15080	1	8.98052e-07	99.838	3	TFK(1)VGDTVVYPHHGAALIEAIETR	0.45653	3	0.676191				1.48418	0.839628	0.865	0.790574	0.810391	1.04397	1.19193	1.29814	0.782				1.245	0.647	1.21
GE03228	90	K	CarD family transcriptional regulator OS=Streptomyces olivaceus OX=47716 GN=BC342_15080 PE=4 SV=1	BC342_15080	1	0.00390842	125.81	2	YK(1)ANLEK	0.28051	5	1.15202	1.14875	1.5299	0.823476	0.310739	1.03511	0.865	0.790574	0.810391	1.04397	1.19193	1.29814	1.332	1.453	1.888	0.789	0.261	0.797	0.395	0.0548508
GE01014	130	K	Cardiolipin synthase B OS=Streptomyces olivaceus OX=47716 GN=BC342_04330 PE=4 SV=1	BC342_04330	1	0.00100164	88.819	3	LSPFK(1)QNHR	0.69686	2	0.951968	1.07823	1.15296	0.816841			1.14779	0.93694	0.955494	0.930015	1.12816	0.901593	0.829	1.151	1.207	0.878			0.826
GE00311	88	K	Carnitine dehydratase OS=Streptomyces olivaceus OX=47716 GN=BC342_00900 PE=4 SV=1	BC342_00900	0.977454	0.0304168	43.512	2	NK(0.023)QSVTLNLK(0.977)DER	-0.43879	1					1
GE06486	376	K	Carrier domain-containing protein OS=Streptomyces olivaceus OX=47716 GN=BC342_31125 PE=4 SV=1	BC342_31125	1	1.29659e-07	110.83	3	ERPLWLGSLK(1)SNIGHTQAAAGAAGVIK	2.5216	4	1.32587	1.47936	1.34982	0.719634	0.490896	0.634416	1.33471	1.28331	1.29902	0.653863	0.722603	0.706504	0.993	1.153	1.039	1.101	0.679	0.898	0.841	0.264068
GE06486	1766	K	Carrier domain-containing protein OS=Streptomyces olivaceus OX=47716 GN=BC342_31125 PE=4 SV=1	BC342_31125	1	4.46038e-05	125.7	3	HIGK(1)NVFTLPR	0.54648	12	1.27188	0.919908	1.10076	0.779809	1.07854	0.849108	1.33471	1.28331	1.29902	0.653863	0.722603	0.706504	0.953	0.717	0.847	1.193	1.493	1.202	1.545	0.0169019
GE04903	148	K	Catalase OS=Streptomyces olivaceus OX=47716 GN=BC342_23460 PE=3 SV=1	BC342_23460	1	1.22561e-06	153.05	2	FPDFIHTQK(1)R	0.94499	14	1.15875	1.6337	1.11571	0.752107	0.692555	0.647178	1.11053	1.2771	1.2513	0.799232	0.783878	0.777963	1.043	1.279	0.892	0.941	0.883	0.832	0.826	0.175865
GE04903	380	K	Catalase OS=Streptomyces olivaceus OX=47716 GN=BC342_23460 PE=3 SV=1	BC342_23460	1	9.53931e-151	338.12	3	GAK(1)NYEPNSFGGPFQTDR	-0.34168	12	0.783338	1.23453	0.979369	1.08825	1.02353	0.890978	1.11053	1.2771	1.2513	0.799232	0.783878	0.777963	0.705	0.967	0.783	1.362	1.306	1.145	1.553	0.0138451
GE04903	472	K	Catalase OS=Streptomyces olivaceus OX=47716 GN=BC342_23460 PE=3 SV=1	BC342_23460	1	0.00196971	99.305	2	QADGDFGK(1)R	-1.4358	4	1.28635	1.11615	1.15059	0.446908			1.11053	1.2771	1.2513	0.799232	0.783878	0.777963	1.158	0.874	0.92	0.559			0.568
GE04903	216	K	Catalase OS=Streptomyces olivaceus OX=47716 GN=BC342_23460 PE=3 SV=1	BC342_23460	1	0.00453412	93.111	3	YHFK(1)TDQGIK	-0.44335	1		0.858453	1.04241	1.01918		1.07996	1.11053	1.2771	1.2513	0.799232	0.783878	0.777963		0.672	0.833	1.275		1.388	1.769	0.0379813
GE06471	137	K	Catechol 2,3-dioxygenase OS=Streptomyces olivaceus OX=47716 GN=BC342_31060 PE=4 SV=1	BC342_31060	1	2.67111e-05	103.17	3	APDALRPALK(1)NQPQAK	-0.2079	2	0.470747	0.535112	0.538424	1.54827	1.56147	1.34597
GE06471	302	K	Catechol 2,3-dioxygenase OS=Streptomyces olivaceus OX=47716 GN=BC342_31060 PE=4 SV=1	BC342_31060	1	6.25031e-07	156.35	2	GQAWGLK(1)TIR	0.3739	8	0.682492	0.624339	0.57578	1.4336	1.18429	1.4995
GE05483	515	K	Cation acetate symporter OS=Streptomyces olivaceus OX=47716 GN=BC342_26370 PE=3 SV=1	BC342_26370	1	3.00227e-08	121.27	3	TSPEAPDDAK(1)HAETEVR	-0.6595	3	0.10785			1.69061	1.48648	0.715065
GE01138	569	K	CbxX/CfqX OS=Streptomyces olivaceus OX=47716 GN=BC342_04960 PE=3 SV=1	BC342_04960	1	0.000377725	111.82	2	TLYEK(1)SCAYR	-1.8404	4	0.688419		0.997625	1.00535	1.23403	1.07458	1.06705	0.953398	0.979554				0.645		1.018
GE02715	74	K	Cell division ATP-binding protein FtsE OS=Streptomyces olivaceus OX=47716 GN=ftsE PE=3 SV=1	ftsE	1	3.80598e-05	132.84	2	LSNWK(1)VPQMR	0.018956	6	0.983368	1.05949	0.900581	1.11325	0.943307		0.865054	0.924859	1.01594	1.02886	1.08046	1.08483	1.137	1.146	0.886	1.082	0.873		0.925	0.611745
GE02715	110	K	Cell division ATP-binding protein FtsE OS=Streptomyces olivaceus OX=47716 GN=ftsE PE=3 SV=1	ftsE	1	8.46696e-12	141.59	3	TVGENVAFAQEVIGK(1)SR	0.49958	7	0.65627	0.868938	1.08937	1.0946	1.02403	1.26679	0.865054	0.924859	1.01594	1.02886	1.08046	1.08483	0.759	0.94	1.072	1.064	0.948	1.168	1.148	0.286977
GE02715	213	K	Cell division ATP-binding protein FtsE OS=Streptomyces olivaceus OX=47716 GN=ftsE PE=3 SV=1	ftsE	1	0.00221028	95.531	2	VIELEK(1)GR	0.08656	1	1.33167	1.36983		0.838857	0.782269	0.677375	0.865054	0.924859	1.01594	1.02886	1.08046	1.08483	1.539	1.481		0.815	0.724	0.624	0.477	0.00511631
GE02715	13	K	Cell division ATP-binding protein FtsE OS=Streptomyces olivaceus OX=47716 GN=ftsE PE=3 SV=1	ftsE	1	4.03634e-05	126.24	3	VYPK(1)QSHPALR	-0.39939	12	1.181	1.28373	0.934554	1.09426	1.00654	0.499918	0.865054	0.924859	1.01594	1.02886	1.08046	1.08483	1.365	1.388	0.92	1.064	0.932	0.461	0.669	0.20162
GE05261	143	K	Cell division initiation protein OS=Streptomyces olivaceus OX=47716 GN=BC342_25260 PE=4 SV=1	BC342_25260	1	5.78557e-108	276.26	2	EK(1)LLGTGPGLDENGYEDEDAPER	0.15816	3				0.996308	1.1513	0.85239					1.0166	0.983395					1.132	0.867
GE05261	132	K	Cell division initiation protein OS=Streptomyces olivaceus OX=47716 GN=BC342_25260 PE=4 SV=1	BC342_25260	1	2.99679e-22	182.15	2	LANFEVVLTK(1)TLGSVGR	-0.9746	3			0.236334	1.87189	0.891777						1.0166	0.983395					0.877
GE03623	18	K	Cell division protein CrgA OS=Streptomyces olivaceus OX=47716 GN=crgA PE=3 SV=1	crgA	1	5.24853e-59	253.06	2	KADYTPPPSK(1)QAASIK	0.22875	9	0.409637	0.421822	0.382011	1.58019	1.78878	1.41756	1.23458	0.465952	0.962359	1.29117	1.01338	1.03256	0.332	0.905	0.397	1.224	1.765	1.373	2.67	0.0306733
GE04214	790	K	Cell division protein FtsK OS=Streptomyces olivaceus OX=47716 GN=BC342_20250 PE=4 SV=1	BC342_20250	1	0.00279034	85.807	2	ALESLGAELK(1)R	0.22234	6	0.947465		1.08068	1.22639	0.885997	0.859465	0.967715	0.938958	0.936834	1.04026	1.02085	1.09538	0.979		1.154	1.179	0.868	0.785	0.885	0.486689
GE04214	905	K	Cell division protein FtsK OS=Streptomyces olivaceus OX=47716 GN=BC342_20250 PE=4 SV=1	BC342_20250	1	2.14239e-55	212.38	3	VTDGGESSDVIDSPEAGHISK(1)NTPGR	0.59279	1					1		0.967715	0.938958	0.936834	1.04026	1.02085	1.09538					0.98
GE05400	317	K	Cell division protein FtsK OS=Streptomyces olivaceus OX=47716 GN=BC342_25980 PE=3 SV=1	BC342_25980	1	3.81784e-14	144.51	3	AAADGPYDADAAEQEALEK(1)R	-0.56806	3		0.236299	0.311521	1.45343	1.51052	1.48823				0.982387	0.975003	1.04261				1.479	1.549	1.427
GE02714	110	K	Cell division protein FtsX OS=Streptomyces olivaceus OX=47716 GN=BC342_12855 PE=3 SV=1	BC342_12855	1	3.67218e-10	148.62	3	VTYESQDEAYK(1)HYK	-0.021972	3		0.535131	0.444249	1.57019	1.42469	1.02574	0.452715			1.14544	1.19318	1.20866				1.371	1.194	0.849
GE01794	107	K	Cell division protein SepF OS=Streptomyces olivaceus OX=47716 GN=sepF PE=3 SV=1	sepF	1	0.0320349	51.998	2	ASLEK(1)SAPVIMPK	-0.24028	3	0.36925	0.338021		1.18042	1.67892	1.4334	1.28854	1.0578	0.892662	0.807651	1.07658	0.876765	0.287	0.32		1.462	1.559	1.635	5.114	9.98502e-05
GE01794	115	K	Cell division protein SepF OS=Streptomyces olivaceus OX=47716 GN=sepF PE=3 SV=1	sepF	1	7.68471e-08	136.81	2	SAPVIMPK(1)VVSER	0.94129	12	0.257238	0.267796	0.281949	1.70672	1.71218	1.77411	1.28854	1.0578	0.892662	0.807651	1.07658	0.876765	0.2	0.253	0.316	2.113	1.59	2.023	7.446	0.000221887
GE02330	262	K	Cell shape-determining protein MreB OS=Streptomyces olivaceus OX=47716 GN=mreB PE=3 SV=1	mreB	1	5.63544e-09	126.77	2	AIEEPVNAIVDAVK(1)TTLDK	-0.48381	8	1.23809	0.520808		0.567963	1.02529	1.64785	0.900032	0.923803	0.927387	1.02746	1.08702	1.1343	1.376	0.564		0.553	0.943	1.453	1.013	0.948686
GE02330	193	K	Cell shape-determining protein MreB OS=Streptomyces olivaceus OX=47716 GN=mreB PE=3 SV=1	mreB	1	1.06546e-38	219.43	3	VAGDELDNAIIQHVK(1)K	0.78213	12	0.771578	0.943063	0.931033	1.02327	1.35321	0.977848	0.900032	0.923803	0.927387	1.02746	1.08702	1.1343	0.857	1.021	1.004	0.996	1.245	0.862	1.077	0.616491
GE02330	88	K	Cell shape-determining protein MreB OS=Streptomyces olivaceus OX=47716 GN=mreB PE=3 SV=1	mreB	1	0.00684197	81.635	3	YFILK(1)IHK	-0.77931	24	1.052	1.08007	0.907498	1.04081	0.951065	0.968557	0.900032	0.923803	0.927387	1.02746	1.08702	1.1343	1.169	1.169	0.979	1.013	0.875	0.854	0.827	0.0756377
GE04309	159	K	Cellulose biosynthesis protein CelD OS=Streptomyces olivaceus OX=47716 GN=BC342_20705 PE=4 SV=1	BC342_20705	1	0.00177592	114.65	2	FLK(1)TTLAK	0.017377	6	1.19605	0.926375	0.942906	0.88989	0.951238	1.09354
GE04309	194	K	Cellulose biosynthesis protein CelD OS=Streptomyces olivaceus OX=47716 GN=BC342_20705 PE=4 SV=1	BC342_20705	1	4.69988e-09	150.85	2	TLMEWK(1)SAQYR	-0.58366	4	1.05821		0.958616	0.958999	1.18676	0.837419
GE05091	182	K	Cellulose-binding protein OS=Streptomyces olivaceus OX=47716 GN=BC342_24430 PE=4 SV=1	BC342_24430	1	4.03886e-18	175.74	2	AAQAAADFETNLAK(1)R	-0.45207	6	0.763318	0.869782	0.843365	1.01831	1.29583	1.20939	0.845571	0.8706	0.838844	1.12584	1.111	1.20815	0.903	0.999	1.005	0.904	1.166	1.001	1.056	0.569459
GE05091	27	K	Cellulose-binding protein OS=Streptomyces olivaceus OX=47716 GN=BC342_24430 PE=4 SV=1	BC342_24430	1	0.00189032	110.55	2	ISK(1)LVSDR	-0.52904	6	0.311317	0.384622	0.310196	1.68303	1.61863	1.69221	0.845571	0.8706	0.838844	1.12584	1.111	1.20815	0.368	0.442	0.37	1.495	1.457	1.401	3.689	3.19e-05
GE05091	86	K	Cellulose-binding protein OS=Streptomyces olivaceus OX=47716 GN=BC342_24430 PE=4 SV=1	BC342_24430	1	0.0015332	91.265	2	LAEEEAK(1)DLR	0.69912	6	0.968773	1.26668	0.891888	0.940533		0.932129	0.845571	0.8706	0.838844	1.12584	1.111	1.20815	1.146	1.455	1.063	0.835		0.772	0.658	0.0468955
GE03822	453	K	Chaperone protein ClpB OS=Streptomyces olivaceus OX=47716 GN=clpB PE=3 SV=1	clpB	1	1.0002e-06	150.08	2	DLADK(1)EEELR	-0.24499	5	1.03416	1.30839	1.27718	0.748881	0.806666	0.824731	1.02052	0.961745	0.996966	1.02896	0.975703	1.01611	1.013	1.36	1.281	0.728	0.827	0.812	0.648	0.0121323
GE03822	135	K	Chaperone protein ClpB OS=Streptomyces olivaceus OX=47716 GN=clpB PE=3 SV=1	clpB	1	2.79512e-119	312.85	2	GGAAGEVLEGQGASAK(1)K	-0.13269	4	1.44242	1.19001	1.20291	0.799684	0.71437	0.650614	1.02052	0.961745	0.996966	1.02896	0.975703	1.01611	1.413	1.237	1.207	0.777	0.732	0.64	0.557	0.00148103
GE03822	644	K	Chaperone protein ClpB OS=Streptomyces olivaceus OX=47716 GN=clpB PE=3 SV=1	clpB	1	1.03622e-76	281.99	3	IDMSEYSEK(1)HSVAR	-0.090462	16	1.14952	1.51191	0.986934	0.703152	0.485775	1.16271	1.02052	0.961745	0.996966	1.02896	0.975703	1.01611	1.126	1.572	0.99	0.683	0.498	1.144	0.63	0.146387
GE03822	226	K	Chaperone protein ClpB OS=Streptomyces olivaceus OX=47716 GN=clpB PE=3 SV=1	clpB	1	0.00271931	78.342	2	IVK(1)GDVPESLK	-0.18766	6		1.40149	1.62527	0.950199	0.0600058	0.963037	1.02052	0.961745	0.996966	1.02896	0.975703	1.01611		1.457	1.63	0.923	0.062	0.948	0.417	0.315836
GE03822	261	K	Chaperone protein ClpB OS=Streptomyces olivaceus OX=47716 GN=clpB PE=3 SV=1	clpB	1	0.000715059	115.7	2	LK(1)TVLAEIK	0.0664	6	1.32953	1.25436	1.35289	0.717244	0.624555	0.721428	1.02052	0.961745	0.996966	1.02896	0.975703	1.01611	1.303	1.304	1.357	0.697	0.64	0.71	0.516	4.43799e-05
GE03822	572	K	Chaperone protein ClpB OS=Streptomyces olivaceus OX=47716 GN=clpB PE=3 SV=1	clpB	1	4.19149e-07	178.08	2	MEDELGK(1)R	-0.39164	5	0.766117	1.10304	1.25022	0.889339	0.991279		1.02052	0.961745	0.996966	1.02896	0.975703	1.01611	0.751	1.147	1.254	0.864	1.016		0.895	0.698302
GE03822	213	K	Chaperone protein ClpB OS=Streptomyces olivaceus OX=47716 GN=clpB PE=3 SV=1	clpB	1	6.25783e-11	128.88	3	NNPVLIGEPGVGK(1)TAVVEGLAQR	-1.6316	2	1.41139	0.765276		0.534635		1.2887	1.02052	0.961745	0.996966	1.02896	0.975703	1.01611	1.383	0.796		0.52		1.268	0.821	0.673329
GE03822	752	K	Chaperone protein ClpB OS=Streptomyces olivaceus OX=47716 GN=clpB PE=3 SV=1	clpB	1	0.000907857	95.608	2	SSFK(1)PEFLNR	-0.15339	6							1.02052	0.961745	0.996966	1.02896	0.975703	1.01611
GE03822	364	K	Chaperone protein ClpB OS=Streptomyces olivaceus OX=47716 GN=clpB PE=3 SV=1	clpB	1	8.47671e-37	172.98	3	YEAHHK(1)VQIADSALVAAASLSDR	-0.0066688	10	1.01105	1.20003	1.01209	0.938692	0.850328	0.987816	1.02052	0.961745	0.996966	1.02896	0.975703	1.01611	0.991	1.248	1.015	0.912	0.872	0.972	0.847	0.112444
GE02276	21	K	Chaperone protein DnaJ OS=Streptomyces olivaceus OX=47716 GN=dnaJ PE=3 SV=1	dnaJ	1	0.00103955	116.37	2	DASQDEIK(1)K	-0.60879	3	0.9513	1.09414	1.09785	0.856707			0.957951	0.999029	1.02301	0.945923	1.06477	1.00932	0.993	1.095	1.073	0.906			0.86
GE02276	40	K	Chaperone protein DnaJ OS=Streptomyces olivaceus OX=47716 GN=dnaJ PE=3 SV=1	dnaJ	1	5.38231e-42	234.87	2	ELHPDVNPDPK(1)TQER	0.23898	8	1.15193	1.14148	1.44239	0.748859	0.871112	0.644244	0.957951	0.999029	1.02301	0.945923	1.06477	1.00932	1.202	1.143	1.41	0.792	0.818	0.638	0.599	0.00685822
GE02276	335	K	Chaperone protein DnaJ OS=Streptomyces olivaceus OX=47716 GN=dnaJ PE=3 SV=1	dnaJ	1	0.0110396	49.66	3	GDLIVHVEVTTPTK(1)LDPEQER	1.141	1	1						0.957951	0.999029	1.02301	0.945923	1.06477	1.00932	1.044
GE02276	372	K	Chaperone protein DnaJ OS=Streptomyces olivaceus OX=47716 GN=dnaJ PE=3 SV=1	dnaJ	1	0.000623307	139.68	2	LK(1)DAFNGR	0.30371	9	0.338551	0.366915	0.389344	1.42173	1.59405	1.88941	0.957951	0.999029	1.02301	0.945923	1.06477	1.00932	0.353	0.367	0.381	1.503	1.497	1.872	4.425	4.30912e-05
GE02276	308	K	Chaperone protein DnaJ OS=Streptomyces olivaceus OX=47716 GN=dnaJ PE=3 SV=1	dnaJ	1	7.64135e-138	295.01	4	VPLETLDGLEEVDIRPGTQSGQSIPK(1)HGR	-0.72967	13	0.847689	1.00109	1.23121	0.753179	0.984533	1.18229	0.957951	0.999029	1.02301	0.945923	1.06477	1.00932	0.885	1.002	1.204	0.796	0.925	1.171	0.936	0.645772
GE03815	13	K	Chaperone protein DnaJ OS=Streptomyces olivaceus OX=47716 GN=dnaJ PE=3 SV=1	dnaJ	1	0.00212815	86.136	2	DYYK(1)VLGVPK	0.85751	6	1.19206	1.07508	1.16497	0.804176	0.920313	0.843401	1.01841	1.03773	0.998906	0.99825	0.980995	0.965709	1.171	1.036	1.166	0.806	0.938	0.873	0.776	0.0128779
GE03815	288	K	Chaperone protein DnaJ OS=Streptomyces olivaceus OX=47716 GN=dnaJ PE=3 SV=1	dnaJ	1	2.97114e-05	89.668	4	GGPAGDLYVVVHVK(1)DHPVFGR	-0.52777	2		1.51851	0.857646		0.927946	0.695893	1.01841	1.03773	0.998906	0.99825	0.980995	0.965709		1.463	0.859		0.946	0.721	0.718	0.414126
GE03815	238	K	Chaperone protein DnaJ OS=Streptomyces olivaceus OX=47716 GN=dnaJ PE=3 SV=1	dnaJ	1	9.79783e-11	131.17	2	GLIAEDPCDVCK(1)GSGR	-0.93556	1	0.975316	0.748445	0.994195	0.931602	1.03195	1.31849	1.01841	1.03773	0.998906	0.99825	0.980995	0.965709	0.958	0.721	0.995	0.933	1.052	1.365	1.253	0.215767
GE03815	4	K	Chaperone protein DnaJ OS=Streptomyces olivaceus OX=47716 GN=dnaJ PE=3 SV=1	dnaJ	1	0.0230251	60.892	2	STK(1)DFIEK	0.56589	3				0.945519		1.05448	1.01841	1.03773	0.998906	0.99825	0.980995	0.965709				0.947		1.092
GE03813	287	K	Chaperone protein DnaK OS=Streptomyces olivaceus OX=47716 GN=dnaK PE=2 SV=1	dnaK	1	2.16725e-05	139.98	3	CK(1)TPFHNVIK	-1.2903	9	1.0509	1.19945	1.2788	0.927624	0.677454	0.865768	1.03648	1.03375	1.07895	0.943179	0.926155	0.981485	1.014	1.16	1.185	0.984	0.731	0.882	0.773	0.0578611
GE03813	226	K	Chaperone protein DnaK OS=Streptomyces olivaceus OX=47716 GN=dnaK PE=2 SV=1	dnaK	1	0.00572136	107.43	2	DK(1)MALQR	-0.54981	6	1.22856	1.45023	0.971729	0.681393	0.793216	0.87487	1.03648	1.03375	1.07895	0.943179	0.926155	0.981485	1.185	1.403	0.901	0.722	0.856	0.891	0.708	0.0818066
GE03813	527	K	Chaperone protein DnaK OS=Streptomyces olivaceus OX=47716 GN=dnaK PE=2 SV=1	dnaK	1	9.96925e-07	141.29	2	DNEDK(1)VPGEIK	0.27455	6	0.86871	0.827033	0.969266	1.13127	1.20372		1.03648	1.03375	1.07895	0.943179	0.926155	0.981485	0.838	0.8	0.898	1.199	1.3		1.478	0.00508883
GE03813	533	K	Chaperone protein DnaK OS=Streptomyces olivaceus OX=47716 GN=dnaK PE=2 SV=1	dnaK	1	2.25386e-72	261.35	2	VPGEIK(1)TEVEESVAELK	-3.155	3	1.11217	1.27072			1.10589	0.511218	1.03648	1.03375	1.07895	0.943179	0.926155	0.981485	1.073	1.229			1.194	0.521	0.745	0.465618
GE03813	423	K	Chaperone protein DnaK OS=Streptomyces olivaceus OX=47716 GN=dnaK PE=2 SV=1	dnaK	1	0.00298913	105.12	2	EIAAYNK(1)K	0.1385	5	1.33881	1.52781	1.19668	0.772903	0.664566	0.49923	1.03648	1.03375	1.07895	0.943179	0.926155	0.981485	1.292	1.478	1.109	0.819	0.718	0.509	0.527	0.0165401
GE03813	522	K	Chaperone protein DnaK OS=Streptomyces olivaceus OX=47716 GN=dnaK PE=2 SV=1	dnaK	1	0.0137889	65.156	2	FLK(1)DNEDK	0.87232	4	1.2508	1.17397	1.13828	0.869739	0.817928	0.749281	1.03648	1.03375	1.07895	0.943179	0.926155	0.981485	1.207	1.136	1.055	0.922	0.883	0.763	0.756	0.0152289
GE03813	381	K	Chaperone protein DnaK OS=Streptomyces olivaceus OX=47716 GN=dnaK PE=2 SV=1	dnaK	1	5.46189e-05	130.31	2	GGIMTK(1)LIER	-0.17024	20	0.925913	0.935051	0.865233	1.12877	1.08833	1.0567	1.03648	1.03375	1.07895	0.943179	0.926155	0.981485	0.893	0.905	0.802	1.197	1.175	1.077	1.327	0.00488602
GE03813	548	K	Chaperone protein DnaK OS=Streptomyces olivaceus OX=47716 GN=dnaK PE=2 SV=1	dnaK	1	0.000339858	112.75	2	LK(1)GEDTAEIR	0.019509	6	1.0146	1.22118	1.52129	0.995426	0.688302	0.559205	1.03648	1.03375	1.07895	0.943179	0.926155	0.981485	0.979	1.181	1.41	1.055	0.743	0.57	0.663	0.105605
GE03813	480	K	Chaperone protein DnaK OS=Streptomyces olivaceus OX=47716 GN=dnaK PE=2 SV=1	dnaK	1	6.51761e-72	256.52	2	MTVTGGSSLPK(1)DEVDR	0.071086	5	0.977755	1.21764	1.2867	0.790604	0.766231	0.961071	1.03648	1.03375	1.07895	0.943179	0.926155	0.981485	0.943	1.178	1.193	0.838	0.827	0.979	0.798	0.0756971
GE03813	55	K	Chaperone protein DnaK OS=Streptomyces olivaceus OX=47716 GN=dnaK PE=2 SV=1	dnaK	1	2.57307e-07	146.11	2	NGEVLVGEVAK(1)R	-1.2759	4	1.15341	1.21432			0.787709	0.844569	1.03648	1.03375	1.07895	0.943179	0.926155	0.981485	1.113	1.175			0.851	0.861	0.748	0.0090383
GE03813	392	K	Chaperone protein DnaK OS=Streptomyces olivaceus OX=47716 GN=dnaK PE=2 SV=1	dnaK	1	0.00236031	119.27	2	NTTIPTK(1)R	1.0813	3	1.20053	1.36862	1.2775	0.673311	0.480039		1.03648	1.03375	1.07895	0.943179	0.926155	0.981485	1.158	1.324	1.184	0.714	0.518		0.504	0.0130239
GE03813	131	K	Chaperone protein DnaK OS=Streptomyces olivaceus OX=47716 GN=dnaK PE=2 SV=1	dnaK	1	6.3973e-38	212.9	3	QATK(1)EAGEIAGLNVLR	-0.17942	6	1.08457	1.42478	1.52572	0.994334	0.839817	0.130785	1.03648	1.03375	1.07895	0.943179	0.926155	0.981485	1.046	1.378	1.414	1.054	0.907	0.133	0.546	0.241547
GE03813	224	K	Chaperone protein DnaK OS=Streptomyces olivaceus OX=47716 GN=dnaK PE=2 SV=1	dnaK	1	2.70422e-26	202.32	3	QFQSGHGVDLGK(1)DK	-0.53491	2	1.10207	1.026	0.968337	0.686401	1.2129	1.00429	1.03648	1.03375	1.07895	0.943179	0.926155	0.981485	1.063	0.993	0.897	0.728	1.31	1.023	1.037	0.957809
GE03813	212	K	Chaperone protein DnaK OS=Streptomyces olivaceus OX=47716 GN=dnaK PE=2 SV=1	dnaK	1	2.5662e-13	133.47	3	VVDYLVK(1)QFQSGHGVDLGK	0.39584	4	1.53865	1.06159	1.09677	0.603313	0.82409	0.875587	1.03648	1.03375	1.07895	0.943179	0.926155	0.981485	1.485	1.027	1.017	0.64	0.89	0.892	0.686	0.089044
GE00393	568	K	Chaperone protein HtpG OS=Streptomyces olivaceus OX=47716 GN=htpG PE=3 SV=1	htpG	1	2.38561e-06	126.49	2	AMGQEVPSAK(1)R	-1.0981	2							0.975734	0.99375	1.05667	1.01518	0.991392	0.967279
GE00393	255	K	Chaperone protein HtpG OS=Streptomyces olivaceus OX=47716 GN=htpG PE=3 SV=1	htpG	1	2.13618e-76	251.02	3	PRDEVSEEEYHELYK(1)HIGHDWR	-0.27171	61	1.02461	0.995355	1.00035	1.12797	1.11479	0.73693	0.975734	0.99375	1.05667	1.01518	0.991392	0.967279	1.05	1.002	0.947	1.111	1.124	0.762	0.999	0.912566
GE00393	326	K	Chaperone protein HtpG OS=Streptomyces olivaceus OX=47716 GN=htpG PE=3 SV=1	htpG	1	2.10959e-29	199.96	2	FVK(1)GVVDAQDLSLNVSR	0.50389	9	0.897284	1.05924	1.28905	0.936401	0.865548	0.952479	0.975734	0.99375	1.05667	1.01518	0.991392	0.967279	0.92	1.066	1.22	0.922	0.873	0.985	0.867	0.196708
GE00393	499	K	Chaperone protein HtpG OS=Streptomyces olivaceus OX=47716 GN=htpG PE=3 SV=1	htpG	0.999385	3.01597e-09	127.32	3	GEIDLSGTEDDK(0.999)SEEEK(0.001)ER	-0.54208	3	1.08253	0.919782	1.23524	0.960233	0.951755	0.850462	0.975734	0.99375	1.05667	1.01518	0.991392	0.967279	1.109	0.926	1.169	0.946	0.96	0.879	0.869	0.146554
GE00393	306	K	Chaperone protein HtpG OS=Streptomyces olivaceus OX=47716 GN=htpG PE=3 SV=1	htpG	1	0.00103599	138.37	2	GVQLYVK(1)R	-0.36838	6	1.06511	1.23753	1.18158	0.735831	0.922554	0.857402	0.975734	0.99375	1.05667	1.01518	0.991392	0.967279	1.092	1.245	1.118	0.725	0.931	0.886	0.736	0.0228293
GE00393	581	K	Chaperone protein HtpG OS=Streptomyces olivaceus OX=47716 GN=htpG PE=3 SV=1	htpG	1	2.33397e-138	327.82	3	ILELNPEHQLVK(1)SLNR	0.10355	15	1.03786	0.908748	1.1254	0.887437	1.09254	0.948016	0.975734	0.99375	1.05667	1.01518	0.991392	0.967279	1.064	0.914	1.065	0.874	1.102	0.98	0.971	0.73131
GE00393	203	K	Chaperone protein HtpG OS=Streptomyces olivaceus OX=47716 GN=htpG PE=3 SV=1	htpG	1	0.000111347	121.83	2	K(1)YSDFITWPVR	-0.78369	1			1				0.975734	0.99375	1.05667	1.01518	0.991392	0.967279			0.946
GE00393	426	K	Chaperone protein HtpG OS=Streptomyces olivaceus OX=47716 GN=htpG PE=3 SV=1	htpG	1	2.47757e-05	88.551	3	MK(1)DGQEAIYYMTGESR	-0.060409	3	1.12681	1.01465	1.07882		1.11672	0.662997	0.975734	0.99375	1.05667	1.01518	0.991392	0.967279	1.155	1.021	1.021		1.126	0.685	0.85	0.393057
GE00393	487	K	Chaperone protein HtpG OS=Streptomyces olivaceus OX=47716 GN=htpG PE=3 SV=1	htpG	1	1.33889e-44	202.53	3	SVAK(1)GEIDLSGTEDDKSEEEK	0.34298	4	0.835224	1.42148	1.14134	0.844852	0.977236	0.779864	0.975734	0.99375	1.05667	1.01518	0.991392	0.967279	0.856	1.43	1.08	0.832	0.986	0.806	0.78	0.224781
GE03149	388	K	Chaperonin GroEL OS=Streptomyces olivaceus OX=47716 GN=groEL PE=3 SV=1	groEL	1	9.9836e-26	208.63	2	AGAATEVELK(1)ER	-0.15103	6	1.18275	1.24944	1.04797	0.866762	0.808787	0.844289	1.10049	1.1154	1.11542	0.914095	0.876684	0.877912	1.075	1.12	0.94	0.948	0.923	0.962	0.904	0.143196
GE03149	3	K	Chaperonin GroEL OS=Streptomyces olivaceus OX=47716 GN=groEL PE=3 SV=1	groEL	1	9.07139e-13	179.81	2	AK(1)IIAFDEEAR	0.49115	10	0.478122	0.423296	0.415418	1.35327	1.62854	1.70136	1.10049	1.1154	1.11542	0.914095	0.876684	0.877912	0.434	0.38	0.372	1.48	1.858	1.938	4.449	0.000103744
GE03149	135	K	Chaperonin GroEL OS=Streptomyces olivaceus OX=47716 GN=groEL PE=3 SV=1	groEL	1	3.6574e-27	182.31	2	AVEAVSAALLEQAK(1)DVETK	0.29136	3		1.4195	0.515321	1.06518			1.10049	1.1154	1.11542	0.914095	0.876684	0.877912		1.273	0.462	1.165			1.343
GE03149	237	K	Chaperonin GroEL OS=Streptomyces olivaceus OX=47716 GN=groEL PE=3 SV=1	groEL	1	5.97585e-05	107.09	2	DLLPLLEK(1)VMQSGK	-0.35768	4	0.332563		2.08214	0.833691	0.856224	0.895387	1.10049	1.1154	1.11542	0.914095	0.876684	0.877912	0.302		1.867	0.912	0.977	1.02	0.894	0.733032
GE03149	67	K	Chaperonin GroEL OS=Streptomyces olivaceus OX=47716 GN=groEL PE=3 SV=1	groEL	1	3.92802e-233	398.81	3	EIELEDPYEK(1)IGAELVK	-0.084559	7	0.523335	1.72153	0.755134				1.10049	1.1154	1.11542	0.914095	0.876684	0.877912	0.476	1.543	0.677
GE03149	195	K	Chaperonin GroEL OS=Streptomyces olivaceus OX=47716 GN=groEL PE=3 SV=1	groEL	1	4.49477e-119	310.68	2	FDK(1)GYISAYFATDMER	0.85622	9	2.56146	0.893582		0.182174	0.36279		1.10049	1.1154	1.11542	0.914095	0.876684	0.877912	2.328	0.801		0.199	0.414		0.196	0.137497
GE03149	27	K	Chaperonin GroEL OS=Streptomyces olivaceus OX=47716 GN=groEL PE=3 SV=1	groEL	1	0.00282209	71.558	2	GMNQLADAVK(1)VTLGPK	-0.96823	1	1.33704	1.00512	1.64653	0.564381	0.446938		1.10049	1.1154	1.11542	0.914095	0.876684	0.877912	1.215	0.901	1.476	0.617	0.51		0.471	0.0338249
GE03149	270	K	Chaperonin GroEL OS=Streptomyces olivaceus OX=47716 GN=groEL PE=3 SV=1	groEL	1	0.00368897	82.426	2	GTFK(1)SVAVK	-0.4733	15	1.11895	1.22762	1.35649	0.746448	0.763912	0.786577	1.10049	1.1154	1.11542	0.914095	0.876684	0.877912	1.017	1.101	1.216	0.817	0.871	0.896	0.775	0.0123911
GE03149	275	K	Chaperonin GroEL OS=Streptomyces olivaceus OX=47716 GN=groEL PE=3 SV=1	groEL	1	0.00148178	85.963	2	SVAVK(1)APGFGDR	-0.29482	6	1.23545	1.24484	1.22527	0.827062	0.684073	0.783308	1.10049	1.1154	1.11542	0.914095	0.876684	0.877912	1.123	1.116	1.098	0.905	0.78	0.892	0.772	0.00549657
GE03149	42	K	Chaperonin GroEL OS=Streptomyces olivaceus OX=47716 GN=groEL PE=3 SV=1	groEL	1	1.57608e-20	168.61	2	K(1)WGAPTITNDGVSIAK	-0.072233	4	1.09335	1.27697	1.04014	0.808241	0.74655	1.03475	1.10049	1.1154	1.11542	0.914095	0.876684	0.877912	0.994	1.145	0.933	0.884	0.852	1.179	0.949	0.643252
GE03149	116	K	Chaperonin GroEL OS=Streptomyces olivaceus OX=47716 GN=groEL PE=3 SV=1	groEL	1	2.09886e-52	255.71	2	NVAAGANPMALK(1)R	-0.21652	11	1.10212	1.39917	1.30561	0.777043	0.759949	0.656115	1.10049	1.1154	1.11542	0.914095	0.876684	0.877912	1.001	1.254	1.171	0.85	0.867	0.747	0.719	0.0158575
GE03149	41	K	Chaperonin GroEL OS=Streptomyces olivaceus OX=47716 GN=groEL PE=3 SV=1	groEL	1	0.00930618	106.36	2	NVVLEK(1)K	-0.66023	6	1.23159	1.3148	1.19862	0.59349		0.66149	1.10049	1.1154	1.11542	0.914095	0.876684	0.877912	1.119	1.179	1.075	0.649		0.753	0.623	0.00537075
GE03149	325	K	Chaperonin GroEL OS=Streptomyces olivaceus OX=47716 GN=groEL PE=3 SV=1	groEL	1	2.26258e-261	409.49	2	VVITK(1)DETTIVDGAGSTDQVNGR	0.097252	29	0.954205	1.37598	1.17331	0.976585	0.817751	0.70217	1.10049	1.1154	1.11542	0.914095	0.876684	0.877912	0.867	1.234	1.052	1.068	0.933	0.8	0.888	0.432352
GE04500	104	K	Chaperonin GroEL OS=Streptomyces olivaceus OX=47716 GN=groEL PE=3 SV=1	groEL	1	2.90365e-05	104.26	2	EGLK(1)NVAAGASPALLK	-1.6189	8	0.895106	1.0858	0.964068	0.922133	1.16324	0.969658	1.04503	1.06233	1.08336	0.93351	0.905302	0.970473	0.857	1.022	0.89	0.988	1.285	0.999	1.182	0.183931
GE04500	116	K	Chaperonin GroEL OS=Streptomyces olivaceus OX=47716 GN=groEL PE=3 SV=1	groEL	1	1.18764e-05	117.14	2	NVAAGASPALLK(1)K	2.853	6	1.19013	1.10734	1.27221	0.645148	0.89235	0.892818	1.04503	1.06233	1.08336	0.93351	0.905302	0.970473	1.139	1.042	1.174	0.691	0.986	0.92	0.774	0.080738
GE04500	79	K	Chaperonin GroEL OS=Streptomyces olivaceus OX=47716 GN=groEL PE=3 SV=1	groEL	1	3.49323e-23	152.5	3	EVATK(1)TNDIAGDGTTTATVLAQALVR	-1.0668	3	0.454752	1.3207		1.05455	1.17		1.04503	1.06233	1.08336	0.93351	0.905302	0.970473	0.435	1.243		1.13	1.292		1.443	0.447084
GE04500	490	K	Chaperonin GroEL OS=Streptomyces olivaceus OX=47716 GN=groEL PE=3 SV=1	groEL	1	3.20406e-76	241.32	3	GQGFNAATGEYGDLVK(1)AGVIDPVK	0.29024	6	0.646721		1.89108			0.462196	1.04503	1.06233	1.08336	0.93351	0.905302	0.970473	0.619		1.746			0.476	0.403
GE04500	21	K	Chaperonin GroEL OS=Streptomyces olivaceus OX=47716 GN=groEL PE=3 SV=1	groEL	1	0.00144204	92.051	2	GVNK(1)LADTVK	-0.27242	4	1.06427	0.96922	0.94954	0.904065	1.1539	0.959006	1.04503	1.06233	1.08336	0.93351	0.905302	0.970473	1.018	0.912	0.876	0.968	1.275	0.988	1.151	0.245702
GE04500	350	K	Chaperonin GroEL OS=Streptomyces olivaceus OX=47716 GN=groEL PE=3 SV=1	groEL	1	1.05695e-138	328.81	3	IAQIK(1)AEIETTDSDWDREK	-0.69882	16	1.39417	1.68365	0.894731	0.756789	0.532527	0.738139	1.04503	1.06233	1.08336	0.93351	0.905302	0.970473	1.334	1.585	0.826	0.811	0.588	0.761	0.577	0.0744684
GE04500	6	K	Chaperonin GroEL OS=Streptomyces olivaceus OX=47716 GN=groEL PE=3 SV=1	groEL	1	0.00644661	75.378	2	ILK(1)FDEDAR	0.58043	2	1.28705		1.09063		0.622319		1.04503	1.06233	1.08336	0.93351	0.905302	0.970473	1.232		1.007		0.687		0.614
GE04500	390	K	Chaperonin GroEL OS=Streptomyces olivaceus OX=47716 GN=groEL PE=3 SV=1	groEL	1	1.00048e-25	208.6	2	VGAATEVELK(1)ER	-1.132	6	1.19789	1.15403	1.00773	0.93827	0.859006	0.843071	1.04503	1.06233	1.08336	0.93351	0.905302	0.970473	1.146	1.086	0.93	1.005	0.949	0.869	0.893	0.214606
GE04500	432	K	Chaperonin GroEL OS=Streptomyces olivaceus OX=47716 GN=groEL PE=3 SV=1	groEL	1	5.78839e-151	333.11	2	VLDGNLGK(1)SGDEATGVAVVR	-0.51122	38	1.48825	1.14029	1.40333	0.642774	0.706546	0.61881	1.04503	1.06233	1.08336	0.93351	0.905302	0.970473	1.424	1.073	1.295	0.689	0.78	0.638	0.556	0.00454907
GE04500	327	K	Chaperonin GroEL OS=Streptomyces olivaceus OX=47716 GN=groEL PE=3 SV=1	groEL	1	1.84508e-86	278.27	2	VTVTK(1)DDTTLVDGAGQR	-0.53602	15	1.36908	1.1747	1.09254	0.780086	0.783802	0.799787	1.04503	1.06233	1.08336	0.93351	0.905302	0.970473	1.31	1.106	1.008	0.836	0.866	0.824	0.738	0.0187769
GE02097	103	K	Chemical-damaging agent resistance protein C OS=Streptomyces olivaceus OX=47716 GN=BC342_09605 PE=4 SV=1	BC342_09605	1	4.58937e-09	114.88	4	VPAHCDK(1)IVFPVSIHQADER	-1.0257	9	1.51206	1.27282	1.34664	0.654549	0.72068	0.493251	1.26317	1.41626	1.40007	0.64983	0.63708	0.633599	1.197	0.899	0.962	1.007	1.131	0.778	0.954	0.73044
GE02098	7	K	Chemical-damaging agent resistance protein C OS=Streptomyces olivaceus OX=47716 GN=BC342_09610 PE=4 SV=1	BC342_09610	1	3.33759e-08	137.01	2	GVSLSK(1)GGNVSLTK	-0.38969	3	1.53234	1.23302	0.970794	0.862472	0.693292	0.708085	1.37278	1.10766	1.11176	0.824418	0.788834	0.794551	1.116	1.113	0.873	1.046	0.879	0.891	0.908	0.397416
GE02098	67	K	Chemical-damaging agent resistance protein C OS=Streptomyces olivaceus OX=47716 GN=BC342_09610 PE=4 SV=1	BC342_09610	1	2.90169e-64	212.17	3	VASDAQFIFFNNLK(1)SPDGSVEHTGDNLTGEGEGDDEQIK	-0.23487	4		1.52335	0.643181			0.833467	1.37278	1.10766	1.11176	0.824418	0.788834	0.794551		1.375	0.579			1.049	1.074
GE03169	168	K	Chemical-damaging agent resistance protein C OS=Streptomyces olivaceus OX=47716 GN=BC342_14780 PE=4 SV=1	BC342_14780	1	0.00219489	96.253	2	NGAEWK(1)FR	0.0047447	3	1.14562	1.25223	1.27368			0.328469	1.30133	1.22718	1.26126	0.811628	0.754579	0.644023	0.88	1.02	1.01			0.51	0.526
GE03169	7	K	Chemical-damaging agent resistance protein C OS=Streptomyces olivaceus OX=47716 GN=BC342_14780 PE=4 SV=1	BC342_14780	1	2.4333e-08	140.24	2	MAVSLSK(1)GGNVSLTK	-4.0857	7	1.60791	1.37386	1.47195	0.535871	0.52884	0.481572	1.30133	1.22718	1.26126	0.811628	0.754579	0.644023	1.236	1.12	1.167	0.66	0.701	0.748	0.599	0.000368629
GE03169	66	K	Chemical-damaging agent resistance protein C OS=Streptomyces olivaceus OX=47716 GN=BC342_14780 PE=4 SV=1	BC342_14780	1	8.80691e-06	65.118	4	VYSDAHFIFFNNK(1)QTPDNTIVHTGDNR	-1.7276	1		1.46964			0.535829	0.994527	1.30133	1.22718	1.26126	0.811628	0.754579	0.644023		1.198			0.71	1.544	0.941
GE07062	175	K	Chloroperoxidase OS=Streptomyces olivaceus OX=47716 GN=BC342_33895 PE=4 SV=1	BC342_33895	1	0.000356973	100.82	2	EGAK(1)VSQGLIDK	0.11729	3	1.43892	1.45329	1.57599	0.642394	0.428997	0.460404	1.45446	1.18824	1.32626	0.664761	0.691849	0.674425	0.989	1.223	1.188	0.966	0.62	0.683	0.667	0.0493393
GE05113	87	K	Cholesterol esterase OS=Streptomyces olivaceus OX=47716 GN=BC342_24535 PE=4 SV=1	BC342_24535	1	4.13879e-48	220.31	3	AAHPVAVSAFK(1)SATIK	-1.1448	10	0.52527	0.47336	0.49068	1.45342	1.81501	1.24226	0.312827	0.288866	0.29214	1.72023	1.79046	1.59548	1.679	1.639	1.68	0.845	1.014	0.779	0.528	0.0011876
GE05113	150	K	Cholesterol esterase OS=Streptomyces olivaceus OX=47716 GN=BC342_24535 PE=4 SV=1	BC342_24535	1	0.000161827	100.04	2	NIDIGVAAK(1)DANK	0.067965	3	0.346574		0.474083	1.62659	1.55275		0.312827	0.288866	0.29214	1.72023	1.79046	1.59548	1.108		1.623	0.946	0.867		0.664	0.182826
GE04210	205	K	Chorismate dehydratase OS=Streptomyces olivaceus OX=47716 GN=mqnA PE=3 SV=1	mqnA	1	0.000361582	97.163	3	K(1)VHEAFLASR	0.24831	6	0.733352	0.729928	0.60069	1.36657	1.28309	1.28636	0.782088	0.690033	0.7344	1.23368	1.30022	1.25958	0.938	1.058	0.818	1.108	0.987	1.021	1.107	0.264077
GE04210	223	K	Chorismate dehydratase OS=Streptomyces olivaceus OX=47716 GN=mqnA PE=3 SV=1	mqnA	1	1.0622e-101	292.03	3	NLSLEEVDK(1)VAEQAAR	-0.48975	7	0.869978	0.778912		0.740387	1.14099	1.46974	0.782088	0.690033	0.7344	1.23368	1.30022	1.25958	1.112	1.129		0.6	0.878	1.167	0.787	0.34844
GE04210	237	K	Chorismate dehydratase OS=Streptomyces olivaceus OX=47716 GN=mqnA PE=3 SV=1	mqnA	1	0.00120918	91.658	2	WEAFDEK(1)TLAK	-1.8163	3	0.595154		0.499897	1.10344	1.53199	1.26952	0.782088	0.690033	0.7344	1.23368	1.30022	1.25958	0.761		0.681	0.894	1.178	1.008	1.424	0.0517636
GE03602	31	K	Chromosomal replication initiator protein DnaA OS=Streptomyces olivaceus OX=47716 GN=dnaA PE=3 SV=1	dnaA	1	2.58731e-07	130.1	3	GQGVESK(1)DEHWIR	-0.22097	3	1.2843	1.30046	1.09507	0.842105	0.823746	0.654327	0.967472	0.975887	0.960664	0.980928	1.07271	1.04234	1.327	1.333	1.14	0.858	0.768	0.628	0.593	0.00729773
GE01495	92	K	Chromosome partitioning protein OS=Streptomyces olivaceus OX=47716 GN=BC342_06600 PE=4 SV=1	BC342_06600	1	7.26975e-28	182.35	3	GGVGK(1)TTSTINLGAALAEYGR	-1.6881	4		0.589718		1.41028			1.03769	0.905033	0.832267	1.07366	1.05771	1.09363		0.652		1.314			2.015
GE01495	87	K	Chromosome partitioning protein OS=Streptomyces olivaceus OX=47716 GN=BC342_06600 PE=4 SV=1	BC342_06600	1	1.22924e-11	155.84	2	IIAMCNQK(1)GGVGK	0.72747	8	0.756089	1.21033	0.892502	1.04373	1.01247	1.08488	1.03769	0.905033	0.832267	1.07366	1.05771	1.09363	0.729	1.337	1.072	0.972	0.957	0.992	0.931	0.826975
GE03596	44	K	Chromosome partitioning protein OS=Streptomyces olivaceus OX=47716 GN=BC342_16915 PE=4 SV=1	BC342_16915	1	8.51541e-22	150.83	3	GGVGK(1)TTTTVNLAASLALHGAR	0.88472	4	0.871443	1.27123	1.2783	0.916692	0.925217	0.737113	0.805407	0.8099	0.777087	1.04297	1.19581	1.36882	1.082	1.57	1.645	0.879	0.774	0.539	0.51	0.0266228
GE03595	54	K	Chromosome partitioning protein ParB OS=Streptomyces olivaceus OX=47716 GN=BC342_16910 PE=3 SV=1	BC342_16910	1	7.93455e-09	135.08	2	GVAAAK(1)VATLPPVSR	-0.52156	3	0.208762			1.17769	1.31753	1.29602	0.930947	0.930549	0.890741	1.07171	1.08094	1.09511	0.224			1.099	1.219	1.183	5.21
GE03595	317	K	Chromosome partitioning protein ParB OS=Streptomyces olivaceus OX=47716 GN=BC342_16910 PE=3 SV=1	BC342_16910	1	0.0187757	66.457	2	VK(1)VDLGQK	0.66625	1	1.15313	0.946081	1.03709	0.75787	1.19242	0.913414	0.930947	0.930549	0.890741	1.07171	1.08094	1.09511	1.239	1.017	1.164	0.707	1.103	0.834	0.773	0.129445
GE06113	71	K	Citrate (Pro-3S)-lyase OS=Streptomyces olivaceus OX=47716 GN=BC342_29285 PE=4 SV=1	BC342_29285	1	1.19982e-13	169.93	2	FLNEGDWTGK(1)TR	-0.26418	4	0.921567	1.00617	0.846744	1.2182	1.08391	0.923413	0.732025	0.87328	0.827665	1.16042	1.1784	1.2282	1.259	1.152	1.023	1.05	0.92	0.752	0.793	0.105419
GE06113	307	K	Citrate (Pro-3S)-lyase OS=Streptomyces olivaceus OX=47716 GN=BC342_29285 PE=4 SV=1	BC342_29285	1	0.000940364	98.033	2	MALVVSGK(1)GR	1.0946	6	0.863448	0.893691	1.16463	0.937786	1.16665	0.973794	0.732025	0.87328	0.827665	1.16042	1.1784	1.2282	1.18	1.023	1.407	0.808	0.99	0.793	0.718	0.0477777
GE03064	156	K	Citrate synthase (unknown stereospecificity) OS=Streptomyces olivaceus OX=47716 GN=BC342_14285 PE=3 SV=1	BC342_14285	1	5.9352e-26	156.67	4	GEPDPK(1)HVAAVDAYWTSAAEHGMNASTFTAR	-0.89052	5	1.18754	0.887254	1.00646	1.0465		0.872239	0.925621	0.977371	0.95186	1.03672	1.03446	1.07396	1.283	0.908	1.057	1.009		0.812	0.841	0.348382
GE03064	231	K	Citrate synthase (unknown stereospecificity) OS=Streptomyces olivaceus OX=47716 GN=BC342_14285 PE=3 SV=1	BC342_14285	1	0.011375	74.165	2	TGDAEAYVK(1)R	1.0701	4	1.23497	0.907843		0.92921	0.927974		0.925621	0.977371	0.95186	1.03672	1.03446	1.07396	1.334	0.929		0.896	0.897		0.792	0.353998
GE02453	336	K	Citrate synthase OS=Streptomyces olivaceus OX=47716 GN=BC342_11545 PE=3 SV=1	BC342_11545	1	1.19604e-75	239.18	3	AAAHDVLSALGK(1)SDELLDIALK	0.15133	15	1.11802	0.89382	1.35708	0.80831	1.34613	0.476641	1.02947	1.00924	0.957691	0.981096	1.05669	0.965815	1.086	0.886	1.417	0.824	1.274	0.494	0.765	0.351295
GE02453	57	K	Citrate synthase OS=Streptomyces olivaceus OX=47716 GN=BC342_11545 PE=3 SV=1	BC342_11545	1	5.66067e-27	164.56	3	AQTGLVTLDSGYGNTAAYK(1)SAITYLDGEAGILR	0.48057	5	0.928025		1.16344			0.908531	1.02947	1.00924	0.957691	0.981096	1.05669	0.965815	0.901		1.215			0.941	0.889
GE02453	122	K	Citrate synthase OS=Streptomyces olivaceus OX=47716 GN=BC342_11545 PE=3 SV=1	BC342_11545	1	7.32827e-275	427.49	4	DEITQHTLLHEDVK(1)NFYK(1)GFPR	0.82806	62	1.19304	1.16835	1.44142	0.85256	0.69348	0.651147	1.02947	1.00924	0.957691	0.981096	1.05669	0.965815	1.159	1.158	1.505	0.869	0.656	0.674	0.575	0.0114658
GE02453	126	K	Citrate synthase OS=Streptomyces olivaceus OX=47716 GN=BC342_11545 PE=3 SV=1	BC342_11545	1	3.5118e-28	144.92	2	NFYK(1)GFPR	-0.20554	114	1.15108	1.06118	1.03436	0.856122	0.954261	0.943	1.02947	1.00924	0.957691	0.981096	1.05669	0.965815	1.118	1.051	1.08	0.873	0.903	0.976	0.847	0.0113159
GE02453	30	K	Citrate synthase OS=Streptomyces olivaceus OX=47716 GN=BC342_11545 PE=3 SV=1	BC342_11545	1	3.43916e-11	129.43	3	FGDDEHTYPVIDSTVGDK(1)GFDIGK	0.15174	5	1.16221	1.00558	0.98413	1.13765	0.588803	1.12162	1.02947	1.00924	0.957691	0.981096	1.05669	0.965815	1.129	0.996	1.028	1.16	0.557	1.161	0.913	0.591633
GE02453	36	K	Citrate synthase OS=Streptomyces olivaceus OX=47716 GN=BC342_11545 PE=3 SV=1	BC342_11545	1	0.00109626	131.04	2	GFDIGK(1)LR	-0.29163	10	0.75861	0.957333	0.750476	1.13441	1.13112	1.26805	1.02947	1.00924	0.957691	0.981096	1.05669	0.965815	0.737	0.949	0.784	1.156	1.07	1.313	1.433	0.0200682
GE02453	324	K	Citrate synthase OS=Streptomyces olivaceus OX=47716 GN=BC342_11545 PE=3 SV=1	BC342_11545	1	2.67442e-33	218.31	3	IIK(1)AAAHDVLSALGK	0.02427	11	0.892663	1.03755	1.32834	0.861878	0.862138	1.01744	1.02947	1.00924	0.957691	0.981096	1.05669	0.965815	0.867	1.028	1.387	0.878	0.816	1.053	0.837	0.353203
GE02453	182	K	Citrate synthase OS=Streptomyces olivaceus OX=47716 GN=BC342_11545 PE=3 SV=1	BC342_11545	1	4.75258e-22	157.53	3	K(1)SIGHPFVYPANNLGYVENFLR	0.63056	1		0.594756	0.977864			1.42738	1.02947	1.00924	0.957691	0.981096	1.05669	0.965815		0.589	1.021			1.478	1.836
GE02453	181	K	Citrate synthase OS=Streptomyces olivaceus OX=47716 GN=BC342_11545 PE=3 SV=1	BC342_11545	1	2.69967e-05	129.1	2	LPTIAAYAYK(1)K	-0.12302	6	1.0398	1.11917	1.38961	0.713859	0.806744	0.930812	1.02947	1.00924	0.957691	0.981096	1.05669	0.965815	1.01	1.109	1.451	0.728	0.763	0.964	0.688	0.0562876
GE02453	314	K	Citrate synthase OS=Streptomyces olivaceus OX=47716 GN=BC342_11545 PE=3 SV=1	BC342_11545	1	0.000938974	133.12	2	VYK(1)NFDPR	-0.29397	35	0.966182	1.019	0.956474	1.09562	0.862391	1.10033	1.02947	1.00924	0.957691	0.981096	1.05669	0.965815	0.939	1.01	0.999	1.117	0.816	1.139	1.042	0.796175
GE04003	21	K	Clp protease OS=Streptomyces olivaceus OX=47716 GN=BC342_19230 PE=4 SV=1	BC342_19230	1	0.000953429	105.4	2	LDELITAIK(1)K	0.88577	7	0.773943	0.938555	0.882261		1.30826	1.09698	1.02622	0.830978	0.985214	1.03176	1.16872	0.957096	0.754	1.129	0.896		1.119	1.146	1.223	0.250895
GE01577	116	K	Cob(I)yrinic acid a,c-diamide adenosyltransferase OS=Streptomyces olivaceus OX=47716 GN=BC342_07000 PE=4 SV=1	BC342_07000	1	0.03115	64.207	2	EGWEQVK(1)R	-0.63004	2	1.44369	0.88711	1.48479			0.184409	1.52293	1.33288	1.69295	0.517532	0.475541	0.458172	0.948	0.666	0.877			0.402	0.484
GE01577	35	K	Cob(I)yrinic acid a,c-diamide adenosyltransferase OS=Streptomyces olivaceus OX=47716 GN=BC342_07000 PE=4 SV=1	BC342_07000	1	6.68527e-05	114.5	2	GK(1)STAAFGLALR	0.0069216	6	1.6324	1.57808	1.64465	0.401676	0.381856	0.361339	1.52293	1.33288	1.69295	0.517532	0.475541	0.458172	1.072	1.184	0.971	0.776	0.803	0.789	0.734	0.00620088
GE01577	3	K	Cob(I)yrinic acid a,c-diamide adenosyltransferase OS=Streptomyces olivaceus OX=47716 GN=BC342_07000 PE=4 SV=1	BC342_07000	1	6.25944e-72	257.21	3	PK(1)GQPSVVPEDGLTTR	0.28978	13	0.810715	0.812384	0.819355	1.14925	1.33727	1.07103	1.52293	1.33288	1.69295	0.517532	0.475541	0.458172	0.532	0.609	0.484	2.221	2.812	2.338	4.536	0.000102589
GE05505	161	K	Cobalamin biosynthesis protein CobW OS=Streptomyces olivaceus OX=47716 GN=BC342_26450 PE=3 SV=1	BC342_26450	1	0.00229452	62.077	3	HLALADLVVVNK(1)TDR	-0.61246	2	1.20766	1.1746	1.2751	0.664494		0.678148	1.29928	1.26041	1.03205	0.889766	0.742857	0.775641	0.929	0.932	1.236	0.747		0.874	0.785	0.180151
GE05505	264	K	Cobalamin biosynthesis protein CobW OS=Streptomyces olivaceus OX=47716 GN=BC342_26450 PE=3 SV=1	BC342_26450	1	3.0192e-10	136.7	2	IK(1)GYVDFGPYDPR	-0.20967	6	1.06111	1.13475	0.9526	0.976718	0.901743	0.973076	1.29928	1.26041	1.03205	0.889766	0.742857	0.775641	0.817	0.9	0.923	1.098	1.214	1.255	1.351	0.00534972
GE02057	486	K	Cobalt ABC transporter ATP-binding protein OS=Streptomyces olivaceus OX=47716 GN=BC342_09380 PE=4 SV=1	BC342_09380	1	0.0214911	55.503	2	GLDYAAK(1)SR	-1.8233	3			0.856321	1.14328	1.12338	0.877023	0.862121	0.783739	0.88667	1.09262	1.11604	1.25881			0.966	1.046	1.007	0.697	0.949
GE04165	1046	K	Cobaltochelatase subunit CobN OS=Streptomyces olivaceus OX=47716 GN=BC342_20030 PE=4 SV=1	BC342_20030	1	1.60753e-07	174.27	2	DDMETAYK(1)R	-0.48518	8	1.18014	1.39836	0.682507	0.941127	0.925078	0.872794	1.28711	1.23355	1.31991	0.696704	0.731958	0.730768	0.917	1.134	0.517	1.351	1.264	1.194	1.483	0.134411
GE04165	1053	K	Cobaltochelatase subunit CobN OS=Streptomyces olivaceus OX=47716 GN=BC342_20030 PE=4 SV=1	BC342_20030	1	2.21902e-13	183.43	2	IAVAAK(1)NTDTR	-0.17725	6	1.36369	1.35361	1.33227	0.539849	0.684506	0.726079	1.28711	1.23355	1.31991	0.696704	0.731958	0.730768	1.059	1.097	1.009	0.775	0.935	0.994	0.854	0.108127
GE04165	371	K	Cobaltochelatase subunit CobN OS=Streptomyces olivaceus OX=47716 GN=BC342_20030 PE=4 SV=1	BC342_20030	1	8.30708e-05	78.744	3	LALVLSAYPTK(1)HSR	-0.40011	6	1.19357	1.55027	1.46567	0.619104	0.615308	0.556083	1.28711	1.23355	1.31991	0.696704	0.731958	0.730768	0.927	1.257	1.11	0.889	0.841	0.761	0.756	0.05119
GE04165	842	K	Cobaltochelatase subunit CobN OS=Streptomyces olivaceus OX=47716 GN=BC342_20030 PE=4 SV=1	BC342_20030	1	1.44675e-08	146.16	2	NFYSVDPK(1)AVPSR	1.6232	11	1.44305	1.68663	1.30011	0.53468	0.552171	0.483353	1.28711	1.23355	1.31991	0.696704	0.731958	0.730768	1.121	1.367	0.985	0.767	0.754	0.661	0.628	0.012564
GE04160	14	K	Cobalt-precorrin-5B C(1)-methyltransferase OS=Streptomyces olivaceus OX=47716 GN=cbiD PE=3 SV=1	cbiD	1	2.32295e-10	180.15	3	SAQLK(1)HTGLR	0.045539	10	1.11495	0.896112	1.29465	1.59276		0.10153
GE04499	41	K	Co-chaperonin GroES OS=Streptomyces olivaceus OX=47716 GN=groES PE=3 SV=1	groES	1	1.35682e-12	153.34	2	EK(1)PQEGVVLAVGPGR	-0.21895	13	1.27014	1.18085	1.09994	0.768523	0.823478	0.857069	0.718172	0.769342	0.784792	1.16037	1.32059	1.24674	1.769	1.535	1.402	0.662	0.624	0.687	0.419	0.000293419
GE04499	7	K	Co-chaperonin GroES OS=Streptomyces olivaceus OX=47716 GN=groES PE=3 SV=1	groES	1	1.11127e-77	285.54	2	TTASSK(1)VAIK	-0.59575	28	0.864645	0.833639	0.817667	1.04391	1.19573	1.2444	0.718172	0.769342	0.784792	1.16037	1.32059	1.24674	1.204	1.084	1.042	0.9	0.905	0.998	0.842	0.0348729
GE01206	291	K	Coenzyme A biosynthesis bifunctional protein CoaBC OS=Streptomyces olivaceus OX=47716 GN=coaBC PE=3 SV=1	coaBC	1	1.51937e-32	218.75	2	K(1)QDGQEPAPIALVR	0.70741	4	1.05561	1.79329	1.83713	0.288327	0.336765	0.688878	1.02102	0.871142	0.990502	1.05393	1.0597	1.00371	1.034	2.059	1.855	0.274	0.318	0.686	0.258	0.0172055
GE04030	90	K	Coenzyme F420 biosynthesis-associated protein OS=Streptomyces olivaceus OX=47716 GN=BC342_19360 PE=4 SV=1	BC342_19360	1	0.00216442	97.857	2	EILK(1)PLLEK	0.41874	2							1.12368	1.12243	1.10675	0.896662	0.884086	0.86639
GE04030	320	K	Coenzyme F420 biosynthesis-associated protein OS=Streptomyces olivaceus OX=47716 GN=BC342_19360 PE=4 SV=1	BC342_19360	1	0.00371396	82.279	2	LLGLDAK(1)LR	0.50195	5	0.63966	1.50657	1.95449	0.527234	0.714901	0.65715	1.12368	1.12243	1.10675	0.896662	0.884086	0.86639	0.569	1.342	1.766	0.588	0.809	0.758	0.586	0.282906
GE04030	356	K	Coenzyme F420 biosynthesis-associated protein OS=Streptomyces olivaceus OX=47716 GN=BC342_19360 PE=4 SV=1	BC342_19360	1	0.030276	50.088	2	VWTSPNTLPTK(1)SEIAK	0.42001	1	1.04094	1.43849	1.53856	0.691107	0.573845	0.71706	1.12368	1.12243	1.10675	0.896662	0.884086	0.86639	0.926	1.282	1.39	0.771	0.649	0.828	0.625	0.0326886
GE07000	7	K	Cold shock domain protein CspD OS=Streptomyces olivaceus OX=47716 GN=BC342_33625 PE=4 SV=1	BC342_33625	1	1.43711e-25	203.52	2	ASGTVK(1)WFNSEK	-0.83003	6	0.249723	0.166912	0.184979	1.79876	1.71588	1.88374	0.404172	0.392752	0.260127	1.68682	1.4274	1.82873	0.618	0.425	0.711	1.066	1.202	1.03	1.88	0.0153546
GE07000	13	K	Cold shock domain protein CspD OS=Streptomyces olivaceus OX=47716 GN=BC342_33625 PE=4 SV=1	BC342_33625	1	4.69375e-149	304.07	3	WFNSEK(1)GFGFIAQDGGGPDVFAHYSNINAQGYR	0.37296	2			0.292269		1.11314	1.59459	0.404172	0.392752	0.260127	1.68682	1.4274	1.82873			1.124		0.78	0.872	0.735
GE04209	7	K	Cold-shock protein OS=Streptomyces olivaceus OX=47716 GN=BC342_20235 PE=4 SV=1	BC342_20235	1	6.50416e-14	176.65	2	ATGTVK(1)WFNAEK	0.024661	6	0.544706	0.491559	0.58916	1.30099	1.51402	1.55957	0.576443	0.71018	0.80377	1.20908	1.29807	1.40247	0.945	0.692	0.733	1.076	1.166	1.112	1.415	0.0224674
GE04209	57	K	Cold-shock protein OS=Streptomyces olivaceus OX=47716 GN=BC342_20235 PE=4 SV=1	BC342_20235	1	0.00559893	50.498	3	SLEENQQVSFDVTQGPK(1)GPQAENVTPV	-0.28472	3		0.288427		1.54258		1.16899	0.576443	0.71018	0.80377	1.20908	1.29807	1.40247		0.406		1.276		0.834	2.599
GE05075	98	K	Corrinoid adenosyltransferase OS=Streptomyces olivaceus OX=47716 GN=BC342_24365 PE=3 SV=1	BC342_24365	1	3.50375e-52	251.3	3	VEQFYVDK(1)LEADCDR	0.91175	11	1.40325	1.45494	1.37025	0.58736	0.529094	0.655111	1.10588	1.51023	1.36089	0.623333	0.683069	0.716587	1.269	0.963	1.007	0.942	0.775	0.914	0.812	0.123497
GE07217	194	K	Crotonyl-CoA carboxylase/reductase OS=Streptomyces olivaceus OX=47716 GN=BC342_34620 PE=4 SV=1	BC342_34620	1	3.79016e-05	76.611	3	ANQLMPK(1)PAHLTWEEAASPGLVNSTAYR	-0.80482	1	1.34181	1.39865		0.259536			1.49898	1.56897	1.79078	0.415592	0.371482	0.354195	0.895	0.891		0.624			0.699
GE07217	296	K	Crotonyl-CoA carboxylase/reductase OS=Streptomyces olivaceus OX=47716 GN=BC342_34620 PE=4 SV=1	BC342_34620	1	2.78754e-68	274.62	3	DEHTQDPK(1)EWQR	-0.075831	5	1.74589	1.93325		0.434863	0.486115	0.399884	1.49898	1.56897	1.79078	0.415592	0.371482	0.354195	1.165	1.232		1.046	1.309	1.129	0.969	0.712266
GE07217	393	K	Crotonyl-CoA carboxylase/reductase OS=Streptomyces olivaceus OX=47716 GN=BC342_34620 PE=4 SV=1	BC342_34620	1	2.69727e-05	92.307	3	GLIHPTLSK(1)CYALEDTGR	0.20266	1	1.09906	1.36967	1.15515	0.376116			1.49898	1.56897	1.79078	0.415592	0.371482	0.354195	0.733	0.873	0.645	0.905			1.206
GE07217	384	K	Crotonyl-CoA carboxylase/reductase OS=Streptomyces olivaceus OX=47716 GN=BC342_34620 PE=4 SV=1	BC342_34620	1	0.00300432	64.244	3	LIDK(1)GLIHPTLSK	-0.46495	3	1.88998	1.50132	1.69303	0.324128	0.286913	0.304631	1.49898	1.56897	1.79078	0.415592	0.371482	0.354195	1.261	0.957	0.945	0.78	0.772	0.86	0.763	0.0584383
GE07217	111	K	Crotonyl-CoA carboxylase/reductase OS=Streptomyces olivaceus OX=47716 GN=BC342_34620 PE=4 SV=1	BC342_34620	1	0.00813584	111.04	2	LSPLSK(1)R	-0.36507	4	1.04566	1.04204	0.912304				1.49898	1.56897	1.79078	0.415592	0.371482	0.354195	0.698	0.664	0.509
GE07217	415	K	Crotonyl-CoA carboxylase/reductase OS=Streptomyces olivaceus OX=47716 GN=BC342_34620 PE=4 SV=1	BC342_34620	1	1.6686e-06	98.269	3	NVHHGK(1)VGVLCLAPEEGLGVR	-0.93065	7	1.14188	1.55271	1.55875	0.390213	0.356447		1.49898	1.56897	1.79078	0.415592	0.371482	0.354195	0.762	0.99	0.87	0.939	0.96		1.086	0.43268
GE07217	105	K	Crotonyl-CoA carboxylase/reductase OS=Streptomyces olivaceus OX=47716 GN=BC342_34620 PE=4 SV=1	BC342_34620	1	0.00269636	88.267	2	YGK(1)LSPLSK	0.83047	3	1.23665	1.24368	1.28642			0.233253	1.49898	1.56897	1.79078	0.415592	0.371482	0.354195	0.825	0.793	0.718			0.659	0.846
GE07217	362	K	Crotonyl-CoA carboxylase/reductase OS=Streptomyces olivaceus OX=47716 GN=BC342_34620 PE=4 SV=1	BC342_34620	1	0.000121473	154.11	2	YLWMNLK(1)R	0.12866	3	1.57462	1.31028	1.42254	0.422634	0.269933		1.49898	1.56897	1.79078	0.415592	0.371482	0.354195	1.05	0.835	0.794	1.017	0.727		0.976	0.868009
GE03930	193	K	Crp/Fnr family transcriptional regulator OS=Streptomyces olivaceus OX=47716 GN=BC342_18475 PE=4 SV=1	BC342_18475	1	4.15911e-24	193.3	3	ETVNK(1)ALADFAQR	-0.10105	11	1.14855	1.02638	1.19258	0.908968	0.949309	0.77421	0.986215	1.08	1.04518	0.954032	0.994935	0.939643	1.165	0.95	1.141	0.953	0.954	0.824	0.839	0.098252
GE03930	54	K	Crp/Fnr family transcriptional regulator OS=Streptomyces olivaceus OX=47716 GN=BC342_18475 PE=4 SV=1	BC342_18475	1	0.00131538	93.143	2	LYVVTEGK(1)VK	-1.4324	6	1.10391	1.17605	1.31409	0.830784	0.800012	0.77515	0.986215	1.08	1.04518	0.954032	0.994935	0.939643	1.119	1.089	1.257	0.871	0.804	0.825	0.722	0.00287278
GE04956	139	K	Crp/Fnr family transcriptional regulator OS=Streptomyces olivaceus OX=47716 GN=BC342_23720 PE=4 SV=1	BC342_23720	1	1.38345e-12	163.99	3	ADEVYLLAHGK(1)VEK	0.081754	4	0.335599	0.378268	0.313299		2.14016	1.83268	0.179957	0.176758	0.172122	1.7385	1.89185	1.84081	1.865	2.14	1.82		1.131	0.996	0.548	0.0049657
GE04956	340	K	Crp/Fnr family transcriptional regulator OS=Streptomyces olivaceus OX=47716 GN=BC342_23720 PE=4 SV=1	BC342_23720	1	5.3003e-28	224.86	3	RGTK(1)LLLAHPR	-0.085035	25	0.150623	0.139329	0.126329	2.05487	1.83162	1.69723	0.179957	0.176758	0.172122	1.7385	1.89185	1.84081	0.837	0.788	0.734	1.182	0.968	0.922	1.302	0.037793
GE04956	386	K	Crp/Fnr family transcriptional regulator OS=Streptomyces olivaceus OX=47716 GN=BC342_23720 PE=4 SV=1	BC342_23720	1	5.27961e-07	113.24	3	GVPIYPCNK(1)IPVTEAR	0.10695	5	0.116717	0.178791	0.10671	1.84828	1.87816	1.87134	0.179957	0.176758	0.172122	1.7385	1.89185	1.84081	0.649	1.012	0.62	1.063	0.993	1.017	1.347	0.109546
GE04956	292	K	Crp/Fnr family transcriptional regulator OS=Streptomyces olivaceus OX=47716 GN=BC342_23720 PE=4 SV=1	BC342_23720	1	0.0014377	96.331	2	LTVEALK(1)ER	-0.51625	3				0.832974	0.975785	1.19124	0.179957	0.176758	0.172122	1.7385	1.89185	1.84081				0.479	0.516	0.647
GE04956	31	K	Crp/Fnr family transcriptional regulator OS=Streptomyces olivaceus OX=47716 GN=BC342_23720 PE=4 SV=1	BC342_23720	1	2.9712e-97	284.67	2	NLATTTK(1)SVPQMQEISSR	-0.64545	7	0.16213	0.110394	0.204125	1.60558	2.02371	1.89406	0.179957	0.176758	0.172122	1.7385	1.89185	1.84081	0.901	0.625	1.186	0.924	1.07	1.029	1.115	0.502654
GE04956	77	K	Crp/Fnr family transcriptional regulator OS=Streptomyces olivaceus OX=47716 GN=BC342_23720 PE=4 SV=1	BC342_23720	1	1.42118e-05	158.07	2	VTFVK(1)TGDR	-0.12734	9	0.257758	0.321905	0.263639	1.78906	1.69665	1.67099	0.179957	0.176758	0.172122	1.7385	1.89185	1.84081	1.432	1.821	1.532	1.029	0.897	0.908	0.592	0.00343828
GE01499	233	K	CTP synthase OS=Streptomyces olivaceus OX=47716 GN=pyrG PE=3 SV=1	pyrG	1	0.00227562	120.65	2	EVPTAIK(1)R	0.19737	4	1.08428	1.36202	1.01571	0.852105	0.901129	0.784751	1.23237	1.13	1.15433	0.825741	0.853028	0.804527	0.88	1.205	0.88	1.032	1.056	0.975	1.033	0.707595
GE01499	469	K	CTP synthase OS=Streptomyces olivaceus OX=47716 GN=pyrG PE=3 SV=1	pyrG	1	2.90487e-34	233.84	2	EVYDGK(1)EYVEER	-0.091246	4	1.52018	1.16236	1.64218	0.524881	0.576258	0.574144	1.23237	1.13	1.15433	0.825741	0.853028	0.804527	1.234	1.029	1.423	0.636	0.676	0.714	0.55	0.00404436
GE01499	135	K	CTP synthase OS=Streptomyces olivaceus OX=47716 GN=pyrG PE=3 SV=1	pyrG	1	3.87673e-05	88.836	4	RGEYLGDTVQVIPHITNEIK(1)HR	-0.12941	7	1.24556	0.590622	1.07831		1.05542	1.03009	1.23237	1.13	1.15433	0.825741	0.853028	0.804527	1.011	0.523	0.934		1.237	1.28	1.53	0.181794
GE01499	375	K	CTP synthase OS=Streptomyces olivaceus OX=47716 GN=pyrG PE=3 SV=1	pyrG	1	3.44654e-17	172.27	2	GVLGK(1)VGAIEYAR	0.002069	6	1.21132	1.31829	1.17148	0.730876	0.834161	0.733867	1.23237	1.13	1.15433	0.825741	0.853028	0.804527	0.983	1.167	1.015	0.885	0.978	0.912	0.877	0.09859
GE01499	338	K	CTP synthase OS=Streptomyces olivaceus OX=47716 GN=pyrG PE=3 SV=1	pyrG	1	1.97077e-05	140.83	2	IK(1)WVTSDDCK	-0.38979	5	0.911155	1.22776	0.942365		1.02269	0.896022	1.23237	1.13	1.15433	0.825741	0.853028	0.804527	0.739	1.087	0.816		1.199	1.114	1.313	0.15668
GE01499	15	K	CTP synthase OS=Streptomyces olivaceus OX=47716 GN=pyrG PE=3 SV=1	pyrG	1	7.70075e-108	278.4	3	NSTASTTK(1)HIFVTGGVASSLGK	0.46184	6	1.18576	1.26452	1.08136	0.713227	0.818972	0.936166	1.23237	1.13	1.15433	0.825741	0.853028	0.804527	0.962	1.119	0.937	0.864	0.96	1.164	0.99	0.894532
GE01499	201	K	CTP synthase OS=Streptomyces olivaceus OX=47716 GN=pyrG PE=3 SV=1	pyrG	1	0.00053748	86.772	3	TK(1)PTQHSVAALR	-0.28904	5	1.37448	1.41658	0.860798	0.633437	0.714701		1.23237	1.13	1.15433	0.825741	0.853028	0.804527	1.115	1.254	0.746	0.767	0.838		0.773	0.336018
GE01499	297	K	CTP synthase OS=Streptomyces olivaceus OX=47716 GN=pyrG PE=3 SV=1	pyrG	1	1.53849e-12	151.54	3	VHK(1)PEHEIVMALVGK	-0.65297	14	1.06324	1.22825	1.29667	0.769445	0.867983	0.774409	1.23237	1.13	1.15433	0.825741	0.853028	0.804527	0.863	1.087	1.123	0.932	1.018	0.963	0.948	0.613622
GE01844	101	K	Cyclase OS=Streptomyces olivaceus OX=47716 GN=BC342_08315 PE=4 SV=1	BC342_08315	1	1.90383e-09	160.75	2	AEGK(1)GTEVTYR	0.45843	7	1.49741	1.69067	1.30927	0.539078	0.582077	0.381492	1.17377	1.18867	1.1294	0.949413	0.819718	0.739026	1.276	1.422	1.159	0.568	0.71	0.516	0.465	0.00229265
GE01844	138	K	Cyclase OS=Streptomyces olivaceus OX=47716 GN=BC342_08315 PE=4 SV=1	BC342_08315	1	0.00919373	97.068	2	ALAGLK(1)K(1)R	-0.36788	6	1.28066	0.927338		1.06146	0.916026	0.81451	1.17377	1.18867	1.1294	0.949413	0.819718	0.739026	1.091	0.78		1.118	1.117	1.102	1.189	0.231886
GE01844	139	K	Cyclase OS=Streptomyces olivaceus OX=47716 GN=BC342_08315 PE=4 SV=1	BC342_08315	1	0.00919373	97.068	2	ALAGLK(1)K(1)R	-0.36788	6	1.28066	0.927338		1.06146	0.916026	0.81451	1.17377	1.18867	1.1294	0.949413	0.819718	0.739026	1.091	0.78		1.118	1.117	1.102	1.189	0.231886
GE01844	122	K	Cyclase OS=Streptomyces olivaceus OX=47716 GN=BC342_08315 PE=4 SV=1	BC342_08315	1	4.84278e-24	226.1	2	IPMLGMIK(1)R	0.71378	6	0.806627	0.919135	0.165619	1.3983	1.37809	1.33223	1.17377	1.18867	1.1294	0.949413	0.819718	0.739026	0.687	0.773	0.147	1.473	1.681	1.803	3.085	0.0662612
GE04266	331	K	Cyclic dehypoxanthine futalosine synthase OS=Streptomyces olivaceus OX=47716 GN=mqnC PE=3 SV=1	mqnC	1	9.9738e-59	207.6	4	EVGQLSLHYGADDLGSIMLEENVVSSAGAK(1)HR	-0.60742	6	1.06575	0.791725		1.53368		0.608854	1.12088	1.04514	1.13042	0.884384	0.892947	0.926226	0.951	0.758		1.734		0.657	1.399	0.691164
GE04266	159	K	Cyclic dehypoxanthine futalosine synthase OS=Streptomyces olivaceus OX=47716 GN=mqnC PE=3 SV=1	mqnC	1	0.000227283	106.49	2	ISK(1)VSVEEAITR	-0.077882	8	1.12201	1.11545	0.873008	0.954832	0.991879	0.942819	1.12088	1.04514	1.13042	0.884384	0.892947	0.926226	1.001	1.067	0.772	1.08	1.111	1.018	1.13	0.269423
GE02945	135	K	Cyclic pyranopterin monophosphate synthase OS=Streptomyces olivaceus OX=47716 GN=BC342_13890 PE=4 SV=1	BC342_13890	1	6.30618e-30	237.92	2	TGGK(1)SGEWNR	1.0577	6	0.674069	0.620011	0.586528	1.63846	1.32593	1.155	0.901411	1.07991	1.01868				0.748	0.574	0.576
GE04686	143	K	Cystathionine gamma-synthase OS=Streptomyces olivaceus OX=47716 GN=BC342_22435 PE=3 SV=1	BC342_22435	1	4.91157e-05	159.2	2	AALTPK(1)TR	0.21247	6	1.21125	1.31503	1.21079	0.774069	0.752542	0.736328	1.14508	1.10732	1.0351	0.939952	0.894739	0.877802	1.058	1.188	1.17	0.824	0.841	0.839	0.733	0.00111039
GE04686	252	K	Cystathionine gamma-synthase OS=Streptomyces olivaceus OX=47716 GN=BC342_22435 PE=3 SV=1	BC342_22435	1	2.47487e-07	178.87	2	GTK(1)TLAVR	0.22134	6	1.30916	1.25752	0.936488	0.837473	0.714494	0.944855	1.14508	1.10732	1.0351	0.939952	0.894739	0.877802	1.143	1.136	0.905	0.891	0.799	1.076	0.869	0.286295
GE04686	39	K	Cystathionine gamma-synthase OS=Streptomyces olivaceus OX=47716 GN=BC342_22435 PE=3 SV=1	BC342_22435	1	9.08933e-08	70.794	5	HISQHFETLAIHAGNTADPLTGAVVPPIYQVSTYK(1)QDGVGGLR	0.73225	2		0.856094		1.14391			1.14508	1.10732	1.0351	0.939952	0.894739	0.877802		0.773		1.217			1.574
GE04686	267	K	Cystathionine gamma-synthase OS=Streptomyces olivaceus OX=47716 GN=BC342_22435 PE=3 SV=1	BC342_22435	1	1.09772e-40	224.8	3	HSENATK(1)VVEMLSR	0.6747	10	1.05026	1.15692	1.10238	1.00338	0.888109	0.798944	1.14508	1.10732	1.0351	0.939952	0.894739	0.877802	0.917	1.045	1.065	1.067	0.993	0.91	0.981	0.787741
GE04686	116	K	Cystathionine gamma-synthase OS=Streptomyces olivaceus OX=47716 GN=BC342_22435 PE=3 SV=1	BC342_22435	1	0.0133953	72.138	2	LFAK(1)VAGK	0.40723	9	1.32573	1.56592	1.39855	0.595701	0.600291	0.513801	1.14508	1.10732	1.0351	0.939952	0.894739	0.877802	1.158	1.414	1.351	0.634	0.671	0.585	0.482	0.000547997
GE01637	81	K	Cysteine desulfurase OS=Streptomyces olivaceus OX=47716 GN=BC342_07295 PE=3 SV=1	BC342_07295	1	4.92462e-10	158.05	2	DK(1)VAEFINAPSR	-0.71228	5			1.14613	0.860543	0.977437	1.01589	0.91237	0.927378	0.934188	1.02318	1.06291	1.13997			1.227	0.841	0.92	0.891	0.72
GE01637	324	K	Cysteine desulfurase OS=Streptomyces olivaceus OX=47716 GN=BC342_07295 PE=3 SV=1	BC342_07295	1	1.01007e-63	266.69	3	ILAHEHALTEYAVK(1)R	-0.59731	18	0.814037	0.930755	1.12107	1.07043	0.965047	1.09867	0.91237	0.927378	0.934188	1.02318	1.06291	1.13997	0.892	1.004	1.2	1.046	0.908	0.964	0.943	0.605682
GE03225	433	K	Cysteine--tRNA ligase OS=Streptomyces olivaceus OX=47716 GN=cysS PE=3 SV=1	cysS	1	0.00112215	102.62	2	K(1)DWPTADAIR	0.29926	4	1.07274		1.13951	1.02967	1.00931	0.748771	1.07679	1.05529	1.08287	0.951495	0.881213	0.952344	0.996		1.052	1.082	1.145	0.786	0.981	0.846347
GE03225	267	K	Cysteine--tRNA ligase OS=Streptomyces olivaceus OX=47716 GN=cysS PE=3 SV=1	cysS	1	2.85898e-21	180.28	2	MSK(1)SLGNSVLVSEMVK	0.178	10	0.668715	1.10024	1.37906	0.81576	1.00522	1.03101	1.07679	1.05529	1.08287	0.951495	0.881213	0.952344	0.621	1.043	1.274	0.857	1.141	1.083	1.049	0.737588
GE01486	105	K	Cytidylate kinase OS=Streptomyces olivaceus OX=47716 GN=cmk PE=3 SV=1	cmk	1	1.03839e-113	306.27	2	TQEVTSK(1)VSAVSAVPEIR	-0.45787	11	1.55781	1.09782	1.1473	0.613111	0.734088	0.849874	1.14064	1.20629	1.29307	0.811209	0.822508	0.726279	1.366	0.91	0.887	0.756	0.892	1.17	0.891	0.586989
GE01868	248	K	Cytochrome aa3 subunit 2 OS=Streptomyces olivaceus OX=47716 GN=BC342_08425 PE=3 SV=1	BC342_08425	1	3.63382e-13	134.21	3	EGTFLGK(1)CAELCGVDHSR	-0.3246	4	0.82168	0.818499	0.921707		1.43811		0.692032	0.696345	0.723148	1.26832	1.26768	1.35247	1.187	1.175	1.275		1.134		0.935
GE01868	299	K	Cytochrome aa3 subunit 2 OS=Streptomyces olivaceus OX=47716 GN=BC342_08425 PE=3 SV=1	BC342_08425	1	9.1988e-56	233.56	3	KGQTGYVPAGIAQTSHEK(1)NR	0.13049	10	0.649357	0.739721	0.66657	1.36822	1.32054	1.25559	0.692032	0.696345	0.723148	1.26832	1.26768	1.35247	0.938	1.062	0.922	1.079	1.042	0.928	1.043	0.541196
GE01868	265	K	Cytochrome aa3 subunit 2 OS=Streptomyces olivaceus OX=47716 GN=BC342_08425 PE=3 SV=1	BC342_08425	1	0.0326214	55.467	2	MLFNVK(1)VVSPER	-1.2029	1		0.366811			1.46735	1.16584	0.692032	0.696345	0.723148	1.26832	1.26768	1.35247		0.527			1.158	0.862	1.917
GE01868	241	K	Cytochrome aa3 subunit 2 OS=Streptomyces olivaceus OX=47716 GN=BC342_08425 PE=3 SV=1	BC342_08425	1	2.1665e-22	155.17	3	QDVIPGHTNAFEVTPNK(1)EGTFLGK	-0.14482	2			0.550657	1.18469	1.26465		0.692032	0.696345	0.723148	1.26832	1.26768	1.35247			0.761	0.934	0.998		1.269
GE01868	77	K	Cytochrome aa3 subunit 2 OS=Streptomyces olivaceus OX=47716 GN=BC342_08425 PE=3 SV=1	BC342_08425	1	3.14708e-05	135.71	2	TK(1)VEVPPQTR	-1.397	32	0.682887	0.75231	0.995245	1.05098	1.25785	1.26073	0.692032	0.696345	0.723148	1.26832	1.26768	1.35247	0.987	1.08	1.376	0.829	0.992	0.932	0.8	0.126323
GE01868	281	K	Cytochrome aa3 subunit 2 OS=Streptomyces olivaceus OX=47716 GN=BC342_08425 PE=3 SV=1	BC342_08425	1	4.32547e-23	215.46	2	YEQHLQDLVK(1)K	0.21783	16	0.811447	0.689256	0.923437	1.20035	1.40217	0.97334	0.692032	0.696345	0.723148	1.26832	1.26768	1.35247	1.173	0.99	1.277	0.946	1.106	0.72	0.806	0.197066
GE01860	460	K	Cytochrome bc1 complex cytochrome b subunit OS=Streptomyces olivaceus OX=47716 GN=BC342_08385 PE=4 SV=1	BC342_08385	1	0.00612524	123.99	2	ESGIIK(1)R	0.84212	10	0.331731	0.35142	0.388671	1.65448	1.89512	1.37858	0.691984	0.623106	0.617781	1.22738	1.37924	1.46051	0.479	0.564	0.629	1.348	1.374	0.944	2.193	0.00592099
GE01860	36	K	Cytochrome bc1 complex cytochrome b subunit OS=Streptomyces olivaceus OX=47716 GN=BC342_08385 PE=4 SV=1	BC342_08385	1	1.95786e-07	145.72	2	LGIYSLAK(1)ANMR	-1.2782	7	0.987984	0.884133	0.942196	1.20249	0.937943	1.04526	0.691984	0.623106	0.617781	1.22738	1.37924	1.46051	1.428	1.419	1.525	0.98	0.68	0.716	0.543	0.00590388
GE01862	149	K	Cytochrome bc1 complex cytochrome c subunit OS=Streptomyces olivaceus OX=47716 GN=BC342_08395 PE=4 SV=1	BC342_08395	1	6.85539e-05	84.208	3	GGALTHGK(1)YAPTLEDVDPK	0.66837	5	0.504351	0.605222	0.549923	1.52799	1.4389	1.37362	0.522651	0.703177	0.456802	1.28637	1.45406	1.57694	0.965	0.861	1.204	1.188	0.99	0.871	1.006	0.955535
GE01861	144	K	Cytochrome bc1 complex Rieske iron-sulfur subunit OS=Streptomyces olivaceus OX=47716 GN=BC342_08390 PE=3 SV=1	BC342_08390	1	0.000693729	138.4	2	AK(1)VHADFK	-1.5237	4	0.986482	0.658871	0.918456	1.43619			0.686818	0.607399	0.56833	1.42087	1.42647	1.29011	1.436	1.085	1.616	1.011			0.733
GE01861	150	K	Cytochrome bc1 complex Rieske iron-sulfur subunit OS=Streptomyces olivaceus OX=47716 GN=BC342_08390 PE=3 SV=1	BC342_08390	1	1.1546e-10	182.39	3	VHADFK(1)QGAK	1.6055	8	1.06627	1.15441	1.63894	1.61043	0.320192	0.209757	0.686818	0.607399	0.56833	1.42087	1.42647	1.29011	1.552	1.901	2.884	1.133	0.224	0.163	0.24	0.0473648
GE01861	193	K	Cytochrome bc1 complex Rieske iron-sulfur subunit OS=Streptomyces olivaceus OX=47716 GN=BC342_08390 PE=3 SV=1	BC342_08390	1	0.000711975	97.277	2	DLGPLPGTK(1)LR	0.12632	6	0.717493	0.757491	0.703679	1.2201	1.1424	1.45884	0.686818	0.607399	0.56833	1.42087	1.42647	1.29011	1.045	1.247	1.238	0.859	0.801	1.131	0.791	0.113037
GE01861	201	K	Cytochrome bc1 complex Rieske iron-sulfur subunit OS=Streptomyces olivaceus OX=47716 GN=BC342_08390 PE=3 SV=1	BC342_08390	1	0.000106204	150.24	2	HTLWSK(1)GK	-0.056945	6	0.667778	0.767656	0.758755	1.13237	1.30799	1.36546	0.686818	0.607399	0.56833	1.42087	1.42647	1.29011	0.972	1.264	1.335	0.797	0.917	1.058	0.776	0.120936
GE01861	52	K	Cytochrome bc1 complex Rieske iron-sulfur subunit OS=Streptomyces olivaceus OX=47716 GN=BC342_08390 PE=3 SV=1	BC342_08390	1	1.60152e-09	163.38	2	IQDIDEQAAK(1)R	0.89099	5	0.824187	0.798634	0.974977	1.06388	1.17698	1.16134	0.686818	0.607399	0.56833	1.42087	1.42647	1.29011	1.2	1.315	1.716	0.749	0.825	0.9	0.585	0.0116098
GE01861	259	K	Cytochrome bc1 complex Rieske iron-sulfur subunit OS=Streptomyces olivaceus OX=47716 GN=BC342_08390 PE=3 SV=1	BC342_08390	1	0.0150696	76.827	2	LEPDSIK(1)DK	0.0051925	4	0.531105	0.641243	0.466087	1.71174	1.26194	1.38789	0.686818	0.607399	0.56833	1.42087	1.42647	1.29011	0.773	1.056	0.82	1.205	0.885	1.076	1.195	0.243488
GE03545	214	K	Cytochrome BD ubiquinol oxidase subunit I OS=Streptomyces olivaceus OX=47716 GN=BC342_16660 PE=3 SV=1	BC342_16660	1	0.00762004	114.94	2	K(1)HIPVMR	-0.35109	10	0.586153	0.620068	0.756004	1.21822	1.34276	1.4768	0.737469	0.741112	0.795115	1.14181	1.39208	1.19241	0.795	0.837	0.951	1.067	0.965	1.239	1.266	0.060344
GE03545	381	K	Cytochrome BD ubiquinol oxidase subunit I OS=Streptomyces olivaceus OX=47716 GN=BC342_16660 PE=3 SV=1	BC342_16660	1	0.00121921	72.681	3	TGEDEVPHLVLLK(1)R	-1.009	1	0.429508	0.428818	0.647952	1.36445	1.53945	1.58982	0.737469	0.741112	0.795115	1.14181	1.39208	1.19241	0.582	0.579	0.815	1.195	1.106	1.333	1.839	0.00781482
GE04184	213	K	Cytochrome C biogenesis protein ResC OS=Streptomyces olivaceus OX=47716 GN=BC342_20110 PE=4 SV=1	BC342_20110	1	0.000233707	123.69	2	ALGAFGWVK(1)R	-0.11422	2		1.18171	1.17317		0.908444	0.736679
GE01867	428	K	Cytochrome c oxidase subunit 1 OS=Streptomyces olivaceus OX=47716 GN=BC342_08420 PE=3 SV=1	BC342_08420	1	0.00303725	90.906	2	FTGK(1)LLDER	-0.38236	6	0.205179	1.05751	0.802464	1.50356		1.43129	0.685642	0.652795	0.702956	1.29482	1.27113	1.39266	0.299	1.62	1.142	1.161		1.028	1.073	0.696913
GE01867	27	K	Cytochrome c oxidase subunit 1 OS=Streptomyces olivaceus OX=47716 GN=BC342_08420 PE=3 SV=1	BC342_08420	1	7.73389e-16	160.66	3	K(1)PGSVVISWLTTTDHK	0.47256	8	0.685088	1.02101	0.929445	1.18793	0.932085	1.24445	0.685642	0.652795	0.702956	1.29482	1.27113	1.39266	0.999	1.564	1.322	0.917	0.733	0.894	0.655	0.0504259
GE01867	507	K	Cytochrome c oxidase subunit 1 OS=Streptomyces olivaceus OX=47716 GN=BC342_08420 PE=3 SV=1	BC342_08420	1	1.7504e-19	184.03	2	YGK(1)PVEVDDPWGYGR	-0.72158	6	0.8437	0.955415	0.905734	0.958858	1.22441	1.11188	0.685642	0.652795	0.702956	1.29482	1.27113	1.39266	1.231	1.464	1.288	0.741	0.963	0.798	0.628	0.00749244
GE01349	449	K	Cytochrome OS=Streptomyces olivaceus OX=47716 GN=BC342_05920 PE=3 SV=1	BC342_05920	1	1.43813e-48	225.23	2	DTWHVGIPK(1)PAPHGAPR	-0.013234	16	0.213186	0.194701	0.211926	1.56351	2.10673	1.70995	0.709228	0.676364	0.681874	1.34805	1.29261	1.29187	0.301	0.288	0.311	1.16	1.63	1.324	4.571	0.000118662
GE02840	68	K	Cytochrome OS=Streptomyces olivaceus OX=47716 GN=BC342_13460 PE=3 SV=1	BC342_13460	1	0.00312734	85.731	2	GK(1)TGIPGER	0.48402	5				1.06412	1.08448	0.851396					1.17717	0.822832					0.921	1.035
GE02840	100	K	Cytochrome OS=Streptomyces olivaceus OX=47716 GN=BC342_13460 PE=3 SV=1	BC342_13460	1	0.00131661	99.442	2	LVSK(1)AFTPR	0.060671	7	0.894849	1.01465	0.960921	1.13752	0.992056						1.17717	0.822832					0.843
GE06500	60	K	Cytochrome OS=Streptomyces olivaceus OX=47716 GN=BC342_31165 PE=3 SV=1	BC342_31165	1	2.17948e-20	208.37	2	QPLTK(1)VFNIR	0.37373	6	1.75882	1.11041	1.50645	0.496877	0.490945	0.636493	1.26931	1.34097	1.28226	0.693635	0.688478	0.725342	1.386	0.828	1.175	0.716	0.713	0.878	0.681	0.0923922
GE06500	283	K	Cytochrome OS=Streptomyces olivaceus OX=47716 GN=BC342_31165 PE=3 SV=1	BC342_31165	1	8.75458e-08	148.32	2	YVDGK(1)ELDLTR	-0.28179	6	1.21389	1.44884	1.3069	0.652781	0.721569	0.656023	1.26931	1.34097	1.28226	0.693635	0.688478	0.725342	0.956	1.08	1.019	0.941	1.048	0.904	0.947	0.383497
GE07205	216	K	Cytochrome OS=Streptomyces olivaceus OX=47716 GN=BC342_34570 PE=3 SV=1	BC342_34570	1	3.51224e-22	160.2	3	AK(1)SHDGADDLINAMIDPENEER	0.16016	7	2.04827	1.06997	1.87254	0.350318	0.324524	0.334383	1.63487	1.91339	1.703	0.256182	0.276873	0.215679	1.253	0.559	1.1	1.367	1.172	1.55	1.404	0.212026
GE07205	75	K	Cytochrome OS=Streptomyces olivaceus OX=47716 GN=BC342_34570 PE=3 SV=1	BC342_34570	1	5.75324e-05	107.34	2	LSK(1)SAAGAAPIIAK	0.6142	6	1.82148	1.55685	1.55466	0.382815	0.308422	0.375776	1.63487	1.91339	1.703	0.256182	0.276873	0.215679	1.114	0.814	0.913	1.494	1.114	1.742	1.531	0.0593563
GE07205	86	K	Cytochrome OS=Streptomyces olivaceus OX=47716 GN=BC342_34570 PE=3 SV=1	BC342_34570	1	3.6557e-113	262.02	4	SAAGAAPIIAK(1)HSTEDVSGASITSDSMLFSDPPQHSR	0.50801	14	0.762731	1.51011	1.17966	0.873628	0.798874	0.874999	1.63487	1.91339	1.703	0.256182	0.276873	0.215679	0.467	0.789	0.693	3.41	2.885	4.057	5.311	0.00082303
GE07205	47	K	Cytochrome OS=Streptomyces olivaceus OX=47716 GN=BC342_34570 PE=3 SV=1	BC342_34570	1	0.000394188	106.2	2	LVIK(1)TLSTGLR	0.77568	1	1						1.63487	1.91339	1.703	0.256182	0.276873	0.215679	0.612
GE00444	393	K	Cytochrome P450 OS=Streptomyces olivaceus OX=47716 GN=BC342_01515 PE=3 SV=1	BC342_01515	1	0.000348067	85.45	3	PTQGFLPFGAGK(1)HK	-0.75069	3	1.29964	1.35553	1.15596	0.81441	0.724913	0.649537	1.09433		0.90567				1.188		1.276
GE03863	149	K	Cytochrome P450 OS=Streptomyces olivaceus OX=47716 GN=BC342_18140 PE=3 SV=1	BC342_18140	1	3.16738e-83	269.85	3	FPVNVIADMLGLDK(1)ADHPR	-0.15623	6	0.157134	1.53202	1.60662	0.348685	1.35486	1.00068	1.17105	1.21355	1.24106	0.827698	0.731939	0.814701	0.134	1.262	1.295	0.421	1.851	1.228	1.301	0.602998
GE03863	57	K	Cytochrome P450 OS=Streptomyces olivaceus OX=47716 GN=BC342_18140 PE=3 SV=1	BC342_18140	1	8.86005e-20	158.65	3	K(1)GEFTTDNYEWQLEPVHGK	0.71002	2	1.36641	1.21887	1.26759	0.726611	0.655417	0.765101	1.17105	1.21355	1.24106	0.827698	0.731939	0.814701	1.167	1.004	1.021	0.878	0.895	0.939	0.85	0.0355184
GE03863	75	K	Cytochrome P450 OS=Streptomyces olivaceus OX=47716 GN=BC342_18140 PE=3 SV=1	BC342_18140	1	3.69707e-23	153.82	4	KGEFTTDNYEWQLEPVHGK(1)TILQLSGR	-0.62573	2	1.02973	0.970267					1.17105	1.21355	1.24106	0.827698	0.731939	0.814701	0.879	0.8
GE05186	118	K	Cytokinin riboside 5'-monophosphate phosphoribohydrolase OS=Streptomyces olivaceus OX=47716 GN=BC342_24885 PE=3 SV=1	BC342_24885	1	1.47536e-30	180.44	3	K(1)HGHTDKPVVLLNTAGFYDGLK	-0.60276	16	1.0384	1.26246	1.14124	0.843476	0.764328	0.950095	1.11042	1.08388	1.09126	0.849773	1.05215	0.812519	0.935	1.165	1.046	0.993	0.726	1.169	0.918	0.548328
GE03687	100	K	Cytoplasmic protein OS=Streptomyces olivaceus OX=47716 GN=BC342_17385 PE=4 SV=1	BC342_17385	1	4.13879e-48	220.31	2	IWLSGSQTPIEK(1)TFTK	-0.16885	3	2.12287	2.12389	0.0188079	0.359329	0.491361	0.883737	1.32552	1.16938	1.25287	0.760045	0.710971	0.781208	1.602	1.816	0.015	0.473	0.691	1.131	0.669	0.678944
GE03687	59	K	Cytoplasmic protein OS=Streptomyces olivaceus OX=47716 GN=BC342_17385 PE=4 SV=1	BC342_17385	1	2.89731e-15	201.33	3	K(1)TEYHSVPYR	-0.04439	6	0.968215	0.90771	1.19617	0.927908			1.32552	1.16938	1.25287	0.760045	0.710971	0.781208	0.73	0.776	0.955	1.221			1.488
GE03023	744	K	D-alanyl-D-alanine carboxypeptidase OS=Streptomyces olivaceus OX=47716 GN=BC342_14085 PE=3 SV=1	BC342_14085	1	1.38788e-12	164.9	2	AAQDTLESSTIVK(1)K	-0.037645	3	0.597477		0.853189	1.11424	1.44262	0.992471	0.421552	0.490697	0.54199	1.48934	1.53619	1.52023	1.417		1.574	0.748	0.939	0.653	0.522	0.0188144
GE03023	796	K	D-alanyl-D-alanine carboxypeptidase OS=Streptomyces olivaceus OX=47716 GN=BC342_14085 PE=3 SV=1	BC342_14085	1	4.31541e-19	142.55	3	LTFDADEVPHTAAAGTK(1)VGSLTVGDGGTSGAVK	-1.5394	1					0.812299	1.1877	0.421552	0.490697	0.54199	1.48934	1.53619	1.52023					0.529	0.781
GE03664	73	K	D-alanyl-D-alanine carboxypeptidase OS=Streptomyces olivaceus OX=47716 GN=BC342_17260 PE=3 SV=1	BC342_17260	1	0.000303579	114.19	2	ALYTK(1)AADTK	1.2418	7	1.67797	1.44258	1.5871	0.348066	0.434181	0.510102	1.48609	1.53752	1.71355	0.480036	0.433912	0.348898	1.129	0.938	0.926	0.725	1.001	1.462	1.065	0.907645
GE03664	302	K	D-alanyl-D-alanine carboxypeptidase OS=Streptomyces olivaceus OX=47716 GN=BC342_17260 PE=3 SV=1	BC342_17260	1	2.01991e-05	126.29	2	DATK(1)LMNHGFGR	0.26206	7	1.20294	1.65641	1.5317	0.477336	0.556255	0.575351	1.48609	1.53752	1.71355	0.480036	0.433912	0.348898	0.809	1.077	0.894	0.994	1.282	1.649	1.412	0.121061
GE03664	281	K	D-alanyl-D-alanine carboxypeptidase OS=Streptomyces olivaceus OX=47716 GN=BC342_17260 PE=3 SV=1	BC342_17260	1	0.000169994	80.508	3	GK(1)TVIGTVLASTSAAQR	0.068296	2	1.494	1.09093	1.18696			0.228113	1.48609	1.53752	1.71355	0.480036	0.433912	0.348898	1.005	0.71	0.693			0.654	0.815
GE03664	214	K	D-alanyl-D-alanine carboxypeptidase OS=Streptomyces olivaceus OX=47716 GN=BC342_17260 PE=3 SV=1	BC342_17260	1	1.18284e-25	206.48	2	LASSAMK(1)NSTFR	-0.68481	3	1.133	1.73801	1.67047	0.479401	0.520099	0.459018	1.48609	1.53752	1.71355	0.480036	0.433912	0.348898	0.762	1.13	0.975	0.999	1.199	1.316	1.226	0.209519
GE03664	130	K	D-alanyl-D-alanine carboxypeptidase OS=Streptomyces olivaceus OX=47716 GN=BC342_17260 PE=3 SV=1	BC342_17260	1	0.00670579	72.643	2	LIVGDK(1)VTVR	0.25098	6	1.38512	1.45434	1.5095	0.545804	0.464295	0.640936	1.48609	1.53752	1.71355	0.480036	0.433912	0.348898	0.932	0.946	0.881	1.137	1.07	1.837	1.466	0.110383
GE03664	178	K	D-alanyl-D-alanine carboxypeptidase OS=Streptomyces olivaceus OX=47716 GN=BC342_17260 PE=3 SV=1	BC342_17260	1	0.0101377	76.228	2	MNASAK(1)SLGLK	-0.53998	6	1.12529	1.24061	0.968872	0.809974	0.852288	1.00297	1.48609	1.53752	1.71355	0.480036	0.433912	0.348898	0.757	0.807	0.565	1.687	1.964	2.875	3.065	0.004578
GE03664	183	K	D-alanyl-D-alanine carboxypeptidase OS=Streptomyces olivaceus OX=47716 GN=BC342_17260 PE=3 SV=1	BC342_17260	1	1.11131e-120	326.36	3	SLGLK(1)NTHFDSFDGIGK	1.7079	8	1.40609	1.55763	1.42196	0.512567	0.523221	0.578531	1.48609	1.53752	1.71355	0.480036	0.433912	0.348898	0.946	1.013	0.83	1.068	1.206	1.658	1.41	0.0835774
GE03664	86	K	D-alanyl-D-alanine carboxypeptidase OS=Streptomyces olivaceus OX=47716 GN=BC342_17260 PE=3 SV=1	BC342_17260	1	4.23025e-07	141.95	2	STGSTTK(1)IMTAK	-0.91634	3	1.20658	1.81357	1.52615	0.582631	0.510618	0.360448	1.48609	1.53752	1.71355	0.480036	0.433912	0.348898	0.812	1.18	0.891	1.214	1.177	1.033	1.188	0.21133
GE03664	167	K	D-alanyl-D-alanine carboxypeptidase OS=Streptomyces olivaceus OX=47716 GN=BC342_17260 PE=3 SV=1	BC342_17260	1	0.0055128	110.31	2	VK(1)SFIGK	0.071936	6	1.38951	1.67508	1.37153	0.514049	0.571247	0.478576	1.48609	1.53752	1.71355	0.480036	0.433912	0.348898	0.935	1.089	0.8	1.071	1.317	1.372	1.331	0.070058
GE06158	273	K	Daunorubicin resistance protein DrrC OS=Streptomyces olivaceus OX=47716 GN=BC342_29505 PE=4 SV=1	BC342_29505	1	0.0294512	51.749	2	IQK(1)SFLSK	0.58289	1							0.623418	0.664751	0.777809	1.26773	1.46687	1.19942
GE03808	101	K	dCTP deaminase, dUMP-forming OS=Streptomyces olivaceus OX=47716 GN=dcd PE=3 SV=1	dcd	1	0.00130258	99.802	2	LEGK(1)SSLGR	-0.1772	6	1.32671	1.80559	1.5402	0.453107	0.463654	0.410739	1.19861	1.24509	1.2573	0.816667	0.737839	0.744496	1.107	1.45	1.225	0.555	0.628	0.552	0.459	0.000970442
GE00878	274	K	DEAD/DEAH box helicase OS=Streptomyces olivaceus OX=47716 GN=BC342_03640 PE=4 SV=1	BC342_03640	1	0.00502156	115.78	2	FTTK(1)FGR	-0.32534	5	1.28255	1.20166	1.22648	0.62277	0.777571	0.888969	1.00635	1.07333	1.04012	1.00929	0.936289	0.934624	1.274	1.12	1.179	0.617	0.83	0.951	0.671	0.0360656
GE00878	615	K	DEAD/DEAH box helicase OS=Streptomyces olivaceus OX=47716 GN=BC342_03640 PE=4 SV=1	BC342_03640	1	7.67167e-06	105.9	4	SHPWVGDHPLSPK(1)SVVR	0.21494	12	0.826393	1.02656	1.06278	1.04527	0.896826	1.14218	1.00635	1.07333	1.04012	1.00929	0.936289	0.934624	0.821	0.956	1.022	1.036	0.958	1.222	1.149	0.227156
GE03741	322	K	DEAD/DEAH box helicase OS=Streptomyces olivaceus OX=47716 GN=BC342_17635 PE=4 SV=1	BC342_17635	1	0.000670146	138.83	2	HLLK(1)SGVR	0.016548	6	0.820987	1.0768	1.45588	0.701005	1.14243	0.802898
GE03741	310	K	DEAD/DEAH box helicase OS=Streptomyces olivaceus OX=47716 GN=BC342_17635 PE=4 SV=1	BC342_17635	1	0.000237183	105.98	3	VIMFLDTK(1)HR	-0.043484	3	0.882406	1.24975	0.836747	0.925995	1.11231	0.992795
GE04859	202	K	DEAD/DEAH box helicase OS=Streptomyces olivaceus OX=47716 GN=BC342_23250 PE=4 SV=1	BC342_23250	1	0.000716513	69.422	3	ATSPDDEGATVANTK(1)QYIYR	0.4146	1	1.02923	0.845561	1.2456	0.826015	0.883207	1.17038	0.928012	0.929431	0.861267	1.08036	1.1028	1.09813	1.109	0.91	1.446	0.765	0.801	1.066	0.76	0.189341
GE04859	101	K	DEAD/DEAH box helicase OS=Streptomyces olivaceus OX=47716 GN=BC342_23250 PE=4 SV=1	BC342_23250	1	1.37269e-06	141.88	2	AYEPQVEALK(1)K	0.78381	6	1.0234	1.12063	1.16793	0.785559	1.12521	0.777268	0.928012	0.929431	0.861267	1.08036	1.1028	1.09813	1.103	1.206	1.356	0.727	1.02	0.708	0.67	0.0355379
GE04859	308	K	DEAD/DEAH box helicase OS=Streptomyces olivaceus OX=47716 GN=BC342_23250 PE=4 SV=1	BC342_23250	1	0.00723709	49.25	4	GIDVEGVTHVINYQSPEEEK(1)TYLHR	-1.6532	1			0.733343	1.26666			0.928012	0.929431	0.861267	1.08036	1.1028	1.09813			0.851	1.172			1.377
GE04859	121	K	DEAD/DEAH box helicase OS=Streptomyces olivaceus OX=47716 GN=BC342_23250 PE=4 SV=1	BC342_23250	1	0.00183653	101.6	4	LLDLAGQK(1)K(1)LSLK	0.3553	8		1.49157	0.983697	0.780038		0.74469	0.928012	0.929431	0.861267	1.08036	1.1028	1.09813		1.605	1.142	0.722		0.678	0.51	0.0623631
GE04859	122	K	DEAD/DEAH box helicase OS=Streptomyces olivaceus OX=47716 GN=BC342_23250 PE=4 SV=1	BC342_23250	1	0.0107138	60.161	4	LLDLAGQK(1)K(1)LSLK	0.3553	5		1.45963	1.14542	0.730994		0.663954	0.928012	0.929431	0.861267	1.08036	1.1028	1.09813		1.57	1.33	0.677		0.605	0.442	0.014803
GE04859	126	K	DEAD/DEAH box helicase OS=Streptomyces olivaceus OX=47716 GN=BC342_23250 PE=4 SV=1	BC342_23250	1	0.000606962	150.02	2	LSLK(1)HVR	0.45922	6	0.896219	0.860359	1.41294	0.868313	1.03496	0.927213	0.928012	0.929431	0.861267	1.08036	1.1028	1.09813	0.966	0.926	1.641	0.804	0.938	0.844	0.732	0.215801
GE03527	85	K	Deferrochelatase/peroxidase OS=Streptomyces olivaceus OX=47716 GN=BC342_16575 PE=3 SV=1	BC342_16575	1	2.60472e-19	151.39	3	ALFHVK(1)HQPGITTSLQAR	-0.39429	14	0.875641	1.06202	0.964562	1.15075	0.970177	0.97685	1.14158	1.09387	0.959845	0.989154	0.967011	0.848547	0.767	0.971	1.005	1.163	1.003	1.151	1.209	0.116174
GE01421	96	K	Dehydratase OS=Streptomyces olivaceus OX=47716 GN=BC342_06285 PE=4 SV=1	BC342_06285	1	5.44095e-38	214	2	VEGVTMGVNYGTNK(1)VR	-0.16294	2	0.832868	1.47642	1.46529	0.783303	0.778768	0.663351	1.13789	1.03978	1.30046	0.795261	0.854835	0.871777	0.732	1.42	1.127	0.985	0.911	0.761	0.81	0.437236
GE02129	137	K	Dehydratase OS=Streptomyces olivaceus OX=47716 GN=BC342_09765 PE=4 SV=1	BC342_09765	1	7.63968e-08	128.74	3	TPEAYHK(1)AAQGVVER	-0.77791	2		0.134758		1.29419	1.41294	1.15811				1.00364	0.978931	1.01743				1.289	1.443	1.138
GE06112	91	K	Dehydratase OS=Streptomyces olivaceus OX=47716 GN=BC342_29280 PE=4 SV=1	BC342_29280	1	9.23453e-46	185.3	4	AIANLEIESLK(1)HVAPTFHGDTLYGQTTVLDK	4.1333	7	1.22261	1.35419	0.205931	1.70696	0.510312		0.835568	0.775187	0.880788	1.23146	1.05915	1.21785	1.463	1.747	0.234	1.386	0.482		0.814	0.975712
GE06112	131	K	Dehydratase OS=Streptomyces olivaceus OX=47716 GN=BC342_29280 PE=4 SV=1	BC342_29280	1	7.08828e-21	159.26	3	GIVHVETQGYK(1)QDGTLVCVFR	0.2301	4	0.752773	0.875382	1.24612	1.03082		1.09491	0.835568	0.775187	0.880788	1.23146	1.05915	1.21785	0.901	1.129	1.415	0.837		0.899	0.756	0.219427
GE06112	17	K	Dehydratase OS=Streptomyces olivaceus OX=47716 GN=BC342_29280 PE=4 SV=1	BC342_29280	1	6.86739e-08	122.45	2	TYEEFEVGAVYK(1)HWPGK	-0.13319	7	0.992767	1.2264	1.14849	0.852254	0.859215	0.92087	0.835568	0.775187	0.880788	1.23146	1.05915	1.21785	1.188	1.582	1.304	0.692	0.811	0.756	0.554	0.00368177
GE06361	341	K	Dehydrogenase OS=Streptomyces olivaceus OX=47716 GN=BC342_30435 PE=4 SV=1	BC342_30435	1	1.64831e-24	198.81	2	TDQIK(1)DQYADYVK	0.43146	3	1.24606	1.28624	1.31719	0.736791	0.753504	0.660211	1.09582	1.16513	1.09348	0.847367	0.877204	0.920997	1.137	1.104	1.205	0.87	0.859	0.717	0.71	0.00688099
GE06361	336	K	Dehydrogenase OS=Streptomyces olivaceus OX=47716 GN=BC342_30435 PE=4 SV=1	BC342_30435	1	2.71471e-93	306.07	2	YTILEHLDLK(1)TDQIK	0.026418	9	1.43957	1.10165	1.1611	1.02337	0.526656	0.747655	1.09582	1.16513	1.09348	0.847367	0.877204	0.920997	1.314	0.946	1.062	1.208	0.6	0.812	0.789	0.296202
GE04116	310	K	Delta-aminolevulinic acid dehydratase OS=Streptomyces olivaceus OX=47716 GN=BC342_19805 PE=3 SV=1	BC342_19805	1	2.03995e-12	177.36	2	AILEALTGIK(1)R	-0.087355	5	1.1468	1.56899		0.594796	0.942279	0.747135	1.01237	0.895905	1.09282	0.975825	1.02078	1.0023	1.133	1.751		0.61	0.923	0.745	0.527	0.0665943
GE04116	221	K	Delta-aminolevulinic acid dehydratase OS=Streptomyces olivaceus OX=47716 GN=BC342_19805 PE=3 SV=1	BC342_19805	1	2.57223e-12	170.99	2	EAVGSSLK(1)GDR	0.41291	6	0.645229		0.775435	1.09923	1.34001	1.14009	1.01237	0.895905	1.09282	0.975825	1.02078	1.0023	0.637		0.71	1.126	1.313	1.137	1.77	0.00487924
GE00298	21	K	DeoR family transcriptional regulator OS=Streptomyces olivaceus OX=47716 GN=BC342_00835 PE=4 SV=1	BC342_00835	1	0.000458025	114.4	3	REQLLK(1)HLR	-0.19947	8	1.12368	1.43154	1.18361	0.838475	0.693039	0.729662	0.813174		1.18683				1.382		0.997
GE00761	78	K	DeoR family transcriptional regulator OS=Streptomyces olivaceus OX=47716 GN=BC342_03075 PE=4 SV=1	BC342_03075	1	4.15004e-56	206	4	VHGGAVPVAEASTHEPGFEAK(1)SGLEPTAK	-0.03956	9	1.26745	1.17544	1.4052	0.783006	0.628215	0.740684	1.16562	1.28679	1.11422	0.798053	0.762879	0.872445	1.087	0.913	1.261	0.981	0.823	0.849	0.814	0.136368
GE04660	59	K	DeoR family transcriptional regulator OS=Streptomyces olivaceus OX=47716 GN=BC342_22310 PE=4 SV=1	BC342_22310	1	3.4345e-64	270.16	2	ESGFPQK(1)SHLATAEK	-0.31409	9	1.16388	0.797742	0.808019	1.06192	1.19578	0.972659	0.837336	0.822936	0.87957	1.22112	1.09157	1.14746	1.39	0.969	0.919	0.87	1.095	0.848	0.858	0.406037
GE04660	156	K	DeoR family transcriptional regulator OS=Streptomyces olivaceus OX=47716 GN=BC342_22310 PE=4 SV=1	BC342_22310	1	2.04521e-25	198.32	2	VSK(1)AFLSGAGLTAER	0.42778	5	1.04401	1.07172	1.02611	0.877022	0.976105	1.00503	0.837336	0.822936	0.87957	1.22112	1.09157	1.14746	1.247	1.302	1.167	0.718	0.894	0.876	0.67	0.00621292
GE01712	14	K	Dephospho-CoA kinase OS=Streptomyces olivaceus OX=47716 GN=coaE PE=3 SV=1	coaE	1	1.13521e-07	123.26	2	VGLTGGIGAGK(1)SEVSR	0.090689	2	1.07198	1.21657	1.0553	0.656145			1.30123	1.04939	1.14646	0.851107	0.837317	0.814499	0.824	1.159	0.92	0.771			0.797
GE05629	220	K	Diacetyl reductase [(S)-acetoin forming] OS=Streptomyces olivaceus OX=47716 GN=BC342_26880 PE=3 SV=1	BC342_26880	1	8.79181e-28	223.36	2	K(1)HAEAIALGR	0.055505	12	0.302584	0.274683	0.295194	1.87582	1.85772	1.39399	0.136087	0.150715	0.149493	1.86126	1.88424	1.81821	2.223	1.823	1.975	1.008	0.986	0.767	0.459	0.00171394
GE01585	368	K	Diaminobutyrate--2-oxoglutarate transaminase OS=Streptomyces olivaceus OX=47716 GN=BC342_07045 PE=3 SV=1	BC342_07045	1	2.64202e-17	175.15	3	GLVWGLEFHDK(1)DR	0.082951	9	1.43809	1.29757	1.15169	0.823254	0.713088	0.576311	1.14586	1.14505	1.08842	0.829389	0.900277	0.891002	1.255	1.133	1.058	0.993	0.792	0.647	0.706	0.0535035
GE02818	309	K	Diaminopimelate decarboxylase OS=Streptomyces olivaceus OX=47716 GN=BC342_13345 PE=3 SV=1	BC342_13345	1	1.09684e-19	199.82	2	SLLAK(1)HGTIVAR	-0.70707	12	1.22919	1.18639	1.03766	0.828274	0.926496	0.791994	1.17231	1.21756	1.07965	0.837894	0.724922	0.967658	1.049	0.974	0.961	0.989	1.278	0.818	1.034	0.902648
GE02818	321	K	Diaminopimelate decarboxylase OS=Streptomyces olivaceus OX=47716 GN=BC342_13345 PE=3 SV=1	BC342_13345	1	3.14708e-05	135.71	2	VEYAK(1)SAGGR	-0.33321	3	1.10158	1.08982		0.8086			1.17231	1.21756	1.07965	0.837894	0.724922	0.967658	0.94	0.895		0.965			1.052
GE06405	2	K	Diaminopimelate decarboxylase OS=Streptomyces olivaceus OX=47716 GN=BC342_30650 PE=3 SV=1	BC342_30650	1	9.36607e-16	190.88	2	MK(1)DAPLYLRPR	0.24046	33		0.333235	0.369189	1.37663	1.4781	1.44284
GE05048	389	K	Diaminopimelate decarboxylase OS=Streptomyces olivaceus OX=47716 GN=lysA PE=3 SV=1	lysA	1	2.43682e-12	161.87	2	VVGK(1)HCESGDIVVK	-0.90901	9	1.39423	1.35433	0.878565	0.687878	0.748894	0.936108	1.37013	1.14257	1.18193	0.713374	0.787137	0.804855	1.018	1.185	0.743	0.964	0.951	1.163	1.045	0.722872
GE02333	250	K	Dihydrofolate synthase OS=Streptomyces olivaceus OX=47716 GN=BC342_10875 PE=4 SV=1	BC342_10875	1	8.79539e-29	192.15	2	LGETPGEIATEK(1)SGIVK	-0.45159	4	0.687241	0.824112	1.00549	1.16719	1.20317	1.1128	1.00807	1.12708	1.07411	0.942136	0.967446	0.881159	0.682	0.731	0.936	1.239	1.244	1.263	1.595	0.00778085
GE02333	116	K	Dihydrofolate synthase OS=Streptomyces olivaceus OX=47716 GN=BC342_10875 PE=4 SV=1	BC342_10875	1	3.62893e-13	135.28	3	SYPSIHITGTNGK(1)TSTAR	-0.44903	13	0.939141	1.20667	1.07987	0.85982	0.752108	1.16238	1.00807	1.12708	1.07411	0.942136	0.967446	0.881159	0.932	1.071	1.005	0.913	0.777	1.319	1	0.892804
GE02333	83	K	Dihydrofolate synthase OS=Streptomyces olivaceus OX=47716 GN=BC342_10875 PE=4 SV=1	BC342_10875	1	7.29882e-07	136.86	2	WGETK(1)LEPSVTR	-0.13066	6	1.16439	1.13208	1.17806	0.826774	0.965577	0.73313	1.00807	1.12708	1.07411	0.942136	0.967446	0.881159	1.155	1.004	1.097	0.878	0.998	0.832	0.832	0.0518817
GE01896	350	K	Dihydrolipoamide acetyltransferase component of pyruvate dehydrogenase complex OS=Streptomyces olivaceus OX=47716 GN=BC342_08555 PE=3 SV=1	BC342_08555	1	2.33776e-21	179.67	2	AAPAPAAAAPAAPAAK(1)K	0.22548	6	0.802976	0.888331	0.932597	1.07445	1.12418	1.17746	1.04332	1.04016	1.06606	0.907218	1.03695	0.906295	0.77	0.854	0.875	1.184	1.084	1.299	1.427	0.00557939
GE01896	441	K	Dihydrolipoamide acetyltransferase component of pyruvate dehydrogenase complex OS=Streptomyces olivaceus OX=47716 GN=BC342_08555 PE=3 SV=1	BC342_08555	1	1.87694e-35	178.63	3	AHAPVNAK(1)INEAEGTITYFDTENIGIAVDSEK	1.5913	3	0.719669	1.28033					1.04332	1.04016	1.06606	0.907218	1.03695	0.906295	0.69	1.231
GE01896	407	K	Dihydrolipoamide acetyltransferase component of pyruvate dehydrogenase complex OS=Streptomyces olivaceus OX=47716 GN=BC342_08555 PE=3 SV=1	BC342_08555	1	0.0018849	110.81	2	AK(1)DAFAAR	0.093621	7	1.02728	0.990903	1.06244	0.927779	1.02803	0.963565	1.04332	1.04016	1.06606	0.907218	1.03695	0.906295	0.985	0.953	0.997	1.023	0.991	1.063	1.048	0.125714
GE01896	498	K	Dihydrolipoamide acetyltransferase component of pyruvate dehydrogenase complex OS=Streptomyces olivaceus OX=47716 GN=BC342_08555 PE=3 SV=1	BC342_08555	1	4.28074e-108	284.25	2	ASK(1)ISPDELAGATFTISNTGSR	0.21468	12	1.23476	1.15421	0.351638	1.13966	1.14579	0.973942	1.04332	1.04016	1.06606	0.907218	1.03695	0.906295	1.183	1.11	0.33	1.256	1.105	1.075	1.31	0.380112
GE01896	493	K	Dihydrolipoamide acetyltransferase component of pyruvate dehydrogenase complex OS=Streptomyces olivaceus OX=47716 GN=BC342_08555 PE=3 SV=1	BC342_08555	1	0.0262291	56.258	2	ATADLAGK(1)VR	0.55549	1	0.922584	0.937927	1.11772	1.02177			1.04332	1.04016	1.06606	0.907218	1.03695	0.906295	0.884	0.902	1.048	1.126			1.192
GE01896	541	K	Dihydrolipoamide acetyltransferase component of pyruvate dehydrogenase complex OS=Streptomyces olivaceus OX=47716 GN=BC342_08555 PE=3 SV=1	BC342_08555	1	3.13887e-07	107.75	3	GALFDTIIVPPGQVAILGIGATVK(1)R	-0.26944	3	0.696491	0.741551	0.904856	1.51879	1.05731	1.081	1.04332	1.04016	1.06606	0.907218	1.03695	0.906295	0.668	0.713	0.849	1.674	1.02	1.193	1.743	0.0296242
GE01896	473	K	Dihydrolipoamide acetyltransferase component of pyruvate dehydrogenase complex OS=Streptomyces olivaceus OX=47716 GN=BC342_08555 PE=3 SV=1	BC342_08555	1	1.68615e-26	176.89	2	GLMTPVIK(1)NAGDLNLAGIAK	1.7265	4		1.16215	1.78668	0.454892		0.596281	1.04332	1.04016	1.06606	0.907218	1.03695	0.906295		1.117	1.676	0.501		0.658	0.415	0.0708987
GE01896	300	K	Dihydrolipoamide acetyltransferase component of pyruvate dehydrogenase complex OS=Streptomyces olivaceus OX=47716 GN=BC342_08555 PE=3 SV=1	BC342_08555	1	7.34118e-35	181.87	3	K(1)LAAEHGVDLSTVK(1)GTGVGGR	0.73009	6	0.119265	0.138435	0.196435	1.84304	1.87457	1.82825	1.04332	1.04016	1.06606	0.907218	1.03695	0.906295	0.114	0.133	0.184	2.032	1.808	2.017	13.589	5.60627e-05
GE01896	313	K	Dihydrolipoamide acetyltransferase component of pyruvate dehydrogenase complex OS=Streptomyces olivaceus OX=47716 GN=BC342_08555 PE=3 SV=1	BC342_08555	1	2.84168e-276	433.43	2	LAAEHGVDLSTVK(1)GTGVGGR	-0.34263	24	0.264235	0.24317	0.304843	1.55138	2.01294	1.62343	1.04332	1.04016	1.06606	0.907218	1.03695	0.906295	0.253	0.234	0.286	1.71	1.941	1.791	7.04	9.33658e-06
GE01896	323	K	Dihydrolipoamide acetyltransferase component of pyruvate dehydrogenase complex OS=Streptomyces olivaceus OX=47716 GN=BC342_08555 PE=3 SV=1	BC342_08555	1	0.00846475	66.486	2	K(1)QDVTAAAEAAK	0.33357	1	1.04123	0.955951	1.00282				1.04332	1.04016	1.06606	0.907218	1.03695	0.906295	0.998	0.919	0.941
GE01896	24	K	Dihydrolipoamide acetyltransferase component of pyruvate dehydrogenase complex OS=Streptomyces olivaceus OX=47716 GN=BC342_08555 PE=3 SV=1	BC342_08555	1	0.0268048	59.245	2	WLK(1)AEGER	-1.0335	1	0.972231	1.00109	1.02668				1.04332	1.04016	1.06606	0.907218	1.03695	0.906295	0.932	0.962	0.963
GE03648	296	K	Dihydrolipoamide acetyltransferase component of pyruvate dehydrogenase complex OS=Streptomyces olivaceus OX=47716 GN=BC342_17175 PE=3 SV=1	BC342_17175	1	0.00382212	81.642	2	GAVADK(1)LSR	0.45346	5	0.872373	0.940808	0.76078	0.807447	1.21179	1.4068	1.1639	1.15706	1.16626	0.846417	0.815978	0.850385	0.75	0.813	0.652	0.954	1.485	1.654	1.848	0.0305055
GE03648	457	K	Dihydrolipoamide acetyltransferase component of pyruvate dehydrogenase complex OS=Streptomyces olivaceus OX=47716 GN=BC342_17175 PE=3 SV=1	BC342_17175	1	3.74081e-05	98.156	3	IVAK(1)PWVHEGELAVR	0.27431	7	1.084	1.03127	1.21642	0.736903	1.0523	0.879102	1.1639	1.15706	1.16626	0.846417	0.815978	0.850385	0.931	0.891	1.043	0.871	1.29	1.034	1.115	0.469085
GE03662	430	K	Dihydrolipoamide acetyltransferase component of pyruvate dehydrogenase complex OS=Streptomyces olivaceus OX=47716 GN=BC342_17250 PE=3 SV=1	BC342_17250	1	0.00838643	61.999	2	LQPWVHK(1)GK	-0.259	12	0.653154	0.647439	0.678871	1.59191	1.43018	0.99844	0.998587	0.955231	0.858855	1.05545	1.07998	1.05189	0.654	0.678	0.79	1.508	1.324	0.949	1.782	0.0197396
GE03662	457	K	Dihydrolipoamide acetyltransferase component of pyruvate dehydrogenase complex OS=Streptomyces olivaceus OX=47716 GN=BC342_17250 PE=3 SV=1	BC342_17250	1	1.64718e-05	92.336	3	LVDGELGSK(1)VLADVAAVLEQPK	-0.42205	1				1.04314		0.956861	0.998587	0.955231	0.858855	1.05545	1.07998	1.05189				0.988		0.91
GE03662	470	K	Dihydrolipoamide acetyltransferase component of pyruvate dehydrogenase complex OS=Streptomyces olivaceus OX=47716 GN=BC342_17250 PE=3 SV=1	BC342_17250	1	1.28859e-08	132.32	2	VLADVAAVLEQPK(1)R	0.38838	5	0.6329	0.748828		0.973228	1.46919	1.17586	0.998587	0.955231	0.858855	1.05545	1.07998	1.05189	0.634	0.784		0.922	1.36	1.118	1.598	0.0678738
GE03662	294	K	Dihydrolipoamide acetyltransferase component of pyruvate dehydrogenase complex OS=Streptomyces olivaceus OX=47716 GN=BC342_17250 PE=3 SV=1	BC342_17250	1	9.65444e-07	166.3	2	QDK(1)EYTGLR	2.1874	4	0.920194	0.905863	0.651128	1.06816	1.18219	1.27247	0.998587	0.955231	0.858855	1.05545	1.07998	1.05189	0.921	0.948	0.758	1.012	1.095	1.21	1.263	0.0541753
GE03662	252	K	Dihydrolipoamide acetyltransferase component of pyruvate dehydrogenase complex OS=Streptomyces olivaceus OX=47716 GN=BC342_17250 PE=3 SV=1	BC342_17250	1	0.023806	74.396	2	VPVK(1)GVR	-1.015	3	1.10715	1.14428	1.41867	0.737131	0.79742	0.795338	0.998587	0.955231	0.858855	1.05545	1.07998	1.05189	1.109	1.198	1.652	0.698	0.738	0.756	0.554	0.00975467
GE01894	247	K	Dihydrolipoyl dehydrogenase OS=Streptomyces olivaceus OX=47716 GN=BC342_08550 PE=3 SV=1	BC342_08550	1	7.60769e-17	166.6	2	AEYTQDGVK(1)VTLADGK	0.13748	2	1.04461	1.24531	0.969693	0.764082	0.871674	1.10463	1.0604	1.04902	1.0697	0.930869	0.931766	0.958248	0.985	1.187	0.907	0.821	0.936	1.153	0.945	0.661554
GE01894	362	K	Dihydrolipoyl dehydrogenase OS=Streptomyces olivaceus OX=47716 GN=BC342_08550 PE=3 SV=1	BC342_08550	1	0.0168854	63.184	2	AK(1)EIYGADK	-0.026737	4	0.985508	1.07434	1.09664	0.982228	0.981377	0.879909	1.0604	1.04902	1.0697	0.930869	0.931766	0.958248	0.929	1.024	1.025	1.055	1.053	0.918	1.016	0.804113
GE01894	369	K	Dihydrolipoyl dehydrogenase OS=Streptomyces olivaceus OX=47716 GN=BC342_08550 PE=3 SV=1	BC342_08550	1	0.0143795	58.699	2	EIYGADK(1)VVALK	-0.29405	4	1.08455	1.10033	1.13167	0.859706	0.847996	0.975747	1.0604	1.04902	1.0697	0.930869	0.931766	0.958248	1.023	1.049	1.058	0.924	0.91	1.018	0.911	0.0615291
GE01894	89	K	Dihydrolipoyl dehydrogenase OS=Streptomyces olivaceus OX=47716 GN=BC342_08550 PE=3 SV=1	BC342_08550	1	4.63251e-08	116.03	3	ATFEGIDVAAVHK(1)YK	-0.14442	5	1.08643	1.04708	1.17101	0.775101	0.947939	0.972435	1.0604	1.04902	1.0697	0.930869	0.931766	0.958248	1.025	0.998	1.095	0.833	1.017	1.015	0.919	0.286396
GE01894	91	K	Dihydrolipoyl dehydrogenase OS=Streptomyces olivaceus OX=47716 GN=BC342_08550 PE=3 SV=1	BC342_08550	1	4.8276e-07	137.89	2	YK(1)DDVISGLYK	0.37536	17	1.22762	1.04969	1.09377		0.837807	0.791105	1.0604	1.04902	1.0697	0.930869	0.931766	0.958248	1.158	1.001	1.023		0.899	0.826	0.813	0.0537083
GE01894	41	K	Dihydrolipoyl dehydrogenase OS=Streptomyces olivaceus OX=47716 GN=BC342_08550 PE=3 SV=1	BC342_08550	1	3.79826e-05	132.88	2	DK(1)VGGTCLHK	-1.9189	11	1.68307	2.2187	1.89371	0.0679242	0.0550403	0.0815578	1.0604	1.04902	1.0697	0.930869	0.931766	0.958248	1.587	2.115	1.77	0.073	0.059	0.085	0.04	1.80502e-05
GE01894	49	K	Dihydrolipoyl dehydrogenase OS=Streptomyces olivaceus OX=47716 GN=BC342_08550 PE=3 SV=1	BC342_08550	1	7.85515e-63	257.19	2	VGGTCLHK(1)GCIPTK	-0.39291	7	0.970224	1.4639	0.892855	0.834765	0.87705	0.961205	1.0604	1.04902	1.0697	0.930869	0.931766	0.958248	0.915	1.395	0.835	0.897	0.941	1.003	0.903	0.659061
GE01894	76	K	Dihydrolipoyl dehydrogenase OS=Streptomyces olivaceus OX=47716 GN=BC342_08550 PE=3 SV=1	BC342_08550	1	1.52738e-27	172.3	3	ESEQFGVK(1)ATFEGIDVAAVHK	-0.2761	3	0.714639	0.791999			1.31753	1.17584	1.0604	1.04902	1.0697	0.930869	0.931766	0.958248	0.674	0.755			1.414	1.227	1.848	0.0212393
GE01894	55	K	Dihydrolipoyl dehydrogenase OS=Streptomyces olivaceus OX=47716 GN=BC342_08550 PE=3 SV=1	BC342_08550	1	2.17766e-82	263.45	2	GCIPTK(1)ALLHAGEIADQAR	-0.47353	14	0.90255	0.638958	1.09723	1.00224	1.26546	1.09357	1.0604	1.04902	1.0697	0.930869	0.931766	0.958248	0.851	0.609	1.026	1.077	1.358	1.141	1.438	0.0854496
GE01894	217	K	Dihydrolipoyl dehydrogenase OS=Streptomyces olivaceus OX=47716 GN=BC342_08550 PE=3 SV=1	BC342_08550	1	5.73428e-22	182.35	2	HLVPVEDENSSK(1)LLER	-0.009396	10	1.23011	1.15749	1.13929	0.878691	0.848683	0.745736	1.0604	1.04902	1.0697	0.930869	0.931766	0.958248	1.16	1.103	1.065	0.944	0.911	0.778	0.791	0.0211692
GE01894	147	K	Dihydrolipoyl dehydrogenase OS=Streptomyces olivaceus OX=47716 GN=BC342_08550 PE=3 SV=1	BC342_08550	1	7.15859e-186	355.25	3	HVLLATGSVPK(1)TLPGLEIDGDR	0.082173	11	0.748589	1.25665	1.01637	1.8071	0.737539	0.433747	1.0604	1.04902	1.0697	0.930869	0.931766	0.958248	0.706	1.198	0.95	1.941	0.792	0.453	1.116	0.920802
GE01894	387	K	Dihydrolipoyl dehydrogenase OS=Streptomyces olivaceus OX=47716 GN=BC342_08550 PE=3 SV=1	BC342_08550	1	0.000326018	130.75	2	ILK(1)TAGEIK	-0.41766	6	1.16261	1.07389	1.13375	0.758241	0.906697	0.964819	1.0604	1.04902	1.0697	0.930869	0.931766	0.958248	1.096	1.024	1.06	0.815	0.973	1.007	0.879	0.124078
GE01894	332	K	Dihydrolipoyl dehydrogenase OS=Streptomyces olivaceus OX=47716 GN=BC342_08550 PE=3 SV=1	BC342_08550	1	3.83914e-48	221.6	2	LAGLK(1)TVPVDYDGVPR	-0.016141	10	1.30054	0.627151	1.31044	0.756065	1.08611	0.919694	1.0604	1.04902	1.0697	0.930869	0.931766	0.958248	1.226	0.598	1.225	0.812	1.166	0.96	0.964	0.988537
GE01894	205	K	Dihydrolipoyl dehydrogenase OS=Streptomyces olivaceus OX=47716 GN=BC342_08550 PE=3 SV=1	BC342_08550	1	1.67375e-249	382.03	3	SFGTDVTIIEGLK(1)HLVPVEDENSSK	1.582	35	0.708349	1.17257	0.990442	0.922762	1.26654	0.93933	1.0604	1.04902	1.0697	0.930869	0.931766	0.958248	0.668	1.118	0.926	0.991	1.359	0.98	1.228	0.308276
GE01894	173	K	Dihydrolipoyl dehydrogenase OS=Streptomyces olivaceus OX=47716 GN=BC342_08550 PE=3 SV=1	BC342_08550	1	2.88304e-15	139.51	3	VPK(1)SAIVLGGGVIGVEFASAWK	-0.58163	3	0.900651			1.21536		0.883984	1.0604	1.04902	1.0697	0.930869	0.931766	0.958248	0.849			1.306		0.923	1.313
GE01894	100	K	Dihydrolipoyl dehydrogenase OS=Streptomyces olivaceus OX=47716 GN=BC342_08550 PE=3 SV=1	BC342_08550	1	3.21141e-20	163.41	3	YKDDVISGLYK(1)GLQGLIASR	-0.52498	6	1.01824	0.73757	1.60071	0.687735	1.37873	0.577011	1.0604	1.04902	1.0697	0.930869	0.931766	0.958248	0.96	0.703	1.496	0.739	1.48	0.602	0.893	0.704301
GE01894	382	K	Dihydrolipoyl dehydrogenase OS=Streptomyces olivaceus OX=47716 GN=BC342_08550 PE=3 SV=1	BC342_08550	1	2.13671e-05	140.11	2	YNLAGNGK(1)SK	0.14574	21	1.18561	1.41314	1.12961	0.896726	0.846839	0.528077	1.0604	1.04902	1.0697	0.930869	0.931766	0.958248	1.118	1.347	1.056	0.963	0.909	0.551	0.688	0.10695
GE01215	168	K	Dihydroorotase OS=Streptomyces olivaceus OX=47716 GN=pyrC PE=3 SV=1	pyrC	1	0.000638807	70.453	3	ALEYVK(1)AFDGVVAQHAQEPR	-0.11066	2	1.40106	1.18041	1.18841	0.557557	0.672563		1.3411	1.33895	1.19891	0.709081	0.678174	0.733791	1.045	0.882	0.991	0.786	0.992		0.914	0.447919
GE01215	355	K	Dihydroorotase OS=Streptomyces olivaceus OX=47716 GN=pyrC PE=3 SV=1	pyrC	1	0.000156461	86.798	3	MSFK(1)PAQIGQATGHGR	0.12774	2	1.46956		1.50191	0.581737		0.446783	1.3411	1.33895	1.19891	0.709081	0.678174	0.733791	1.096		1.253	0.82		0.609	0.608	0.0901525
GE01215	274	K	Dihydroorotase OS=Streptomyces olivaceus OX=47716 GN=pyrC PE=3 SV=1	pyrC	1	1.20697e-11	153.66	2	SYNPVYK(1)VNPPLR	-0.24505	8	1.18046	1.37634	1.54121	0.624696	0.661969	0.615324	1.3411	1.33895	1.19891	0.709081	0.678174	0.733791	0.88	1.028	1.286	0.881	0.976	0.839	0.844	0.25102
GE01211	342	K	Dihydroorotate dehydrogenase (quinone) OS=Streptomyces olivaceus OX=47716 GN=pyrD PE=3 SV=1	pyrD	1	0.00333685	84.498	2	GLHK(1)GLAAR	-0.045605	1	0.994368	0.953849		1.05178			1.18193	1.02984	1.15812	0.938154	0.876665	0.815294	0.841	0.926		1.121			1.269
GE01211	149	K	Dihydroorotate dehydrogenase (quinone) OS=Streptomyces olivaceus OX=47716 GN=pyrD PE=3 SV=1	pyrD	1	0.0249012	55.401	2	TVVGVNIGK(1)TK	0.056794	1	0.953364	1.28771	1.37912	0.583573	0.913107	0.883132	1.18193	1.02984	1.15812	0.938154	0.876665	0.815294	0.807	1.25	1.191	0.622	1.042	1.083	0.846	0.472584
GE00913	175	K	Dihydroxy-acid dehydratase OS=Streptomyces olivaceus OX=47716 GN=BC342_03835 PE=3 SV=1	BC342_03835	1	0.000326018	130.75	2	FEEDLK(1)TGR	-0.39078	6	0.963664	0.98644	1.02333	1.48016	1.10886	0.437537
GE04086	512	K	Dihydroxy-acid dehydratase OS=Streptomyces olivaceus OX=47716 GN=ilvD PE=3 SV=1	ilvD	1	0.00061923	91.313	2	GLGK(1)ACALVTDGR	-3.0131	2	0.894734	0.890102	0.788972	1.12837		1.29782	0.839408	0.835704	0.891394	1.14926	1.08798	1.19625	1.066	1.065	0.885	0.982		1.085	1.028	0.754878
GE04086	424	K	Dihydroxy-acid dehydratase OS=Streptomyces olivaceus OX=47716 GN=ilvD PE=3 SV=1	ilvD	1	1.57809e-05	103.79	3	SVEHAYSK(1)DGGLAVLR	-1.5807	6	0.821911		0.979229	0.97993	1.05329	1.16564	0.839408	0.835704	0.891394	1.14926	1.08798	1.19625	0.979		1.099	0.853	0.968	0.974	0.897	0.219145
GE03280	165	K	D-inositol-3-phosphate glycosyltransferase OS=Streptomyces olivaceus OX=47716 GN=mshA PE=3 SV=1	mshA	1	1.45945e-28	185.37	2	VK(1)NANLADGDTPEPAAR	-0.41404	1	1.29538	0.848248	1.57274	0.784203	0.789197	0.71023
GE00789	334	K	Dipeptidase OS=Streptomyces olivaceus OX=47716 GN=BC342_03210 PE=4 SV=1	BC342_03210	1	4.285e-07	125.82	2	LPPGVDATAATK(1)LLR	-0.1785	1	0.340104	2.1536	0.0313873	0.625357	1.82304	1.02652	1.09394	1.1106	1.23324	0.840733	0.88842	0.833068	0.311	1.939	0.025	0.744	2.052	1.232	1.771	0.281933
GE04801	45	K	Dipeptide/oligopeptide/nickel ABC transporter ATP-binding protein OS=Streptomyces olivaceus OX=47716 GN=BC342_22985 PE=4 SV=1	BC342_22985	1	0.014086	91.584	2	GGFPIK(1)R	-0.12772	6	0.475458	0.534548	0.576415	1.45164	1.46885	1.49309	0.588367	0.612298	0.635596	1.33571	1.43676	1.39127	0.808	0.873	0.907	1.087	1.022	1.073	1.23	0.00592076
GE04801	290	K	Dipeptide/oligopeptide/nickel ABC transporter ATP-binding protein OS=Streptomyces olivaceus OX=47716 GN=BC342_22985 PE=4 SV=1	BC342_22985	1	1.85281e-05	91.889	4	HPYTHALLSAVPEADLDAEK(1)R	1.71	7	0.619839	0.537838	0.64522	1.34861	1.59889	1.24961	0.588367	0.612298	0.635596	1.33571	1.43676	1.39127	1.053	0.878	1.015	1.01	1.113	0.898	1.025	0.784574
GE04801	6	K	Dipeptide/oligopeptide/nickel ABC transporter ATP-binding protein OS=Streptomyces olivaceus OX=47716 GN=BC342_22985 PE=4 SV=1	BC342_22985	1	4.11781e-113	297.03	3	SDNTK(1)TTTAVAGTFPQQR	-0.29613	9	1.39724	0.984977	0.982705	0.76249	0.98904	0.883546	0.588367	0.612298	0.635596	1.33571	1.43676	1.39127	2.375	1.609	1.546	0.571	0.688	0.635	0.342	0.00200671
GE05165	55	K	Dipeptide/oligopeptide/nickel ABC transporter ATP-binding protein OS=Streptomyces olivaceus OX=47716 GN=BC342_24785 PE=4 SV=1	BC342_24785	1	9.76306e-13	164.81	2	GK(1)TLGIVGESGSGK	-1.3206	6	0.809483	0.78685	0.846425	1.22891	1.18756	1.14077	0.775258	0.860483	0.812574	1.19309	1.1703	1.1883	1.044	0.914	1.042	1.03	1.015	0.96	1.002	0.952299
GE05165	324	K	Dipeptide/oligopeptide/nickel ABC transporter ATP-binding protein OS=Streptomyces olivaceus OX=47716 GN=BC342_24785 PE=4 SV=1	BC342_24785	1	4.52572e-24	192.5	2	CPYADVPK(1)DDVTR	-0.40877	3	0.70013	0.859277	0.798544	1.19622	1.36992	1.07591	0.775258	0.860483	0.812574	1.19309	1.1703	1.1883	0.903	0.999	0.983	1.003	1.171	0.905	1.067	0.498168
GE05165	31	K	Dipeptide/oligopeptide/nickel ABC transporter ATP-binding protein OS=Streptomyces olivaceus OX=47716 GN=BC342_24785 PE=4 SV=1	BC342_24785	1	3.5592e-08	136.21	2	DLK(1)VHFPTDDGLVK	1.4589	8	0.882256	1.11734	0.783359	0.966434	1.14841	1.10221	0.775258	0.860483	0.812574	1.19309	1.1703	1.1883	1.138	1.298	0.964	0.81	0.981	0.928	0.8	0.100654
GE05165	6	K	Dipeptide/oligopeptide/nickel ABC transporter ATP-binding protein OS=Streptomyces olivaceus OX=47716 GN=BC342_24785 PE=4 SV=1	BC342_24785	1	3.56621e-25	166.57	3	TEPSK(1)SGAAVGEPTGDAPGSNAFLEVR	-0.48263	7	0.925248	0.911616	0.731935	1.29435	1.03081	1.10604	0.775258	0.860483	0.812574	1.19309	1.1703	1.1883	1.193	1.059	0.901	1.085	0.881	0.931	0.919	0.468097
GE05165	341	K	Dipeptide/oligopeptide/nickel ABC transporter ATP-binding protein OS=Streptomyces olivaceus OX=47716 GN=BC342_24785 PE=4 SV=1	BC342_24785	1	3.72641e-77	253.29	5	TVRPELTEIGSK(1)HWAACHMSQEQR	-1.0367	22	0.58433	1.07082	0.958791	1.10669	1.11757	1.16179	0.775258	0.860483	0.812574	1.19309	1.1703	1.1883	0.754	1.244	1.18	0.928	0.955	0.978	0.9	0.636392
GE01268	53	K	Disulfide bond formation protein DsbA OS=Streptomyces olivaceus OX=47716 GN=BC342_05510 PE=4 SV=1	BC342_05510	1	0.000639613	117.4	3	HFPLEK(1)HK	0.10435	21	1.54148		0.978511	0.831741	0.648268		1.24765	1.13676	1.22442	0.792999	0.71673	0.881442	1.236		0.799	1.049	0.904		0.96	0.937877
GE01268	55	K	Disulfide bond formation protein DsbA OS=Streptomyces olivaceus OX=47716 GN=BC342_05510 PE=4 SV=1	BC342_05510	1	1.20556e-19	156.13	4	HK(1)HAFAAAQAAEEAFAQGR	-0.18429	12	1.62119	1.39625	1.18004	0.676195	0.663223	0.463106	1.24765	1.13676	1.22442	0.792999	0.71673	0.881442	1.299	1.228	0.964	0.853	0.925	0.525	0.66	0.0930924
GE01783	91	K	Disulfide bond formation protein DsbA OS=Streptomyces olivaceus OX=47716 GN=BC342_08015 PE=4 SV=1	BC342_08015	1	2.39915e-07	110.14	3	DGTTVVVGESK(1)TDNTVHLYEDPR	-0.50065	1	0.790808	0.770056		1.02721	1.16198	1.24994	0.8066	0.929958	0.821813	1.15373	1.3036	0.984301	0.98	0.828		0.89	0.891	1.27	1.125	0.56385
GE01783	225	K	Disulfide bond formation protein DsbA OS=Streptomyces olivaceus OX=47716 GN=BC342_08015 PE=4 SV=1	BC342_08015	1	1.38566e-33	187.37	2	MSK(1)SFDSAEGVQSTPTIK	-1.1611	2	1.07193	1.03343	0.975272	1.1878	0.843571	0.887995	0.8066	0.929958	0.821813	1.15373	1.3036	0.984301	1.329	1.111	1.187	1.03	0.647	0.902	0.711	0.0733435
GE01783	10	K	Disulfide bond formation protein DsbA OS=Streptomyces olivaceus OX=47716 GN=BC342_08015 PE=4 SV=1	BC342_08015	1	0.0325832	41.448	2	NTQAAK(1)TAAR	1.9272	1	0.992247	1.00583	0.685109		1.31682		0.8066	0.929958	0.821813	1.15373	1.3036	0.984301	1.23	1.082	0.834		1.01		0.963
GE02353	200	K	Disulfide bond formation protein DsbA OS=Streptomyces olivaceus OX=47716 GN=BC342_10985 PE=4 SV=1	BC342_10985	1	1.51502e-09	127.97	3	LWDGTLAVASVPGFYEIK(1)R	-0.30839	4			0.657062	1.21986	1.12308		1.04729	0.891915	1.10437	0.950351	0.997358	1.00872			0.595	1.284	1.126		2.025
GE02649	178	K	dITP/XTP pyrophosphatase OS=Streptomyces olivaceus OX=47716 GN=BC342_12535 PE=3 SV=1	BC342_12535	1	1.48482e-15	157.8	3	TCAELTADEK(1)NAISHR	-1.596	3	0.855014	1.57146	1.04734	0.906296	0.720153	0.899733	1.07065	1.06018	1.1544	0.91366	0.845924	0.955187	0.799	1.482	0.907	0.992	0.851	0.942	0.874	0.63233
GE03608	710	K	DNA gyrase subunit A OS=Streptomyces olivaceus OX=47716 GN=gyrA PE=3 SV=1	gyrA	1	8.15153e-09	144.77	2	ATSGVK(1)GMSFR	-0.43479	6	0.944249	0.979699	1.07605				1.00991	0.971001	1.02245	0.969322	1.01034	1.01698	0.935	1.009	1.052
GE03608	817	K	DNA gyrase subunit A OS=Streptomyces olivaceus OX=47716 GN=gyrA PE=3 SV=1	gyrA	1	0.000271501	98.254	2	DTMGVQLINLGK(1)R	-0.35364	3		0.697825		0.36242	1.87007	1.06969	1.00991	0.971001	1.02245	0.969322	1.01034	1.01698		0.719		0.374	1.851	1.052	1.519
GE03608	632	K	DNA gyrase subunit A OS=Streptomyces olivaceus OX=47716 GN=gyrA PE=3 SV=1	gyrA	1	0.000782056	68.809	3	DYEAVPYLVLATK(1)AGLVK	1.8365	2	0.468068			1.51843	1.1205	0.893007	1.00991	0.971001	1.02245	0.969322	1.01034	1.01698	0.463			1.566	1.109	0.878	2.558
GE03608	77	K	DNA gyrase subunit A OS=Streptomyces olivaceus OX=47716 GN=gyrA PE=3 SV=1	gyrA	1	0.0157104	83.087	2	GFYK(1)CAR	-0.21005	3	0.920736	1.18007	0.462263	1.28648	1.26704	0.883416	1.00991	0.971001	1.02245	0.969322	1.01034	1.01698	0.912	1.215	0.452	1.327	1.254	0.869	1.338	0.334398
GE03608	296	K	DNA gyrase subunit A OS=Streptomyces olivaceus OX=47716 GN=gyrA PE=3 SV=1	gyrA	1	0.0139889	66.568	2	IADLVK(1)DGR	0.0069599	4	0.954543	1.19415		0.851306			1.00991	0.971001	1.02245	0.969322	1.01034	1.01698	0.945	1.23		0.878			0.807
GE03608	323	K	DNA gyrase subunit A OS=Streptomyces olivaceus OX=47716 GN=gyrA PE=3 SV=1	gyrA	1	0.00568121	126.68	2	LVIVLK(1)R	-0.073415	6	0.891082	1.0645	1.33825	0.947183	0.848182	0.910807	1.00991	0.971001	1.02245	0.969322	1.01034	1.01698	0.882	1.096	1.309	0.977	0.84	0.896	0.825	0.213026
GE03608	642	K	DNA gyrase subunit A OS=Streptomyces olivaceus OX=47716 GN=gyrA PE=3 SV=1	gyrA	1	0.003545	77.049	2	TSLK(1)DYDSPR	-0.079967	5	0.621166	0.705873	0.630625	1.28852	1.38941	1.3644	1.00991	0.971001	1.02245	0.969322	1.01034	1.01698	0.615	0.727	0.617	1.329	1.375	1.342	2.065	0.000203902
GE03608	584	K	DNA gyrase subunit A OS=Streptomyces olivaceus OX=47716 GN=gyrA PE=3 SV=1	gyrA	1	1.74021e-06	135.55	2	VK(1)AYELPDAGR	-0.3698	6	0.794736	1.03023	0.969465	0.96202	1.14161	1.10194	1.00991	0.971001	1.02245	0.969322	1.01034	1.01698	0.787	1.061	0.948	0.992	1.13	1.084	1.147	0.207855
GE03607	264	K	DNA gyrase subunit B OS=Streptomyces olivaceus OX=47716 GN=gyrB PE=3 SV=1	gyrB	1	0	425.62	4	HEVK(1)SVAYHYEGGIVDFVK	0.20931	16	1.02785	0.933485	1.00182	1.18339	1.18583	0.667629	1.0502	0.99869	0.96208	1.07251	0.934473	0.982051	0.979	0.935	1.041	1.103	1.269	0.68	1.033	0.9985
GE03607	361	K	DNA gyrase subunit B OS=Streptomyces olivaceus OX=47716 GN=gyrB PE=3 SV=1	gyrB	1	1.34768e-25	204.56	2	EK(1)DDNLTGDDIR	-0.10897	6	0.96267	0.817707	1.01605	0.96988	1.1774	1.05629	1.0502	0.99869	0.96208	1.07251	0.934473	0.982051	0.917	0.819	1.056	0.904	1.26	1.076	1.16	0.296083
GE03607	630	K	DNA gyrase subunit B OS=Streptomyces olivaceus OX=47716 GN=gyrB PE=3 SV=1	gyrB	1	1.50215e-11	150.46	2	FK(1)GLGEMNAEELR	0.67821	3	0.644555	1.17425	1.02748	1.18212		0.971598	1.0502	0.99869	0.96208	1.07251	0.934473	0.982051	0.614	1.176	1.068	1.102		0.989	1.097	0.657627
GE03607	233	K	DNA gyrase subunit B OS=Streptomyces olivaceus OX=47716 GN=gyrB PE=3 SV=1	gyrB	1	0.000252332	105.4	2	FQEMAFLNK(1)GLK	-0.66557	2	0.433644	1.91309			1.52	0.133271	1.0502	0.99869	0.96208	1.07251	0.934473	0.982051	0.413	1.916			1.627	0.136	0.757	0.704946
GE03607	236	K	DNA gyrase subunit B OS=Streptomyces olivaceus OX=47716 GN=gyrB PE=3 SV=1	gyrB	1	7.01555e-07	155.07	2	GLK(1)INLTDER	0.29049	9	1.06982	1.01385	0.850013	1.05372	1.06468	0.947917	1.0502	0.99869	0.96208	1.07251	0.934473	0.982051	1.019	1.015	0.884	0.982	1.139	0.965	1.058	0.475684
GE03607	123	K	DNA gyrase subunit B OS=Streptomyces olivaceus OX=47716 GN=gyrB PE=3 SV=1	gyrB	1	4.54591e-07	98.7	3	GIPVGIVPSEGK(1)PALEVVLTVLHAGGK	1.1005	1					0.977351	1.02265	1.0502	0.99869	0.96208	1.07251	0.934473	0.982051					1.046	1.041
GE03607	301	K	DNA gyrase subunit B OS=Streptomyces olivaceus OX=47716 GN=gyrB PE=3 SV=1	gyrB	1	1.08789e-26	180.32	3	KGELVHPTVIDLEAEDK(1)DK	-0.0085806	7	0.899113	1.02484	1.09007	0.838281	1.12311	1.02459	1.0502	0.99869	0.96208	1.07251	0.934473	0.982051	0.856	1.026	1.133	0.782	1.202	1.043	1.004	0.975357
GE03607	392	K	DNA gyrase subunit B OS=Streptomyces olivaceus OX=47716 GN=gyrB PE=3 SV=1	gyrB	1	2.38364e-08	144.35	2	LGEPQFEGQTK(1)TK	-0.68944	4	1.00014	0.854527	0.970638	0.989087	0.996745	1.18886	1.0502	0.99869	0.96208	1.07251	0.934473	0.982051	0.952	0.856	1.009	0.922	1.067	1.211	1.136	0.251662
GE03607	401	K	DNA gyrase subunit B OS=Streptomyces olivaceus OX=47716 GN=gyrB PE=3 SV=1	gyrB	1	7.22519e-26	211.84	2	LGNTEVK(1)TFVQK	0.052687	9	0.916496	1.17266	1.08405	0.931004	0.921261	0.974528	1.0502	0.99869	0.96208	1.07251	0.934473	0.982051	0.873	1.174	1.127	0.868	0.986	0.992	0.897	0.373009
GE03607	170	K	DNA gyrase subunit B OS=Streptomyces olivaceus OX=47716 GN=gyrB PE=3 SV=1	gyrB	1	5.35398e-10	163.16	2	VAVEVK(1)TDGHR	-0.14504	23	1.02036	1.29962	0.817863	1.19047	1.0392	0.632486	1.0502	0.99869	0.96208	1.07251	0.934473	0.982051	0.972	1.301	0.85	1.11	1.112	0.644	0.918	0.672585
GE03133	395	K	DNA helicase OS=Streptomyces olivaceus OX=47716 GN=BC342_14605 PE=3 SV=1	BC342_14605	1	5.67056e-06	164.53	2	FCATTDTK(1)R	-0.74552	5	1.32169	1.32289		0.914222	0.441207		1.05717	1.02713	1.16858	0.915172	0.982104	0.84984	1.25	1.288		0.999	0.449		0.571	0.251374
GE03133	277	K	DNA helicase OS=Streptomyces olivaceus OX=47716 GN=BC342_14605 PE=3 SV=1	BC342_14605	1	1.09301e-18	184.34	2	K(1)GVYPHLELFDSR	-0.71095	11	0.896799	0.815213	0.823606	1.13967	1.1626	1.16211	1.05717	1.02713	1.16858	0.915172	0.982104	0.84984	0.848	0.794	0.705	1.245	1.184	1.367	1.617	0.00215253
GE03133	99	K	DNA helicase OS=Streptomyces olivaceus OX=47716 GN=BC342_14605 PE=3 SV=1	BC342_14605	1	1.96504e-55	215.71	4	LTLSK(1)HPAHGLVLTTTDRPVLEEVLK	-0.43849	15	1.4209	1.78526	0.91219	0.753971	0.583377	0.544299	1.05717	1.02713	1.16858	0.915172	0.982104	0.84984	1.344	1.738	0.781	0.824	0.594	0.64	0.533	0.0832472
GE03133	237	K	DNA helicase OS=Streptomyces olivaceus OX=47716 GN=BC342_14605 PE=3 SV=1	BC342_14605	1	0.00174087	115.49	2	QWK(1)HELVK	-0.43958	4	1.09043		0.945035	1.21682	0.892234	0.855476	1.05717	1.02713	1.16858	0.915172	0.982104	0.84984	1.031		0.809	1.33	0.908	1.007	1.176	0.433061
GE03133	499	K	DNA helicase OS=Streptomyces olivaceus OX=47716 GN=BC342_14605 PE=3 SV=1	BC342_14605	1	1.21029e-08	116.69	4	VLRPK(1)ADGHQAHFYSVVAR	0.29207	12	1.173	1.06294	0.987303	0.889052	0.981369	0.906336	1.05717	1.02713	1.16858	0.915172	0.982104	0.84984	1.11	1.035	0.845	0.971	0.999	1.066	1.015	0.819395
GE04296	253	K	DNA helicase OS=Streptomyces olivaceus OX=47716 GN=BC342_20635 PE=3 SV=1	BC342_20635	1	1.50807e-06	117.09	2	NSVEK(1)TAEFLSR	0.63743	4	0.906432		1.09357				1.02825	0.819337	0.911447	1.00531	1.17651	1.05914	0.882		1.2
GE05129	749	K	DNA helicase OS=Streptomyces olivaceus OX=47716 GN=BC342_24615 PE=4 SV=1	BC342_24615	1	0.00140731	60.564	4	ATQHLGILHTEPLPK(1)GLR	-0.24217	3	1.1608	1.28993	1.21189	0.650034	0.687352		0.912952	0.966544	0.954135	0.9729	0.986564	1.2069	1.271	1.335	1.27	0.668	0.697		0.528	0.000157893
GE05129	218	K	DNA helicase OS=Streptomyces olivaceus OX=47716 GN=BC342_24615 PE=4 SV=1	BC342_24615	1	8.18461e-20	153.14	3	GVLVVEGGPGTGK(1)TAVALHR	-0.32749	2	1.11953	1.09418	1.22776	0.934435	0.624096		0.912952	0.966544	0.954135	0.9729	0.986564	1.2069	1.226	1.132	1.287	0.96	0.633		0.656	0.0724445
GE04078	12	K	DNA integrity scanning protein DisA OS=Streptomyces olivaceus OX=47716 GN=disA PE=3 SV=1	disA	1	4.89195e-13	141.32	2	AAAPGK(1)SGGSAGADGLMR	-0.24374	3	1.15914	0.996775	1.34059	0.798261	0.791676	0.913562	0.972821	1.08264	1.01419	0.988256	0.946658	0.995434	1.192	0.921	1.322	0.808	0.836	0.918	0.746	0.067804
GE04078	260	K	DNA integrity scanning protein DisA OS=Streptomyces olivaceus OX=47716 GN=disA PE=3 SV=1	disA	1	0.000875188	106.68	2	DYVPEPTAK(1)R	-0.070225	5	0.530887	0.553801	0.507724	1.34237	1.55607	1.50915	0.972821	1.08264	1.01419	0.988256	0.946658	0.995434	0.546	0.512	0.501	1.358	1.644	1.516	2.898	6.44285e-05
GE04078	313	K	DNA integrity scanning protein DisA OS=Streptomyces olivaceus OX=47716 GN=disA PE=3 SV=1	disA	1	0.0115521	88.734	2	LLAK(1)VPR	-1.127	6	1.12542	1.18991	1.203	0.816851	1.00822	0.656597	0.972821	1.08264	1.01419	0.988256	0.946658	0.995434	1.157	1.099	1.186	0.827	1.065	0.66	0.741	0.0857683
GE05189	19	K	DNA ligase OS=Streptomyces olivaceus OX=47716 GN=ligA PE=3 SV=1	ligA	1	1.28324e-34	220.21	3	EK(1)HVQLAEQIEEHR	0.056062	11	0.811403	0.91105	0.743251	1.36621	1.18862	0.979466	0.629204	0.656128	0.683839	1.25914	1.3665	1.40519	1.29	1.389	1.087	1.085	0.87	0.697	0.704	0.0695463
GE05189	339	K	DNA ligase OS=Streptomyces olivaceus OX=47716 GN=ligA PE=3 SV=1	ligA	1	0.000500675	108.81	2	LVDIK(1)VGVGR	0.17223	3	0.403173	0.393453	0.223578	1.42985	1.62379	1.92615	0.629204	0.656128	0.683839	1.25914	1.3665	1.40519	0.641	0.6	0.327	1.136	1.188	1.371	2.357	0.0155415
GE05189	694	K	DNA ligase OS=Streptomyces olivaceus OX=47716 GN=ligA PE=3 SV=1	ligA	1	2.75492e-38	217.09	2	TSFVVVGDNPGSK(1)YDK	-0.18545	3	0.984902	1.15179	1.00271	0.816279	0.988117	1.0562	0.629204	0.656128	0.683839	1.25914	1.3665	1.40519	1.565	1.755	1.466	0.648	0.723	0.752	0.444	0.000296732
GE05189	697	K	DNA ligase OS=Streptomyces olivaceus OX=47716 GN=ligA PE=3 SV=1	ligA	1	0.0035365	91.516	2	YDK(1)AMQLK	1.01	7	0.667375	0.913471	0.721243	1.19089	1.26149	1.24553	0.629204	0.656128	0.683839	1.25914	1.3665	1.40519	1.061	1.392	1.055	0.946	0.923	0.886	0.785	0.0669356
GE05189	37	K	DNA ligase OS=Streptomyces olivaceus OX=47716 GN=ligA PE=3 SV=1	ligA	1	3.37287e-22	184.1	2	YYVK(1)DAPVVSDAEFDR	0.78148	2				0.956352	1.10045	0.9432	0.629204	0.656128	0.683839	1.25914	1.3665	1.40519				0.76	0.805	0.671
GE01720	873	K	DNA polymerase I OS=Streptomyces olivaceus OX=47716 GN=polA PE=3 SV=1	polA	1	0.00149955	121.31	2	AK(1)AEELVR	-0.051957	4	1.19569	1.10558	1.0519	0.64683			0.996353	1.09575	1.02963	0.974258	0.958871	0.945135	1.2	1.009	1.022	0.664			0.617
GE01720	269	K	DNA polymerase I OS=Streptomyces olivaceus OX=47716 GN=polA PE=3 SV=1	polA	1	0.000239955	84.309	2	QVELPK(1)SVTELER	-0.10654	1	1.19342	1.26467	1.04494	0.75619		0.740781	0.996353	1.09575	1.02963	0.974258	0.958871	0.945135	1.198	1.154	1.015	0.776		0.784	0.695	0.011435
GE01720	90	K	DNA polymerase I OS=Streptomyces olivaceus OX=47716 GN=polA PE=3 SV=1	polA	1	2.98144e-07	146.69	2	SEEFTEYK(1)ANR	-0.18571	1			1				0.996353	1.09575	1.02963	0.974258	0.958871	0.945135			0.971
GE03960	310	K	DNA polymerase III subunit delta OS=Streptomyces olivaceus OX=47716 GN=BC342_18945 PE=4 SV=1	BC342_18945	1	0.00897758	105.04	2	DLEADQK(1)R	0.062877	1							1.0466	0.880029	1.14161	0.908214	1.06708	0.956466
GE03960	145	K	DNA polymerase III subunit delta OS=Streptomyces olivaceus OX=47716 GN=BC342_18945 PE=4 SV=1	BC342_18945	1	9.82235e-05	118.81	2	LNEK(1)SANAVLK	0.078772	6	1.28742	1.22252	1.20649		0.762395	0.521178	1.0466	0.880029	1.14161	0.908214	1.06708	0.956466	1.23	1.389	1.057		0.714	0.545	0.514	0.0185627
GE02207	38	K	DNA primase OS=Streptomyces olivaceus OX=47716 GN=dnaG PE=3 SV=1	dnaG	1	0.000185135	79.013	3	NAGGGNLK(1)GLCPFHDEK	-0.31913	1			0.732067	1.03508	1.1335	1.09936	0.940868	0.925792	1.05378	1.095	0.915239	1.06932			0.695	0.945	1.238	1.028	1.54
GE01238	185	K	DNA repair protein OS=Streptomyces olivaceus OX=47716 GN=BC342_05340 PE=4 SV=1	BC342_05340	1	0.016122	48.568	3	K(1)QHFAQLDAQR	0.6131	1						1	0.948391	1.01081	1.07377	0.968442	1.00166	0.996924						1.003
GE01238	164	K	DNA repair protein OS=Streptomyces olivaceus OX=47716 GN=BC342_05340 PE=4 SV=1	BC342_05340	1	2.18127e-06	157.78	3	K(1)SDDELWHR	-0.29647	6		0.986891	1.04535	1.11432	0.87164	0.981798	0.948391	1.01081	1.07377	0.968442	1.00166	0.996924		0.976	0.974	1.151	0.87	0.985	1.028	0.855435
GE01238	98	K	DNA repair protein OS=Streptomyces olivaceus OX=47716 GN=BC342_05340 PE=4 SV=1	BC342_05340	1	0.00112002	92.445	2	LDK(1)LVASVESR	0.42915	5	0.872099	1.16789	1.1942	0.689821	1.00941	1.06658	0.948391	1.01081	1.07377	0.968442	1.00166	0.996924	0.92	1.155	1.112	0.712	1.008	1.07	0.875	0.378507
GE01238	296	K	DNA repair protein OS=Streptomyces olivaceus OX=47716 GN=BC342_05340 PE=4 SV=1	BC342_05340	1	0.000465372	104.2	2	LVPVTDLK(1)AAR	-1.2393	6	1.0589	1.02326	1.0043	0.983311	0.906963	1.02326	0.948391	1.01081	1.07377	0.968442	1.00166	0.996924	1.117	1.012	0.935	1.015	0.905	1.026	0.961	0.589654
GE01238	156	K	DNA repair protein OS=Streptomyces olivaceus OX=47716 GN=BC342_05340 PE=4 SV=1	BC342_05340	1	3.09065e-12	168.25	2	SLVDTWK(1)GLPR	0.86651	6	1.17525	1.20505	1.01113	0.845349	0.979305	0.78391	0.948391	1.01081	1.07377	0.968442	1.00166	0.996924	1.239	1.192	0.942	0.873	0.978	0.786	0.782	0.0843691
GE01238	67	K	DNA repair protein OS=Streptomyces olivaceus OX=47716 GN=BC342_05340 PE=4 SV=1	BC342_05340	1	3.1968e-08	120.63	3	TTDLSTK(1)DAQTAIGHLR	-0.40841	5	0.913801	0.99487	1.15479	0.9905	0.83267	1.11337	0.948391	1.01081	1.07377	0.968442	1.00166	0.996924	0.964	0.984	1.075	1.023	0.831	1.117	0.983	0.812649
GE01238	60	K	DNA repair protein OS=Streptomyces olivaceus OX=47716 GN=BC342_05340 PE=4 SV=1	BC342_05340	1	0.000504075	123.86	2	VK(1)TTDLSTK	0.1875	8	1.38521	1.58403	1.24886	0.721742	0.623533	0.436632	0.948391	1.01081	1.07377	0.968442	1.00166	0.996924	1.461	1.567	1.163	0.745	0.622	0.438	0.431	0.00887078
GE03605	166	K	DNA replication and repair protein RecF OS=Streptomyces olivaceus OX=47716 GN=recF PE=3 SV=1	recF	1	6.09743e-05	123.6	2	NTLLK(1)SAALAR	-2.1451	6	0.795902	0.842542	0.925572	0.982261	1.1882	1.26552	0.962184	0.857172	0.924401	0.854268	1.17682	1.22516	0.827	0.983	1.001	1.15	1.01	1.033	1.136	0.150269
GE00776	5	K	DNA starvation/stationary phase protection protein OS=Streptomyces olivaceus OX=47716 GN=BC342_03145 PE=3 SV=1	BC342_03145	1	5.45037e-43	196.37	3	SSPK(1)SSSSAQHSSDGSQPWLHQQGR	-0.09668	5				1.05163	0.976623	0.97175
GE06951	96	K	DNA starvation/stationary phase protection protein OS=Streptomyces olivaceus OX=47716 GN=BC342_33375 PE=3 SV=1	BC342_33375	1	3.96924e-05	150.36	2	K(1)WDDYSIGR	-0.046417	6	1.29164	1.40801	1.33466	0.663498	0.651429	0.650754	1.25604	1.16598	1.34647	0.72095	0.783394	0.727161	1.028	1.208	0.991	0.92	0.832	0.895	0.82	0.0450454
GE05478	423	K	DNA topoisomerase (ATP-hydrolyzing) OS=Streptomyces olivaceus OX=47716 GN=BC342_26345 PE=4 SV=1	BC342_26345	1	4.17635e-05	162.5	2	AFLTSTK(1)R	-0.39131	4		1.38058	1.26994	0.675531	0.673947		1.0746	1.13677	1.16024	0.834109	0.891423	0.902859		1.214	1.095	0.81	0.756		0.678	0.0246925
GE05478	250	K	DNA topoisomerase (ATP-hydrolyzing) OS=Streptomyces olivaceus OX=47716 GN=BC342_26345 PE=4 SV=1	BC342_26345	1	2.71985e-72	258.78	2	DEFGLGDGGSK(1)GEESFR	0.058305	3	1.2392	1.07243	1.23448	0.899279	0.819217	0.735404	1.0746	1.13677	1.16024	0.834109	0.891423	0.902859	1.153	0.943	1.064	1.078	0.919	0.815	0.89	0.296252
GE05478	102	K	DNA topoisomerase (ATP-hydrolyzing) OS=Streptomyces olivaceus OX=47716 GN=BC342_26345 PE=4 SV=1	BC342_26345	1	1.17607e-09	116.04	3	GIPVDVEPK(1)TGLSGVEVVMTK	-0.39318	3	0.985979	1.01402					1.0746	1.13677	1.16024	0.834109	0.891423	0.902859	0.918	0.892
GE05478	517	K	DNA topoisomerase (ATP-hydrolyzing) OS=Streptomyces olivaceus OX=47716 GN=BC342_26345 PE=4 SV=1	BC342_26345	1	1.40487e-32	218.18	2	ILNVQK(1)SSVTDMLK	-0.74104	6	1.33661	1.34513	1.29127	0.524046	0.718048	0.78489	1.0746	1.13677	1.16024	0.834109	0.891423	0.902859	1.244	1.183	1.113	0.628	0.806	0.869	0.651	0.0132358
GE05478	629	K	DNA topoisomerase (ATP-hydrolyzing) OS=Streptomyces olivaceus OX=47716 GN=BC342_26345 PE=4 SV=1	BC342_26345	1	1.0085e-06	149.94	2	LMEFQSK(1)NIR	-0.11385	7	1.12002	1.11987	1.36223	0.714915	0.81547	0.867496	1.0746	1.13677	1.16024	0.834109	0.891423	0.902859	1.042	0.985	1.174	0.857	0.915	0.961	0.854	0.0636247
GE05478	335	K	DNA topoisomerase (ATP-hydrolyzing) OS=Streptomyces olivaceus OX=47716 GN=BC342_26345 PE=4 SV=1	BC342_26345	1	1.97733e-10	121.35	3	SFVNIIATPK(1)GGTHVAGFEQAVAR	1.2909	2	1.05543	1.09065			1.21346	0.640465	1.0746	1.13677	1.16024	0.834109	0.891423	0.902859	0.982	0.959			1.361	0.709	1.066	0.973625
GE05478	634	K	DNA topoisomerase (ATP-hydrolyzing) OS=Streptomyces olivaceus OX=47716 GN=BC342_26345 PE=4 SV=1	BC342_26345	1	0.000561893	151.29	2	YK(1)DSIQR	-0.0014482	3	1.35479	0.963854	1.27957	0.401783			1.0746	1.13677	1.16024	0.834109	0.891423	0.902859	1.261	0.848	1.103	0.482			0.45
GE05506	222	K	DNA topoisomerase (ATP-hydrolyzing) OS=Streptomyces olivaceus OX=47716 GN=BC342_26455 PE=3 SV=1	BC342_26455	1	1.38686e-40	191.9	4	HPNADLEALMK(1)HVPGPDLPTGGR	0.34702	25	0.86829	1.12789	1.10741	1.1557	0.79679	0.943924	1.09929	1.09753	1.09048	0.870282	0.891902	0.950515	0.79	1.028	1.016	1.328	0.893	0.993	1.134	0.463552
GE05506	456	K	DNA topoisomerase (ATP-hydrolyzing) OS=Streptomyces olivaceus OX=47716 GN=BC342_26455 PE=3 SV=1	BC342_26455	1	0.000241036	135.79	2	IELESEK(1)DR	1.6664	5	1.23382	1.40202	1.05522	0.862408	0.737048	0.709486	1.09929	1.09753	1.09048	0.870282	0.891902	0.950515	1.122	1.277	0.968	0.991	0.826	0.746	0.761	0.0767669
GE05506	304	K	DNA topoisomerase (ATP-hydrolyzing) OS=Streptomyces olivaceus OX=47716 GN=BC342_26455 PE=3 SV=1	BC342_26455	1	8.3069e-06	116.54	2	LQGIADVK(1)DLTDR	-0.81547	6	0.932101	0.954866	1.11106	0.959021	1.03602	1.00694	1.09929	1.09753	1.09048	0.870282	0.891902	0.950515	0.848	0.87	1.019	1.102	1.162	1.059	1.214	0.0362044
GE05506	489	K	DNA topoisomerase (ATP-hydrolyzing) OS=Streptomyces olivaceus OX=47716 GN=BC342_26455 PE=3 SV=1	BC342_26455	1	0.0121156	66.056	2	LVSAELAVVAK(1)K	-0.48022	2	1.22361	1.15782		0.808734	0.911891	0.897947	1.09929	1.09753	1.09048	0.870282	0.891902	0.950515	1.113	1.055		0.929	1.022	0.945	0.891	0.0726774
GE05506	809	K	DNA topoisomerase (ATP-hydrolyzing) OS=Streptomyces olivaceus OX=47716 GN=BC342_26455 PE=3 SV=1	BC342_26455	1	2.92801e-18	159.52	2	RDGSGVSLPK(1)TVSVVAGPA	0.074053	6	0.845219	1.18929	1.57219	0.799599	0.70951	0.884195	1.09929	1.09753	1.09048	0.870282	0.891902	0.950515	0.769	1.084	1.442	0.919	0.796	0.93	0.803	0.371079
GE05506	7	K	DNA topoisomerase (ATP-hydrolyzing) OS=Streptomyces olivaceus OX=47716 GN=BC342_26455 PE=3 SV=1	BC342_26455	1	3.28805e-12	160.15	2	STK(1)TPPPDDSYEEK	0.20466	4	0.593032	0.810255	0.590851	1.4003	1.54811	1.05745	1.09929	1.09753	1.09048	0.870282	0.891902	0.950515	0.539	0.738	0.542	1.609	1.736	1.113	2.451	0.00666079
GE05506	542	K	DNA topoisomerase (ATP-hydrolyzing) OS=Streptomyces olivaceus OX=47716 GN=BC342_26455 PE=3 SV=1	BC342_26455	1	7.33396e-52	246.26	2	TANDDALVTEK(1)GAGR	0.019738	3	1.21318	1.2612	1.36515	0.648716	0.827573	0.684181	1.09929	1.09753	1.09048	0.870282	0.891902	0.950515	1.104	1.149	1.252	0.745	0.928	0.72	0.683	0.0116276
GE05506	548	K	DNA topoisomerase (ATP-hydrolyzing) OS=Streptomyces olivaceus OX=47716 GN=BC342_26455 PE=3 SV=1	BC342_26455	1	4.29642e-18	170.56	3	VK(1)HDLIVSAVPATAR	-0.33116	7	1.54937	1.45234	1.41718	0.546229	0.562253	0.472626	1.09929	1.09753	1.09048	0.870282	0.891902	0.950515	1.409	1.323	1.3	0.628	0.63	0.497	0.435	0.000524419
GE05506	87	K	DNA topoisomerase (ATP-hydrolyzing) OS=Streptomyces olivaceus OX=47716 GN=BC342_26455 PE=3 SV=1	BC342_26455	1	5.78038e-16	146.25	4	VVGEVMGK(1)LHPHGDASIYDALVR	0.6692	15	1.17045	0.980003	1.33371	0.690512	0.850934	0.974388	1.09929	1.09753	1.09048	0.870282	0.891902	0.950515	1.065	0.893	1.223	0.793	0.954	1.025	0.871	0.318961
GE05506	644	K	DNA topoisomerase (ATP-hydrolyzing) OS=Streptomyces olivaceus OX=47716 GN=BC342_26455 PE=3 SV=1	BC342_26455	1	2.07865e-13	145.71	2	VVPDYPSNK(1)DELEVIALR	-0.4672	7	1.02691	1.21318	1.50056		0.564858	0.694501	1.09929	1.09753	1.09048	0.870282	0.891902	0.950515	0.934	1.105	1.376		0.633	0.731	0.599	0.0474153
GE03958	886	K	DNA topoisomerase 1 OS=Streptomyces olivaceus OX=47716 GN=topA PE=3 SV=1	topA	1	2.1691e-05	157.86	2	GYELLAEK(1)R	-0.47822	6	1.21005	1.38096	1.23524	0.732731	0.68295	0.758068	1.19868	1.20677	1.18311	0.829576	0.779209	0.802662	1.009	1.144	1.044	0.883	0.876	0.944	0.845	0.0196884
GE03958	257	K	DNA topoisomerase 1 OS=Streptomyces olivaceus OX=47716 GN=topA PE=3 SV=1	topA	1	1.83068e-77	283.21	3	LK(1)SADTLHLDEANAR	-0.21918	10	1.31785	1.44359	1.30601	0.672963	0.651609	0.607976	1.19868	1.20677	1.18311	0.829576	0.779209	0.802662	1.099	1.196	1.104	0.811	0.836	0.757	0.707	0.000997645
GE03958	499	K	DNA topoisomerase 1 OS=Streptomyces olivaceus OX=47716 GN=topA PE=3 SV=1	topA	1	2.702e-85	242.01	4	RLPQVAEGDALTAEEIAVDGHATK(1)PPAR	0.4131	9	1.12089	1.38984	1.50229	0.672098	0.746438	0.568433	1.19868	1.20677	1.18311	0.829576	0.779209	0.802662	0.935	1.152	1.27	0.81	0.958	0.708	0.738	0.0728858
GE03958	412	K	DNA topoisomerase 1 OS=Streptomyces olivaceus OX=47716 GN=topA PE=3 SV=1	topA	1	0.000119224	154.35	2	LYELIWK(1)R	0.29511	5	2.0034	2.05144	0.00400007	0.500477	0.530216	0.910466	1.19868	1.20677	1.18311	0.829576	0.779209	0.802662	1.671	1.7	0.003	0.603	0.68	1.134	0.716	0.563455
GE03958	136	K	DNA topoisomerase 1 OS=Streptomyces olivaceus OX=47716 GN=topA PE=3 SV=1	topA	1	1.75876e-10	163.66	3	MVFHEITK(1)DAIR	0.055011	14	1.2762	1.39239	1.46377	0.710227	0.617181	0.540225	1.19868	1.20677	1.18311	0.829576	0.779209	0.802662	1.065	1.154	1.237	0.856	0.792	0.673	0.672	0.008448
GE03958	733	K	DNA topoisomerase 1 OS=Streptomyces olivaceus OX=47716 GN=topA PE=3 SV=1	topA	1	1.64329e-54	220.69	2	YGPYVTEVLPEGTPK(1)TGK	0.1327	6	1.15695	1.22862	1.47711	0.75303	0.769973	0.614311	1.19868	1.20677	1.18311	0.829576	0.779209	0.802662	0.965	1.018	1.248	0.908	0.988	0.765	0.824	0.149624
GE05409	51	K	DNA-(apurinic or apyrimidinic site) lyase OS=Streptomyces olivaceus OX=47716 GN=BC342_26015 PE=3 SV=1	BC342_26015	1	0.00737916	94.401	2	GK(1)HLLAR	-0.18625	3	1.10294	0.985353		0.911709
GE01790	104	K	DNA-binding protein OS=Streptomyces olivaceus OX=47716 GN=BC342_08050 PE=4 SV=1	BC342_08050	1	3.2924e-51	247.13	2	TPGTATAAK(1)TAVPK	-0.16925	3				1.11689	0.888879	0.994235				1.3051	0.848963	0.845934				0.856	1.047	1.175
GE03412	26	K	DNA-binding protein OS=Streptomyces olivaceus OX=47716 GN=BC342_16000 PE=4 SV=1	BC342_16000	1	0.00483326	87.639	2	VDPK(1)TVTR	-0.12297	4	0.786246	0.754844	0.738245	1.46058	1.4129	0.847186	0.388932	0.47141	0.443702	1.77702	1.6871	1.23184	2.022	1.601	1.664	0.822	0.837	0.688	0.444	0.00105895
GE03618	125	K	DNA-binding protein OS=Streptomyces olivaceus OX=47716 GN=BC342_17025 PE=4 SV=1	BC342_17025	1	8.16802e-41	188.98	3	SQGGSVLSNTTQTTSSSGAPTVK(1)R	-0.95253	6	0.938466	0.865123	0.775634	1.24418	0.998442	1.17816	1.01284	0.999017	1.0558	1.01037	0.971814	0.950158	0.927	0.866	0.735	1.231	1.027	1.24	1.384	0.0243693
GE05246	13	K	DNA-binding protein OS=Streptomyces olivaceus OX=47716 GN=BC342_25190 PE=3 SV=1	BC342_25190	1	1.81268e-08	132.09	2	AQLVEAIADK(1)VGGR	-0.035375	4	0.93215	1.06785							1.49313	0.730302	0.776564
GE05246	96	K	DNA-binding protein OS=Streptomyces olivaceus OX=47716 GN=BC342_25190 PE=3 SV=1	BC342_25190	1	0.00221743	100.79	2	LPK(1)NDIAVK	2.4765	8	1.52582	1.94619	1.40694	0.34192	0.438784	0.340337			1.49313	0.730302	0.776564				0.942	0.468	0.565		0.548
GE05543	593	K	DNA-binding protein OS=Streptomyces olivaceus OX=47716 GN=BC342_26615 PE=4 SV=1	BC342_26615	1	1.39226e-24	193.16	2	PVIEYVK(1)GLR	0.35102	11	1.21095	1.44991	1.40622	0.761231	0.502549	0.669139
GE05543	526	K	DNA-binding protein OS=Streptomyces olivaceus OX=47716 GN=BC342_26615 PE=4 SV=1	BC342_26615	1	2.78503e-10	153.95	3	VHSVVLISK(1)IHR	-1.0757	8	1.35266	1.06016	1.43568	0.704988	0.880736	0.565776
GE06735	62	K	DNA-binding protein OS=Streptomyces olivaceus OX=47716 GN=BC342_32300 PE=4 SV=1	BC342_32300	1	0.000834871	75.764	3	NK(1)GDLTDDDYEHMR	0.052246	3		0.595684	0.785646	1.15311	1.22419	1.24137
GE00397	34	K	DNA-binding response regulator OS=Streptomyces olivaceus OX=47716 GN=BC342_01305 PE=4 SV=1	BC342_01305	1	0.000642535	94.309	3	GK(1)DVLTYHR	-0.91769	6	0.927983	0.957411	1.0737	0.759723	1.05679	1.2244	0.870571	0.956429	1.173				1.066	1.001	0.915
GE01376	190	K	DNA-binding response regulator OS=Streptomyces olivaceus OX=47716 GN=BC342_06055 PE=4 SV=1	BC342_06055	1	4.08972e-44	200.99	4	GLSNAEIAADLFVSETTVK(1)THVGHVLTK	-0.36994	3	0.569277	1.93341	1.13378	0.363527			1.17288	1.24539	1.19826	0.811137	0.74271	0.829616	0.485	1.552	0.946	0.448			0.451
GE01376	199	K	DNA-binding response regulator OS=Streptomyces olivaceus OX=47716 GN=BC342_06055 PE=4 SV=1	BC342_06055	1	4.08507e-33	219.93	4	THVGHVLTK(1)LGLR	0.079027	26	0.85986	1.52261	1.30782	0.765906	0.929539	0.614271	1.17288	1.24539	1.19826	0.811137	0.74271	0.829616	0.733	1.223	1.091	0.944	1.252	0.74	0.964	0.872091
GE01376	139	K	DNA-binding response regulator OS=Streptomyces olivaceus OX=47716 GN=BC342_06055 PE=4 SV=1	BC342_06055	1	3.22911e-24	165.46	3	LLDK(1)YATHLPSGDEPVPDTLHTLTER	-0.29748	11	1.34486	0.873059	1.43424	0.714473	0.803089	0.830278	1.17288	1.24539	1.19826	0.811137	0.74271	0.829616	1.147	0.701	1.197	0.881	1.081	1.001	0.973	0.986889
GE01835	166	K	DNA-binding response regulator OS=Streptomyces olivaceus OX=47716 GN=BC342_08270 PE=4 SV=1	BC342_08270	1	0.0103179	70.856	2	LVAK(1)GLSYK	0.073639	5	1.4789	1.35297	1.55198	0.528956	0.596895	0.490297	0.95016	0.973872	1.14436	0.983923	1.02746	0.920228	1.556	1.389	1.356	0.538	0.581	0.533	0.384	4.57563e-05
GE01880	194	K	DNA-binding response regulator OS=Streptomyces olivaceus OX=47716 GN=BC342_08480 PE=4 SV=1	BC342_08480	1	9.03764e-25	192.86	3	LAVSPLTVK(1)THVNR	-0.11788	4	0.971898	1.19529	1.01838	0.901897	0.932631	0.979906	1.22156	1.32827	1.01877	0.787088	0.850773	0.79353	0.796	0.9	1	1.146	1.096	1.235	1.29	0.02597
GE01926	185	K	DNA-binding response regulator OS=Streptomyces olivaceus OX=47716 GN=BC342_08725 PE=4 SV=1	BC342_08725	1	2.15646e-05	117.23	2	AIAK(1)HTANIFAK	-0.17914	12	1.27787	1.14566	1.66299	0.574659	0.744158	0.594654	1.03286	1.36663	1.13863	0.714144	0.843399	0.904334	1.237	0.838	1.461	0.805	0.882	0.658	0.663	0.102844
GE01982	184	K	DNA-binding response regulator OS=Streptomyces olivaceus OX=47716 GN=BC342_09015 PE=4 SV=1	BC342_09015	1	1.99709e-08	138.94	4	LVVTDGAVHK(1)HIR	-1.3483	12	1.20781	1.05134	1.028	0.917342	0.737837	1.05766
GE02757	247	K	DNA-binding response regulator OS=Streptomyces olivaceus OX=47716 GN=BC342_13020 PE=4 SV=1	BC342_13020	1	0.00129196	138.55	2	EK(1)ILEIR	-0.18534	6		0.460009	0.484276	1.28463	1.36574	1.40534	0.973275	1.13254	1.21007	0.937477	0.863186	0.883457		0.406	0.4	1.37	1.582	1.591	3.758	0.000241706
GE02757	221	K	DNA-binding response regulator OS=Streptomyces olivaceus OX=47716 GN=BC342_13020 PE=4 SV=1	BC342_13020	1	3.61369e-63	266.12	3	ELFISENTVK(1)NHVR	0.44321	9	1.38868	1.21779	1.24228	0.682418	0.648172	0.820656	0.973275	1.13254	1.21007	0.937477	0.863186	0.883457	1.427	1.075	1.027	0.728	0.751	0.929	0.682	0.0423205
GE02757	172	K	DNA-binding response regulator OS=Streptomyces olivaceus OX=47716 GN=BC342_13020 PE=4 SV=1	BC342_13020	1	7.94769e-51	264.3	2	LLTEFK(1)SMIQR	1.2942	2		0.615786	2.01069		0.373525		0.973275	1.13254	1.21007	0.937477	0.863186	0.883457		0.544	1.662		0.433		0.393
GE02762	46	K	DNA-binding response regulator OS=Streptomyces olivaceus OX=47716 GN=BC342_13045 PE=4 SV=1	BC342_13045	1	3.26886e-17	166.7	2	ETK(1)PDLVLLDLMLPGR	0.43866	7	0.960945	1.27676	1.00985	0.919261	0.984715	0.848463	1.00116	0.995632	0.957858	0.964695	1.01717	1.06349	0.96	1.282	1.054	0.953	0.968	0.798	0.825	0.147538
GE02762	165	K	DNA-binding response regulator OS=Streptomyces olivaceus OX=47716 GN=BC342_13045 PE=4 SV=1	BC342_13045	1	8.39999e-07	171.53	2	K(1)PWQVFTR	-1.6037	7	1.16361	1.16736	1.19464	0.763071	0.751117	0.960212	1.00116	0.995632	0.957858	0.964695	1.01717	1.06349	1.162	1.172	1.247	0.791	0.738	0.903	0.679	0.00350936
GE02762	107	K	DNA-binding response regulator OS=Streptomyces olivaceus OX=47716 GN=BC342_13045 PE=4 SV=1	BC342_13045	1	0.00388385	126.04	2	PK(1)ELVAR	-0.42789	6	0.987373	1.24012	1.28502	0.799678	0.828755	0.859051	1.00116	0.995632	0.957858	0.964695	1.01717	1.06349	0.986	1.246	1.342	0.829	0.815	0.808	0.686	0.0167698
GE03230	150	K	DNA-binding response regulator OS=Streptomyces olivaceus OX=47716 GN=BC342_15090 PE=4 SV=1	BC342_15090	1	2.96771e-19	170.95	3	HVVTVGGTK(1)VDLPLK	-1.7314	6	1.19123	1.19199	1.52847	0.694352	0.70009	0.693865	1.01052	0.982599	1.03381	0.958366	0.998003	1.0167	1.179	1.213	1.478	0.725	0.701	0.682	0.545	0.00118939
GE03230	198	K	DNA-binding response regulator OS=Streptomyces olivaceus OX=47716 GN=BC342_15090 PE=4 SV=1	BC342_15090	1	9.6614e-07	169.57	2	TLDVHVK(1)R	0.031986	6	1.01843	1.12083	1.58261	0.782527	0.846552	0.649052	1.01052	0.982599	1.03381	0.958366	0.998003	1.0167	1.008	1.141	1.531	0.817	0.848	0.638	0.626	0.0393093
GE03230	191	K	DNA-binding response regulator OS=Streptomyces olivaceus OX=47716 GN=BC342_15090 PE=4 SV=1	BC342_15090	1	9.93872e-55	227.56	2	VWGADYVGDTK(1)TLDVHVK	-0.89079	10	1.41632	1.06443	1.32954	0.748438	0.7533	0.687965	1.01052	0.982599	1.03381	0.958366	0.998003	1.0167	1.402	1.083	1.286	0.781	0.755	0.677	0.587	0.00373523
GE03355	200	K	DNA-binding response regulator OS=Streptomyces olivaceus OX=47716 GN=BC342_15610 PE=4 SV=1	BC342_15610	1	0.0242443	60.682	2	ILAK(1)TGSR	0.80972	1	1.48793	1.53299	1.21928	0.667479	0.583182	0.509138	1.05548	0.94609	0.99843				1.41	1.62	1.221
GE03355	191	K	DNA-binding response regulator OS=Streptomyces olivaceus OX=47716 GN=BC342_15610 PE=4 SV=1	BC342_15610	1	1.48444e-12	159	3	LHLAESTVK(1)THVGR	-0.066829	7	1.27096	1.30422	1.18017	0.691082	0.767547	0.786015	1.05548	0.94609	0.99843				1.204	1.379	1.182
GE03473	216	K	DNA-binding response regulator OS=Streptomyces olivaceus OX=47716 GN=BC342_16315 PE=4 SV=1	BC342_16315	1	0.0015332	91.265	2	VLSK(1)AQILDR	-1.684	7	1.53223	1.70882	1.91423	0.304716	0.253673	0.286321	1.21653	1.67782	1.64729	0.469974	0.508949	0.479444	1.26	1.018	1.162	0.648	0.498	0.597	0.507	0.00237833
GE03659	127	K	DNA-binding response regulator OS=Streptomyces olivaceus OX=47716 GN=BC342_17235 PE=4 SV=1	BC342_17235	1	3.32248e-05	86.772	2	EVAAGK(1)SLLDPSATAR	0.50574	1	1.30464	1.21302	1.03451	0.817881	0.629945		0.985719	1.07547	0.938809				1.324	1.128	1.102
GE03712	201	K	DNA-binding response regulator OS=Streptomyces olivaceus OX=47716 GN=BC342_17510 PE=4 SV=1	BC342_17510	1	0.00221028	95.531	2	VLTK(1)LDLR	-0.47653	1	1.13178	1.00031	1.17859	0.711932	0.847583	1.12981
GE03843	195	K	DNA-binding response regulator OS=Streptomyces olivaceus OX=47716 GN=BC342_18040 PE=4 SV=1	BC342_18040	1	1.91054e-09	147.18	3	LVVAEQTVK(1)THVGR	0.024327	4	0.858377	1.2733	1.17214	0.905171	1.1184	0.672623
GE03845	193	K	DNA-binding response regulator OS=Streptomyces olivaceus OX=47716 GN=BC342_18050 PE=4 SV=1	BC342_18050	1	0.00142741	71.531	3	LVVAESTIK(1)THVSR	-0.94477	2			0.979499	1.0205
GE04048	199	K	DNA-binding response regulator OS=Streptomyces olivaceus OX=47716 GN=BC342_19450 PE=4 SV=1	BC342_19450	1	0.0015959	117.17	2	ILTK(1)LNLR	-0.20858	3		0.969054	1.38624		0.86322	0.781489	1.24118	1.44424	1.19154	0.667684	0.842659	0.612692		0.671	1.163		1.024	1.276	1.254	0.475972
GE04048	190	K	DNA-binding response regulator OS=Streptomyces olivaceus OX=47716 GN=BC342_19450 PE=4 SV=1	BC342_19450	1	4.82628e-18	181.4	3	LVLSEATVK(1)THVGR	-0.27894	12	1.21618	1.25012	1.68323	0.628074	0.630435	0.591962	1.24118	1.44424	1.19154	0.667684	0.842659	0.612692	0.98	0.866	1.413	0.941	0.748	0.966	0.815	0.323079
GE04326	193	K	DNA-binding response regulator OS=Streptomyces olivaceus OX=47716 GN=BC342_20780 PE=4 SV=1	BC342_20780	1	4.67216e-09	121.74	3	QLVVSDGAVEK(1)HVSNIFMK	-0.26496	4		1.01805	1.08423	0.860796	1.15094	0.885984	0.978124	0.962964	0.91005	1.02366	1.00232	1.12288		1.057	1.191	0.841	1.148	0.789	0.824	0.27876
GE04506	174	K	DNA-binding response regulator OS=Streptomyces olivaceus OX=47716 GN=BC342_21585 PE=4 SV=1	BC342_21585	1	3.24914e-32	215.46	2	ELFLSEDTVK(1)THAR	0.52906	10	1.05348	0.999722	0.980676	0.987241	1.03375	0.945124	0.881566	0.961718	0.950322	1.08427	1.04521	1.07691	1.195	1.04	1.032	0.911	0.989	0.878	0.85	0.0530088
GE04646	200	K	DNA-binding response regulator OS=Streptomyces olivaceus OX=47716 GN=BC342_22245 PE=4 SV=1	BC342_22245	1	2.98654e-24	190.26	2	AK(1)VEDVPSSPTLIR	0.056232	6	1.00555	1.06053	1.12833	0.866585	0.913566	1.02544	1.04819	1.0237	0.992594	0.992121	0.947304	0.996092	0.959	1.036	1.137	0.873	0.964	1.029	0.915	0.266147
GE05097	10	K	DNA-binding response regulator OS=Streptomyces olivaceus OX=47716 GN=BC342_24460 PE=4 SV=1	BC342_24460	1	0.00183405	101.64	2	LLIVEDEK(1)R	0.89503	4	1.10306		1.32653			0.570413
GE05151	188	K	DNA-binding response regulator OS=Streptomyces olivaceus OX=47716 GN=BC342_24720 PE=4 SV=1	BC342_24720	1	6.77209e-63	259.47	3	LHMSEATVK(1)TYVSR	0.43557	6	0.428478	0.283345	0.325497	1.70111	1.78245	1.47912	0.929417	1.09593	0.974652				0.461	0.259	0.334
GE05151	197	K	DNA-binding response regulator OS=Streptomyces olivaceus OX=47716 GN=BC342_24720 PE=4 SV=1	BC342_24720	1	2.72835e-10	179.37	2	VLTK(1)LDCDNR	-0.14385	5	0.991275		0.867699	1.05033	1.09029	1.00041	0.929417	1.09593	0.974652				1.067		0.89
GE05481	194	K	DNA-binding response regulator OS=Streptomyces olivaceus OX=47716 GN=BC342_26360 PE=4 SV=1	BC342_26360	1	0.000832077	68.243	3	LHVSTATVK(1)THINNLFAK	0.28171	5		1.23974	1.27688	0.952856	0.762733	0.767791
GE01780	518	K	DNA-directed DNA polymerase OS=Streptomyces olivaceus OX=47716 GN=BC342_08000 PE=4 SV=1	BC342_08000	1	0.00181428	91.584	2	GMYEAEPDVK(1)K	-0.56627	6	0.356784	0.435478	0.474247	1.5231	1.41528	1.79511	1.07077	1.0521	1.00422	0.912666	0.991114	0.969129	0.333	0.414	0.472	1.669	1.428	1.852	4.06	0.000375621
GE01780	1147	K	DNA-directed DNA polymerase OS=Streptomyces olivaceus OX=47716 GN=BC342_08000 PE=4 SV=1	BC342_08000	1	0.00215604	83.309	2	LQGPTK(1)TTVLR	-0.16891	5	1.07413	0.958636	1.43666	0.818615	0.821282	0.890677	1.07077	1.0521	1.00422	0.912666	0.991114	0.969129	1.003	0.911	1.431	0.897	0.829	0.919	0.791	0.199342
GE01780	112	K	DNA-directed DNA polymerase OS=Streptomyces olivaceus OX=47716 GN=BC342_08000 PE=4 SV=1	BC342_08000	1	0.0181594	44.294	3	TMWATNSK(1)GLHNLFR	-0.46211	1	0.92626	0.645705	1.28223		1.06732	1.07849	1.07077	1.0521	1.00422	0.912666	0.991114	0.969129	0.865	0.614	1.277		1.077	1.113	1.192	0.479733
GE01780	897	K	DNA-directed DNA polymerase OS=Streptomyces olivaceus OX=47716 GN=BC342_08000 PE=4 SV=1	BC342_08000	1	1.70024e-07	173.68	2	VEAVVCNK(1)R	0.20809	6	1.22402	1.19141	1.16122	0.900181	0.654273	0.868894	1.07077	1.0521	1.00422	0.912666	0.991114	0.969129	1.143	1.132	1.156	0.986	0.66	0.897	0.741	0.0609734
GE01780	1159	K	DNA-directed DNA polymerase OS=Streptomyces olivaceus OX=47716 GN=BC342_08000 PE=4 SV=1	BC342_08000	1	0.00689645	68.536	2	VK(1)PDPALFGDLK	-0.060413	3	1.00411	1.01708			1.09291	0.8859	1.07077	1.0521	1.00422	0.912666	0.991114	0.969129	0.938	0.967			1.103	0.914	1.059	0.634698
GE04459	213	K	DNA-directed RNA polymerase subunit alpha OS=Streptomyces olivaceus OX=47716 GN=rpoA PE=3 SV=1	rpoA	1	1.31014e-97	288.52	2	DAMASAGK(1)TLVELFGLAR	-0.37883	10	0.0869303	0.252419	1.22602	1.81832	1.42646	1.18985	1.16534	1.10264	1.08999	0.833744	0.884895	0.923395	0.075	0.229	1.125	2.181	1.612	1.289	3.556	0.0854539
GE04459	153	K	DNA-directed RNA polymerase subunit alpha OS=Streptomyces olivaceus OX=47716 GN=rpoA PE=3 SV=1	rpoA	1	0.00188472	67.019	2	GYVSAVQNK(1)QVGQEIGR	0.96402	1			1				1.16534	1.10264	1.08999	0.833744	0.884895	0.923395			0.917
GE04459	70	K	DNA-directed RNA polymerase subunit alpha OS=Streptomyces olivaceus OX=47716 GN=rpoA PE=3 SV=1	rpoA	1	5.58709e-07	100.79	3	IDGVLHEFTTVPGVK(1)EDVTDLILNIK	-0.0793	1	1.17392	1.29926	1.32678	0.569819	0.630212		1.16534	1.10264	1.08999	0.833744	0.884895	0.923395	1.007	1.178	1.217	0.683	0.712		0.615	0.00820387
GE04459	173	K	DNA-directed RNA polymerase subunit alpha OS=Streptomyces olivaceus OX=47716 GN=rpoA PE=3 SV=1	rpoA	1	2.16094e-48	228.8	2	IPVDSIYSPVLK(1)VTYK	0.01686	4	1.41898	1.52991	0.396156		0.654952		1.16534	1.10264	1.08999	0.833744	0.884895	0.923395	1.218	1.388	0.363		0.74		0.748
GE04459	177	K	DNA-directed RNA polymerase subunit alpha OS=Streptomyces olivaceus OX=47716 GN=rpoA PE=3 SV=1	rpoA	1	0.000754153	114.19	2	VTYK(1)VEATR	-0.55722	9	1.39062	1.26802	1.31145	0.530348	0.688146	0.811419	1.16534	1.10264	1.08999	0.833744	0.884895	0.923395	1.193	1.15	1.203	0.636	0.778	0.879	0.647	0.00957604
GE04459	199	K	DNA-directed RNA polymerase subunit alpha OS=Streptomyces olivaceus OX=47716 GN=rpoA PE=3 SV=1	rpoA	1	3.35339e-11	166.19	3	LIVDVETK(1)QAMRPR	0.10584	13	1.27925	1.319	1.25328	0.757516	0.677325	0.713626	1.16534	1.10264	1.08999	0.833744	0.884895	0.923395	1.098	1.196	1.15	0.909	0.765	0.773	0.711	0.00486704
GE04459	292	K	DNA-directed RNA polymerase subunit alpha OS=Streptomyces olivaceus OX=47716 GN=rpoA PE=3 SV=1	rpoA	1	1.99057e-05	128.87	2	NFGAK(1)SIDEVK	-0.33836	10	1.28386	1.46084	1.32982	0.606381	0.732971	0.586129	1.16534	1.10264	1.08999	0.833744	0.884895	0.923395	1.102	1.325	1.22	0.727	0.828	0.635	0.6	0.00533859
GE04459	298	K	DNA-directed RNA polymerase subunit alpha OS=Streptomyces olivaceus OX=47716 GN=rpoA PE=3 SV=1	rpoA	1	0.01618	69.198	2	SIDEVK(1)AK	-0.48594	2	1.46532	1.0788	1.05096	0.84545	1.03818	0.521288	1.16534	1.10264	1.08999	0.833744	0.884895	0.923395	1.257	0.978	0.964	1.014	1.173	0.565	0.86	0.47357
GE04459	265	K	DNA-directed RNA polymerase subunit alpha OS=Streptomyces olivaceus OX=47716 GN=rpoA PE=3 SV=1	rpoA	1	0.00105335	148.54	2	SYNCLK(1)R	-0.87225	18	1.24046	1.37539	1.10119	0.874182	0.785976	0.622804	1.16534	1.10264	1.08999	0.833744	0.884895	0.923395	1.064	1.247	1.01	1.049	0.888	0.674	0.786	0.153491
GE04392	685	K	DNA-directed RNA polymerase subunit beta' OS=Streptomyces olivaceus OX=47716 GN=rpoC PE=3 SV=1	rpoC	1	4.05907e-26	154.6	3	ALFNELLPEDYPFVDYEVGK(1)K	1.215	9		1.35179	1.63858	0.868709	0.603486	0.537441	1.00924	1.05368	1.0959	0.93908	0.946357	0.955745		1.283	1.495	0.925	0.638	0.562	0.51	0.0410539
GE04392	64	K	DNA-directed RNA polymerase subunit beta' OS=Streptomyces olivaceus OX=47716 GN=rpoC PE=3 SV=1	rpoC	1	4.30187e-05	131.06	2	DWECYCGK(1)YK	-0.4025	6	1.07982	1.2033	1.17106	0.850559	0.884894	0.810363	1.00924	1.05368	1.0959	0.93908	0.946357	0.955745	1.07	1.142	1.069	0.906	0.935	0.848	0.82	0.00527674
[truncated: 2,128 more rows]
